# Supplementary material for: Energy transfer-mediated multiphoton synergistic excitation for selective C(sp3)–H functionalization with coordination polymer
Source: Nat Commun. 2024 Oct 11;15:8813. doi: 10.1038/s41467-024-53115-6 (PMC11470074; doi:10.1038/s41467-024-53115-6)
Supplement: Supplementary file 3 — Source Data [file 41467_2024_53115_MOESM3_ESM.xlsx]

## Sheet: Fig. 2a
Wavelength (nm)	Relative Intensity	Wavelength (nm)	Relative Intensity	Wavelength (nm)	Relative Intensity	Wavelength (nm)	Relative Intensity	Wavelength (nm)	Relative Intensity	Wavelength (nm)	Relative Intensity	Wavelength (nm)	Relative Intensity	Wavelength (nm)	Relative Intensity
800	0.29859	800	0.27513	800	0.25676	800	0.24361	800	0.23637	800	0.21547	800	0.20213	800	0.18939
798	0.29935	798	0.27556	798	0.25755	798	0.24402	798	0.23658	798	0.2161	798	0.20243	798	0.18952
796	0.30023	796	0.27635	796	0.25826	796	0.24478	796	0.23721	796	0.21665	796	0.20315	796	0.19016
794	0.30111	794	0.27717	794	0.25956	794	0.24571	794	0.23755	794	0.21745	794	0.20379	794	0.1908
792	0.30179	792	0.27828	792	0.25999	792	0.24655	792	0.23844	792	0.21808	792	0.20442	792	0.19135
790	0.30283	790	0.27875	790	0.26102	790	0.24712	790	0.23895	790	0.21829	790	0.20515	790	0.19173
788	0.30359	788	0.2795	788	0.26133	788	0.24764	788	0.23971	788	0.21892	788	0.20553	788	0.1922
786	0.30447	786	0.28016	786	0.2622	786	0.24853	786	0.24031	786	0.21955	786	0.20629	786	0.19276
784	0.30555	784	0.28099	784	0.2631	784	0.24934	784	0.24098	784	0.22001	784	0.20702	784	0.19335
782	0.30679	782	0.28205	782	0.26405	782	0.25018	782	0.24183	782	0.22093	782	0.20782	782	0.19378
780	0.30735	780	0.2828	780	0.2644	780	0.25091	780	0.242	780	0.22106	780	0.20854	780	0.19399
778	0.30839	778	0.28378	778	0.26551	778	0.25163	778	0.24302	778	0.22211	778	0.2091	778	0.19506
776	0.30915	776	0.28394	776	0.26594	776	0.25208	776	0.24336	776	0.2224	776	0.20969	776	0.19515
774	0.31	774	0.28504	774	0.26692	774	0.25296	774	0.24412	774	0.22329	774	0.21037	774	0.19562
772	0.3108	772	0.28598	772	0.26763	772	0.25385	772	0.24488	772	0.22387	772	0.21118	772	0.1963
770	0.31144	770	0.2865	770	0.26842	770	0.25473	770	0.24531	770	0.22455	770	0.21156	770	0.19677
768	0.31252	768	0.28712	768	0.26933	768	0.25514	768	0.24586	768	0.2248	768	0.2119	768	0.19707
766	0.3134	766	0.2883	766	0.27055	766	0.25635	766	0.24671	766	0.22581	766	0.21283	766	0.19796
764	0.31408	764	0.28862	764	0.27133	764	0.25679	764	0.24717	764	0.22665	764	0.21305	764	0.19822
762	0.31504	762	0.28972	762	0.27228	762	0.25776	762	0.24793	762	0.22732	762	0.21398	762	0.1992
760	0.31568	760	0.29102	760	0.27342	760	0.25852	760	0.24861	760	0.22824	760	0.21496	760	0.20005
758	0.31672	758	0.29173	758	0.27421	758	0.25921	758	0.24912	758	0.22896	758	0.21551	758	0.20052
756	0.3174	756	0.29247	756	0.27488	756	0.25997	756	0.24963	756	0.22946	756	0.21593	756	0.2009
754	0.31824	754	0.29322	754	0.27563	754	0.26058	754	0.25022	754	0.23005	754	0.2164	754	0.20159
752	0.31912	752	0.29428	752	0.27669	752	0.2615	752	0.25077	752	0.23076	752	0.21678	752	0.20218
750	0.31984	750	0.29491	750	0.27752	750	0.26219	750	0.25145	750	0.23131	750	0.2175	750	0.20291
748	0.32108	748	0.29578	748	0.27815	748	0.26279	748	0.25243	748	0.23177	748	0.21784	748	0.20346
746	0.32192	746	0.29668	746	0.27913	746	0.26384	746	0.2531	746	0.23261	746	0.21857	746	0.20419
744	0.32293	744	0.29731	744	0.27996	744	0.26436	744	0.25408	744	0.23324	744	0.21933	744	0.20483
742	0.32353	742	0.29845	742	0.28071	742	0.26501	742	0.25467	742	0.2337	742	0.21997	742	0.20504
740	0.32513	740	0.29932	740	0.28161	740	0.26577	740	0.25543	740	0.23454	740	0.2209	740	0.20585
738	0.32529	738	0.30014	738	0.28216	738	0.26634	738	0.25611	738	0.23526	738	0.22141	738	0.20636
736	0.32629	736	0.30124	736	0.28327	736	0.26723	736	0.25683	736	0.23597	736	0.22218	736	0.20679
734	0.32697	734	0.30211	734	0.28402	734	0.26815	734	0.25768	734	0.23631	734	0.2226	734	0.20756
732	0.32849	732	0.30337	732	0.28488	732	0.26924	732	0.25853	732	0.2374	732	0.22358	732	0.2082
730	0.33005	730	0.30482	730	0.28642	730	0.27033	730	0.25963	730	0.23816	730	0.2243	730	0.20909
728	0.32977	728	0.30514	728	0.28634	728	0.27053	728	0.25933	728	0.23841	728	0.22451	728	0.20931
726	0.33045	726	0.306	726	0.28728	726	0.27117	726	0.26022	726	0.23933	726	0.22519	726	0.21042
724	0.33141	724	0.30722	724	0.28815	724	0.27174	724	0.26103	724	0.24005	724	0.226	724	0.21084
722	0.33317	722	0.30871	722	0.28961	722	0.27355	722	0.26209	722	0.24093	722	0.22723	722	0.21174
720	0.33417	720	0.30954	720	0.29047	720	0.27408	720	0.26293	720	0.24181	720	0.22791	720	0.21251
718	0.33505	718	0.31048	718	0.29126	718	0.275	718	0.26387	718	0.24265	718	0.22914	718	0.21298
716	0.3363	716	0.31127	716	0.29232	716	0.27597	716	0.26497	716	0.24332	716	0.22982	716	0.21379
714	0.33734	714	0.31214	714	0.29264	714	0.27665	714	0.26586	714	0.24399	714	0.23041	714	0.21451
712	0.3387	712	0.3132	712	0.2937	712	0.2775	712	0.26637	712	0.24479	712	0.23122	712	0.21511
710	0.33958	710	0.3145	710	0.29481	710	0.2781	710	0.26713	710	0.24559	710	0.23177	710	0.21592
708	0.3407	708	0.31532	708	0.2954	708	0.27899	708	0.26794	708	0.24622	708	0.23266	708	0.21686
706	0.34178	706	0.31603	706	0.29603	706	0.27988	706	0.26891	706	0.24681	706	0.23288	706	0.21745
704	0.3427	704	0.3167	704	0.29666	704	0.2806	704	0.26959	704	0.24748	704	0.23339	704	0.21771
702	0.34366	702	0.31792	702	0.29788	702	0.28173	702	0.27073	702	0.2484	702	0.23432	702	0.21873
700	0.34454	700	0.31863	700	0.29851	700	0.28238	700	0.27128	700	0.24895	700	0.23474	700	0.2192
698	0.34562	698	0.31957	698	0.29957	698	0.28346	698	0.2723	698	0.24983	698	0.23564	698	0.22014
696	0.34686	696	0.32024	696	0.3	696	0.28419	696	0.2731	696	0.2505	696	0.2361	696	0.22057
694	0.34794	694	0.32114	694	0.30103	694	0.28512	694	0.27404	694	0.25113	694	0.23695	694	0.22129
692	0.34907	692	0.32189	692	0.30178	692	0.28576	692	0.27493	692	0.25197	692	0.23759	692	0.22185
690	0.35007	690	0.32307	690	0.30296	690	0.28681	690	0.2759	690	0.25277	690	0.23818	690	0.22257
688	0.35079	688	0.32389	688	0.30378	688	0.28778	688	0.27658	688	0.25357	688	0.23891	688	0.22326
686	0.35199	686	0.325	686	0.30461	686	0.2887	686	0.2773	686	0.25445	686	0.23967	686	0.2239
684	0.35319	684	0.32622	684	0.30552	684	0.28935	684	0.27798	684	0.25512	684	0.24035	684	0.22436
682	0.35443	682	0.32704	682	0.30662	682	0.29039	682	0.27866	682	0.25584	682	0.24111	682	0.22522
680	0.35575	680	0.32806	680	0.30757	680	0.29128	680	0.27921	680	0.25634	680	0.24192	680	0.22607
678	0.35655	678	0.32889	678	0.30859	678	0.29209	678	0.27993	678	0.25697	678	0.2426	678	0.22671
676	0.35771	676	0.32991	676	0.30922	676	0.29293	676	0.28044	676	0.25748	676	0.24332	676	0.22735
674	0.35847	674	0.33086	674	0.30993	674	0.29366	674	0.28116	674	0.25802	674	0.244	674	0.22799
672	0.35955	672	0.33168	672	0.31115	672	0.29475	672	0.28188	672	0.25886	672	0.24489	672	0.22884
670	0.36075	670	0.33274	670	0.31213	670	0.29575	670	0.28298	670	0.2597	670	0.2457	670	0.22974
668	0.36204	668	0.33329	668	0.31312	668	0.29668	668	0.28387	668	0.26033	668	0.24638	668	0.23055
666	0.3628	666	0.3342	666	0.31394	666	0.29741	666	0.28455	666	0.26113	666	0.24689	666	0.2314
664	0.36356	664	0.33506	664	0.31481	664	0.29825	664	0.28539	664	0.26168	664	0.24723	664	0.23217
662	0.365	662	0.33593	662	0.31615	662	0.29938	662	0.28641	662	0.26268	662	0.24812	662	0.23328
660	0.36608	660	0.33687	660	0.31706	660	0.30023	660	0.28726	660	0.2634	660	0.24889	660	0.23354
658	0.36676	658	0.33786	658	0.31812	658	0.30095	658	0.28772	658	0.2642	658	0.24939	658	0.23464
656	0.36764	656	0.339	656	0.31926	656	0.30156	656	0.28878	656	0.26512	656	0.2502	656	0.23516
654	0.36856	654	0.34006	654	0.32013	654	0.30264	654	0.28963	654	0.26563	654	0.25063	654	0.23558
652	0.36948	652	0.34088	652	0.32076	652	0.30305	652	0.29027	652	0.26651	652	0.25118	652	0.23618
650	0.37076	650	0.34234	650	0.3219	650	0.30425	650	0.29111	650	0.26731	650	0.25194	650	0.23716
648	0.37152	648	0.34297	648	0.32284	648	0.30518	648	0.29196	648	0.2681	648	0.25249	648	0.23784
646	0.37252	646	0.34391	646	0.32351	646	0.30571	646	0.29272	646	0.26873	646	0.25305	646	0.23827
644	0.37368	644	0.34493	644	0.32446	644	0.30651	644	0.29353	644	0.26949	644	0.25381	644	0.23874
642	0.37484	642	0.34627	642	0.3254	642	0.30764	642	0.29459	642	0.27046	642	0.25462	642	0.23959
640	0.37621	640	0.34749	640	0.32647	640	0.30865	640	0.29539	640	0.27125	640	0.25555	640	0.24002
638	0.37701	638	0.34828	638	0.32714	638	0.30933	638	0.29582	638	0.27176	638	0.25606	638	0.24083
636	0.37813	636	0.34938	636	0.32785	636	0.31014	636	0.29641	636	0.27251	636	0.25666	636	0.24147
634	0.37933	634	0.3506	634	0.32907	634	0.31086	634	0.29726	634	0.27344	634	0.25759	634	0.24211
632	0.38057	632	0.35174	632	0.32985	632	0.31195	632	0.29794	632	0.27411	632	0.25835	632	0.24283
630	0.38141	630	0.35288	630	0.33096	630	0.31276	630	0.29891	630	0.27478	630	0.25929	630	0.24382
628	0.38233	628	0.35422	628	0.33218	628	0.31376	628	0.29976	628	0.27541	628	0.26031	628	0.24445
626	0.38353	626	0.35504	626	0.33312	626	0.31453	626	0.30065	626	0.27621	626	0.26103	626	0.24509
624	0.38465	624	0.35634	624	0.33415	624	0.31534	624	0.30141	624	0.27709	624	0.26192	624	0.24578
622	0.38565	622	0.3574	622	0.33501	622	0.31658	622	0.30222	622	0.2776	622	0.26315	622	0.24637
620	0.38693	620	0.35835	620	0.33604	620	0.31743	620	0.30315	620	0.27823	620	0.26371	620	0.24714
618	0.38789	618	0.35956	618	0.33675	618	0.31824	618	0.30395	618	0.27919	618	0.2646	618	0.24795
616	0.38898	616	0.36074	616	0.33765	616	0.31932	616	0.30497	616	0.27995	616	0.26545	616	0.24898
614	0.39034	614	0.36169	614	0.33887	614	0.32025	614	0.30578	614	0.28087	614	0.26625	614	0.24983
612	0.39134	612	0.36279	612	0.34001	612	0.3213	612	0.30692	612	0.28167	612	0.26719	612	0.2506
610	0.39254	610	0.36358	610	0.34072	610	0.32231	610	0.30802	610	0.28259	610	0.26782	610	0.25171
608	0.39334	608	0.36468	608	0.34163	608	0.32319	608	0.30874	608	0.28314	608	0.26842	608	0.25218
606	0.39426	606	0.3659	606	0.34234	606	0.3242	606	0.30955	606	0.28394	606	0.26906	606	0.2529
604	0.39522	604	0.36696	604	0.34344	604	0.32517	604	0.31056	604	0.28486	604	0.26999	604	0.25375
602	0.39678	602	0.36818	602	0.34454	602	0.32617	602	0.31158	602	0.28595	602	0.27084	602	0.25452
600	0.39794	600	0.36916	600	0.34569	600	0.3271	600	0.31209	600	0.28671	600	0.27177	600	0.2555
598	0.39902	598	0.37018	598	0.34667	598	0.32775	598	0.31281	598	0.28738	598	0.2725	598	0.25614
596	0.40026	596	0.37136	596	0.3475	596	0.32867	596	0.31374	596	0.28826	596	0.27322	596	0.257
594	0.40151	594	0.37238	594	0.34832	594	0.32972	594	0.31425	594	0.28902	594	0.27398	594	0.25755
592	0.40287	592	0.37325	592	0.34919	592	0.33077	592	0.31527	592	0.28978	592	0.27487	592	0.25819
590	0.40427	590	0.37423	590	0.35029	590	0.33186	590	0.31599	590	0.29083	590	0.27598	590	0.25921
588	0.40523	588	0.37526	588	0.3512	588	0.3327	588	0.31671	588	0.29146	588	0.2764	588	0.25973
586	0.40623	586	0.37612	586	0.35222	586	0.33351	586	0.31747	586	0.29213	586	0.27729	586	0.26071
584	0.40739	584	0.37699	584	0.35313	584	0.33452	584	0.3184	584	0.29318	584	0.27802	584	0.26152
582	0.40895	582	0.37781	582	0.35463	582	0.33548	582	0.31929	582	0.29402	582	0.27899	582	0.26228
580	0.40991	580	0.37895	580	0.35561	580	0.33649	580	0.32001	580	0.29473	580	0.2798	580	0.26335
578	0.41147	578	0.38009	578	0.35663	578	0.33782	578	0.32103	578	0.29578	578	0.28061	578	0.26437
576	0.41243	576	0.38092	576	0.35719	576	0.33858	576	0.32179	576	0.29633	576	0.28133	576	0.26506
574	0.41367	574	0.38155	574	0.35856	574	0.33971	574	0.32268	574	0.29717	574	0.28205	574	0.2657
572	0.4148	572	0.38296	572	0.35939	572	0.3408	572	0.32366	572	0.29793	572	0.28264	572	0.26676
570	0.41564	570	0.38375	570	0.36006	570	0.34132	570	0.32421	570	0.29847	570	0.28328	570	0.26745
568	0.41708	568	0.38493	568	0.36124	568	0.34237	568	0.32527	568	0.29956	568	0.28409	568	0.26796
566	0.41828	566	0.38599	566	0.36179	566	0.34342	566	0.32599	566	0.30015	566	0.28473	566	0.26873
564	0.4196	564	0.38705	564	0.36297	564	0.34467	564	0.32679	564	0.30103	564	0.28562	564	0.26954
562	0.421	562	0.38851	562	0.36416	562	0.34564	562	0.32764	562	0.30158	562	0.2863	562	0.27035
560	0.4218	560	0.38953	560	0.36506	560	0.34668	560	0.32849	560	0.30267	560	0.28715	560	0.27116
558	0.42328	558	0.39079	558	0.36597	558	0.34749	558	0.32929	558	0.3036	558	0.28787	558	0.27214
556	0.42432	556	0.39169	556	0.36711	556	0.34822	556	0.3301	556	0.30452	556	0.28867	556	0.27303
554	0.42588	554	0.39311	554	0.36821	554	0.34914	554	0.33107	554	0.3054	554	0.28957	554	0.27406
552	0.42684	552	0.39409	552	0.36951	552	0.34983	552	0.33179	552	0.30616	552	0.2905	552	0.27478
550	0.42837	550	0.39567	550	0.37061	550	0.35051	550	0.33277	550	0.307	550	0.29143	550	0.27546
548	0.42913	548	0.39673	548	0.37136	548	0.3512	548	0.3337	548	0.30742	548	0.2922	548	0.27615
546	0.43041	546	0.39814	546	0.3725	546	0.35277	546	0.33493	546	0.30847	546	0.29369	546	0.2773
544	0.43141	544	0.39924	544	0.37337	544	0.35349	544	0.33569	544	0.30918	544	0.29432	544	0.2779
542	0.43277	542	0.40039	542	0.37451	542	0.35446	542	0.33645	542	0.31023	542	0.29534	542	0.27883
540	0.43393	540	0.40208	540	0.37554	540	0.35539	540	0.33751	540	0.31116	540	0.29628	540	0.27982
538	0.43501	538	0.4029	538	0.37668	538	0.35627	538	0.33845	538	0.31212	538	0.29746	538	0.28075
536	0.43637	536	0.4044	536	0.37758	536	0.3574	536	0.33925	536	0.31271	536	0.29819	536	0.28165
534	0.43769	534	0.40526	534	0.37881	534	0.35805	534	0.34023	534	0.31363	534	0.29912	534	0.28289
532	0.43869	532	0.40628	532	0.37999	532	0.35881	532	0.34086	532	0.31447	532	0.30001	532	0.28374
530	0.43865	530	0.40628	530	0.38038	530	0.35938	530	0.34078	530	0.31468	530	0.3001	530	0.28447
528	0.44045	528	0.40727	528	0.38196	528	0.36054	528	0.34243	528	0.31603	528	0.30137	528	0.28579
526	0.44158	526	0.40829	526	0.38329	526	0.36139	526	0.34273	526	0.31653	526	0.30214	526	0.28621
524	0.44262	524	0.40971	524	0.38404	524	0.36232	524	0.34417	524	0.31741	524	0.30282	524	0.28745
522	0.44462	522	0.41085	522	0.38593	522	0.36357	522	0.34514	522	0.31821	522	0.304	522	0.28826
520	0.4455	520	0.41183	520	0.38645	520	0.36441	520	0.34557	520	0.31914	520	0.3043	520	0.28899
518	0.44666	518	0.41372	518	0.38798	518	0.36586	518	0.34684	518	0.32035	518	0.30558	518	0.29035
516	0.44842	516	0.41482	516	0.38893	516	0.36647	516	0.34802	516	0.32115	516	0.30702	516	0.29082
514	0.44914	514	0.41596	514	0.39003	514	0.36752	514	0.34896	514	0.3217	514	0.30723	514	0.29172
512	0.45062	512	0.41773	512	0.39164	512	0.36844	512	0.34968	512	0.32334	512	0.30842	512	0.29274
510	0.4517	510	0.41844	510	0.39263	510	0.36957	510	0.3501	510	0.32401	510	0.30957	510	0.29351
508	0.45358	508	0.41989	508	0.39377	508	0.37098	508	0.35141	508	0.32472	508	0.31071	508	0.29466
506	0.45467	506	0.42107	506	0.39519	506	0.37134	506	0.35209	506	0.32581	506	0.31122	506	0.29551
504	0.45623	504	0.42284	504	0.39605	504	0.37291	504	0.35353	504	0.32665	504	0.31182	504	0.29654
502	0.45743	502	0.42382	502	0.39798	502	0.37388	502	0.35463	502	0.32728	502	0.31318	502	0.29769
500	0.45835	500	0.42567	500	0.39869	500	0.37481	500	0.35548	500	0.32838	500	0.31398	500	0.2985
498	0.46007	498	0.42685	498	0.40011	498	0.3757	498	0.35646	498	0.32951	498	0.31466	498	0.29995
496	0.46155	496	0.42815	496	0.40113	496	0.37723	496	0.3576	496	0.3306	496	0.31568	496	0.30076
494	0.46275	494	0.42929	494	0.40235	494	0.37811	494	0.35883	494	0.33153	494	0.31657	494	0.30123
492	0.46383	492	0.4309	492	0.40346	492	0.37936	492	0.35951	492	0.33245	492	0.31785	492	0.30259
490	0.46523	490	0.43165	490	0.40468	490	0.38061	490	0.36048	490	0.33346	490	0.3184	490	0.30353
488	0.46647	488	0.43318	488	0.40614	488	0.38186	488	0.36209	488	0.33447	488	0.32001	488	0.30456
486	0.46724	486	0.43468	486	0.4072	486	0.38307	486	0.36235	486	0.33581	486	0.32069	486	0.30549
484	0.46904	484	0.43696	484	0.40846	484	0.38396	484	0.36374	484	0.33699	484	0.32209	484	0.30707
482	0.46976	482	0.43779	482	0.40929	482	0.38496	482	0.36502	482	0.33783	482	0.3229	482	0.3081
480	0.47256	480	0.43904	480	0.41133	480	0.38657	480	0.36612	480	0.33921	480	0.32418	480	0.30942
478	0.47396	478	0.44089	478	0.41263	478	0.38774	478	0.36701	478	0.34001	478	0.32477	478	0.3104
476	0.47476	476	0.44188	476	0.41385	476	0.38887	476	0.36819	476	0.34089	476	0.32626	476	0.31142
474	0.47664	474	0.44309	474	0.41515	474	0.38939	474	0.369	474	0.34186	474	0.32744	474	0.3127
472	0.47796	472	0.44467	472	0.41634	472	0.39125	472	0.37061	472	0.34329	472	0.32893	472	0.31415
470	0.4788	470	0.44573	470	0.41716	470	0.39222	470	0.37116	470	0.34346	470	0.32944	470	0.31501
468	0.47996	468	0.44632	468	0.41858	468	0.39342	468	0.37205	468	0.34467	468	0.33093	468	0.31582
466	0.48177	466	0.44864	466	0.42043	466	0.39455	466	0.37328	466	0.3464	466	0.33212	466	0.31731
464	0.475	464	0.44282	464	0.41551	464	0.39081	464	0.37133	464	0.34425	464	0.33071	464	0.31599
462	0.4762	462	0.44329	462	0.4174	462	0.39197	462	0.37205	462	0.34535	462	0.33186	462	0.31769
460	0.47728	460	0.44482	460	0.41795	460	0.39342	460	0.37298	460	0.34627	460	0.33241	460	0.3188
458	0.47884	458	0.44636	458	0.41984	458	0.39467	458	0.37493	458	0.34715	458	0.33403	458	0.32021
456	0.47984	456	0.44711	456	0.42106	456	0.39628	456	0.37506	456	0.34871	456	0.33564	456	0.32179
454	0.48117	454	0.44817	454	0.42303	454	0.39774	454	0.37658	454	0.34976	454	0.33696	454	0.32358
452	0.48321	452	0.44994	452	0.42394	452	0.39874	452	0.37849	452	0.35156	452	0.33857	452	0.32477
450	0.48413	450	0.45151	450	0.42579	450	0.39919	450	0.37938	450	0.35282	450	0.33959	450	0.32546
448	0.48645	448	0.45363	448	0.42653	448	0.4016	448	0.38137	448	0.35421	448	0.3415	448	0.32755
446	0.48781	446	0.45477	446	0.42921	446	0.40301	446	0.38247	446	0.35517	446	0.34375	446	0.32947
444	0.48973	444	0.45694	444	0.43059	444	0.40398	444	0.38375	444	0.35643	444	0.34469	444	0.33083
442	0.49197	442	0.45768	442	0.43217	442	0.40632	442	0.38565	442	0.35883	442	0.3463	442	0.33241
440	0.49346	440	0.45989	440	0.43453	440	0.40773	440	0.38629	440	0.35975	440	0.34783	440	0.3345
438	0.49562	438	0.46118	438	0.43614	438	0.40966	438	0.38722	438	0.3611	438	0.35025	438	0.33689
436	0.49686	436	0.46343	436	0.43803	436	0.41196	436	0.38934	436	0.36362	436	0.35118	436	0.33791
434	0.49914	434	0.46579	434	0.43929	434	0.41305	434	0.39137	434	0.36492	434	0.35335	434	0.34094
432	0.50014	432	0.46763	432	0.44134	432	0.41426	432	0.39281	432	0.36572	432	0.35492	432	0.34265
430	0.50326	430	0.46913	430	0.44386	430	0.41659	430	0.3943	430	0.36782	430	0.3573	430	0.34461
428	0.50518	428	0.4707	428	0.44536	428	0.41845	428	0.39608	428	0.37009	428	0.35963	428	0.34794
426	0.50622	426	0.47141	426	0.44776	426	0.4201	426	0.39815	426	0.3716	426	0.36099	426	0.34964
424	0.50763	424	0.47369	424	0.44831	424	0.42139	424	0.39972	424	0.37319	424	0.36324	424	0.35224
422	0.52032	422	0.48454	422	0.45832	422	0.42848	422	0.40608	422	0.37979	422	0.3697	422	0.35839
420	0.5228	420	0.48706	420	0.46127	420	0.43086	420	0.40836	420	0.3826	420	0.37297	420	0.36146
418	0.52492	418	0.48903	418	0.46351	418	0.4334	418	0.41023	418	0.38563	418	0.37535	418	0.36483
416	0.52772	416	0.49237	416	0.46639	416	0.43601	416	0.41294	416	0.38861	416	0.37832	416	0.36854
414	0.52968	414	0.4941	414	0.46903	414	0.43888	414	0.41591	414	0.39151	414	0.38146	414	0.37268
412	0.53244	412	0.4967	412	0.47178	412	0.44198	412	0.4193	412	0.39525	412	0.38656	412	0.37715
410	0.53489	410	0.49996	410	0.47462	410	0.445	410	0.4218	410	0.39865	410	0.39063	410	0.38138
408	0.53793	408	0.5022	408	0.47797	408	0.4483	408	0.42565	408	0.40297	408	0.39543	408	0.38658
406	0.54005	406	0.50551	406	0.48131	406	0.45177	406	0.43027	406	0.40692	406	0.39997	406	0.39149
404	0.54269	404	0.50822	404	0.48572	404	0.45556	404	0.43409	404	0.41196	404	0.40583	404	0.3972
402	0.54678	402	0.51176	402	0.48868	402	0.45983	402	0.43811	402	0.41654	402	0.41131	402	0.40407
400	0.54814	400	0.51345	400	0.49183	400	0.46305	400	0.44167	400	0.42108	400	0.41671	400	0.41047
398	0.54986	398	0.51711	398	0.49549	398	0.467	398	0.44642	398	0.42603	398	0.42231	398	0.41738
396	0.55042	396	0.51801	396	0.49797	396	0.47014	396	0.44989	396	0.43023	396	0.42762	396	0.42275
394	0.55106	394	0.5201	394	0.49994	394	0.47244	394	0.45324	394	0.43473	394	0.43356	394	0.42979
392	0.55054	392	0.52139	392	0.50211	392	0.47574	392	0.4579	392	0.44048	392	0.4401	392	0.4387
390	0.5489	390	0.52029	390	0.50341	390	0.47877	390	0.46184	390	0.44565	390	0.44707	390	0.44655
388	0.54658	388	0.52025	388	0.50475	388	0.48151	388	0.46688	388	0.4522	388	0.45607	388	0.45743
386	0.54113	386	0.5197	386	0.50648	386	0.4838	386	0.47248	386	0.45917	386	0.46482	386	0.46861
384	0.53605	384	0.51801	384	0.50727	384	0.48707	384	0.47731	384	0.46762	384	0.47543	384	0.48174
382	0.5304	382	0.51695	382	0.50912	382	0.49126	382	0.48498	382	0.47715	382	0.48817	382	0.49612
380	0.52628	380	0.51813	380	0.51463	380	0.4975	380	0.49443	380	0.48908	380	0.50219	380	0.51284
378	0.52112	378	0.51911	378	0.51892	378	0.50435	378	0.50489	378	0.50109	378	0.51667	378	0.53033
376	0.52048	376	0.51939	376	0.52109	376	0.50874	376	0.51286	376	0.5118	376	0.53004	376	0.54551
374	0.51943	374	0.51821	374	0.52132	374	0.51181	374	0.51917	374	0.52054	374	0.54041	374	0.5598
372	0.51855	372	0.51821	372	0.5194	372	0.5143	372	0.52562	372	0.52894	372	0.55128	372	0.57405
370	0.51939	370	0.51742	370	0.52286	370	0.51946	370	0.53223	370	0.53843	370	0.56448	370	0.58749
368	0.51883	368	0.51766	368	0.52365	368	0.52156	368	0.53748	368	0.54637	368	0.57238	368	0.599
366	0.51699	366	0.51624	366	0.52203	366	0.52393	366	0.54079	366	0.5515	366	0.58049	366	0.60766
364	0.51455	364	0.51447	364	0.52286	364	0.52373	364	0.54426	364	0.55532	364	0.58686	364	0.6153
362	0.51023	362	0.51247	362	0.52235	362	0.52454	362	0.54502	362	0.55771	362	0.58941	362	0.61931
360	0.50546	360	0.50826	360	0.5201	360	0.52289	360	0.54316	360	0.55586	360	0.5886	360	0.61879
358	0.4951	358	0.49941	358	0.50896	358	0.51281	358	0.53261	358	0.54528	358	0.57467	358	0.60386
356	0.49005	356	0.49383	356	0.50514	356	0.50612	356	0.52608	356	0.53772	356	0.5669	356	0.59367
354	0.48581	354	0.48915	354	0.4977	354	0.49835	354	0.51718	354	0.52764	354	0.55234	354	0.57848
352	0.48441	352	0.48376	352	0.48868	352	0.48848	352	0.50396	352	0.5134	352	0.5365	352	0.56019
350	0.48173	350	0.47699	350	0.48096	350	0.4782	350	0.49311	350	0.49803	350	0.5196	350	0.54129
348	0.47948	348	0.47259	348	0.47533	348	0.47046	348	0.4807	348	0.48295	348	0.50227	348	0.52043
346	0.47844	346	0.46791	346	0.46714	346	0.46116	346	0.46832	346	0.46951	346	0.48541	346	0.50213
344	0.47364	344	0.46398	344	0.4617	344	0.45185	344	0.45773	344	0.45644	344	0.47089	344	0.48533
342	0.47168	342	0.45847	342	0.45489	342	0.44456	342	0.44714	342	0.44414	342	0.45722	342	0.46993
340	0.46904	340	0.4558	340	0.45024	340	0.43936	340	0.44154	340	0.437	340	0.44694	340	0.45897
338	0.46695	338	0.45352	338	0.44796	338	0.43573	338	0.4368	338	0.43246	338	0.4415	338	0.45376
336	0.46371	336	0.45072	336	0.4437	336	0.43263	336	0.43396	336	0.42956	336	0.4373	336	0.4495
334	0.48	334	0.46311	334	0.45548	334	0.44407	334	0.44544	334	0.43977	334	0.45025	334	0.46242
332	0.48117	332	0.46335	332	0.45505	332	0.44484	332	0.44887	332	0.44498	332	0.45335	332	0.46839
330	0.48041	330	0.46354	330	0.45772	330	0.4473	330	0.45349	330	0.44976	330	0.46104	330	0.47718
328	0.49073	328	0.47487	328	0.47013	328	0.46418	328	0.4696	328	0.46938	328	0.48592	328	0.50222
326	0.49285	326	0.47715	326	0.47415	326	0.4691	326	0.47744	326	0.47896	326	0.49739	326	0.51638
324	0.49374	324	0.4799	324	0.47745	324	0.47385	324	0.48472	324	0.48921	324	0.50996	324	0.53131
322	0.49494	322	0.48171	322	0.48155	322	0.4805	322	0.49439	322	0.50092	322	0.52393	322	0.54696
320	0.49718	320	0.48443	320	0.48486	320	0.48711	320	0.50341	320	0.51151	320	0.53595	320	0.56245
318	0.49914	318	0.48694	318	0.48935	318	0.49061	318	0.5093	318	0.52012	318	0.5466	318	0.57439
316	0.50058	316	0.48899	316	0.491	316	0.49384	316	0.51384	316	0.52684	316	0.55365	316	0.58365
314	0.50186	314	0.49115	314	0.49392	314	0.49847	314	0.51761	314	0.53154	314	0.55943	314	0.59184
312	0.50374	312	0.49217	312	0.49537	312	0.50085	312	0.52023	312	0.53356	312	0.56312	312	0.59367
310	0.50574	310	0.4932	310	0.49655	310	0.50097	310	0.52117	310	0.53511	310	0.56427	310	0.5955
308	0.50759	308	0.49548	308	0.49659	308	0.49984	308	0.52104	308	0.53364	308	0.56261	308	0.59448
306	0.50835	306	0.49634	306	0.49588	306	0.49992	306	0.51816	306	0.53108	306	0.56087	306	0.59051
304	0.51007	304	0.49681	304	0.49648	304	0.49936	304	0.51638	304	0.52839	304	0.55527	304	0.58522
302	0.51123	302	0.49744	302	0.49667	302	0.49722	302	0.51273	302	0.52285	302	0.5483	302	0.57733
300	0.51351	300	0.4967	300	0.49557	300	0.49484	300	0.50837	300	0.51575	300	0.54062	300	0.56846
298	0.51471	298	0.49799	298	0.49376	298	0.49255	298	0.50324	298	0.51079	298	0.53336	298	0.55844
296	0.51575	296	0.49792	296	0.49336	296	0.48924	296	0.4979	296	0.50403	296	0.52558	296	0.54846
294	0.51659	294	0.49851	294	0.49254	294	0.48719	294	0.49328	294	0.49908	294	0.51824	294	0.54095
292	0.51771	292	0.4987	292	0.49218	292	0.48449	292	0.49015	292	0.49311	292	0.51208	292	0.53319
290	0.51923	290	0.49988	290	0.49112	290	0.48175	290	0.48625	290	0.48891	290	0.5055	290	0.52598
288	0.52044	288	0.49929	288	0.49175	288	0.48155	288	0.48413	288	0.48454	288	0.50176	288	0.52184
286	0.52132	286	0.5002	286	0.4908	286	0.48086	286	0.48282	286	0.48332	286	0.49972	286	0.51885
284	0.5228	284	0.50161	284	0.49124	284	0.48223	284	0.48366	284	0.48459	284	0.50079	284	0.51907
282	0.52396	282	0.50256	282	0.49372	282	0.48421	282	0.48642	282	0.48656	282	0.50423	282	0.52286
280	0.5244	280	0.50393	280	0.49612	280	0.48646	280	0.49015	280	0.49223	280	0.51	280	0.52982
278	0.5252	278	0.50555	278	0.49955	278	0.48968	278	0.49409	278	0.49719	278	0.51578	278	0.53681
276	0.52676	276	0.50743	276	0.50148	276	0.49424	276	0.49905	276	0.50391	276	0.52469	276	0.54513
274	0.52888	274	0.50901	274	0.50392	274	0.49795	274	0.50523	274	0.51084	274	0.53225	274	0.55571
272	0.52972	272	0.51164	272	0.50652	272	0.50161	272	0.5104	272	0.51668	272	0.53973	272	0.56428
270	0.53184	270	0.51361	270	0.51002	270	0.50528	270	0.51519	270	0.52256	270	0.54669	270	0.57277
268	0.53212	268	0.51514	268	0.51278	268	0.50874	268	0.51867	268	0.52692	268	0.55289	268	0.5787
266	0.53425	266	0.51726	266	0.51475	266	0.5116	266	0.52231	266	0.53121	266	0.55739	266	0.58386
264	0.53673	264	0.51939	264	0.51849	264	0.51394	264	0.52583	264	0.53453	264	0.56109	264	0.59064
262	0.53709	262	0.52057	262	0.52066	262	0.51688	262	0.53032	262	0.53969	262	0.56784	262	0.59585
260	0.53833	260	0.52352	260	0.52479	260	0.52184	260	0.53511	260	0.54662	260	0.57582	260	0.60574
258	0.54065	258	0.5267	258	0.52963	258	0.52748	258	0.54371	258	0.55553	258	0.58686	258	0.61965
256	0.54081	256	0.52969	256	0.53523	256	0.5353	256	0.55295	256	0.56901	256	0.60372	256	0.63778
254	0.54205	254	0.53374	254	0.54243	254	0.5467	254	0.56854	254	0.58762	254	0.62669	254	0.66456
252	0.54329	252	0.53909	252	0.55228	252	0.56169	252	0.58888	252	0.61425	252	0.65867	252	0.70184
250	0.54481	250	0.54656	250	0.565	250	0.57781	250	0.6146	250	0.6455	250	0.69659	250	0.74573
248	0.54561	248	0.55234	248	0.57921	248	0.59807	248	0.64193	248	0.67847	248	0.73515	248	0.79684
246	0.54589	246	0.56009	246	0.59253	246	0.61673	246	0.66999	246	0.7106	246	0.77986	246	0.84738
244	0.54593	244	0.56693	244	0.60462	244	0.63587	244	0.69634	244	0.74819	244	0.81906	244	0.90083
242	0.54577	242	0.57464	242	0.62037	242	0.65489	242	0.71906	242	0.77293	242	0.85511	242	0.93755
240	0.54593	240	0.584	240	0.63415	240	0.67044	240	0.73452	240	0.79167	240	0.87579	240	0.97492
238	0.54726	238	0.59332	238	0.6451	238	0.6779	238	0.74486	238	0.79843	238	0.8825	238	0.9733
236	0.54918	236	0.59965	236	0.65211	236	0.68035	236	0.74118	236	0.79028	236	0.86785	236	0.95624
234	0.5533	234	0.60477	234	0.65475	234	0.67451	234	0.73016	234	0.77314	234	0.83974	234	0.9126
232	0.55858	232	0.60693	232	0.6512	232	0.66307	232	0.71003	232	0.74336	232	0.8011	232	0.86205
230	0.56967	230	0.61153	230	0.64979	230	0.65219	230	0.6905	230	0.71552	230	0.76029	230	0.81198
228	0.583	228	0.61963	228	0.65164	228	0.6488	228	0.67469	228	0.69019	228	0.72848	228	0.76766
226	0.60482	226	0.63764	226	0.66384	226	0.65106	226	0.67168	226	0.67801	226	0.70576	226	0.73554
224	0.63752	224	0.66596	224	0.68279	224	0.66786	224	0.68011	224	0.68023	224	0.70122	224	0.72552

## Sheet: Fig. 2a inset
Wavelength (nm)	Relative Intensity	Wavelength (nm)	Relative Intensity	Wavelength (nm)	Relative Intensity	Wavelength (nm)	Relative Intensity	Wavelength (nm)	Relative Intensity	Wavelength (nm)	Relative Intensity
489	69813.9	489	69813.9	489	69813.9	489	69813.9	489	69813.9	489	69813.9
490	70296.2	490	70432	490	73117.8	490	70570.3	490	69229	490	72381.8
491	71600.1	491	71617.8	491	74177.2	491	73335.6	491	71806.6	491	75318
492	72639.8	492	73611.3	492	76230.9	492	76556.7	492	76136.1	492	77860.6
493	76881.4	493	77150.8	493	80557.3	493	81137.6	493	83219.7	493	83938.5
494	79890.9	494	81052.2	494	84827.3	494	88307.2	494	87319	494	90889.1
495	82906.3	495	84235.7	495	88526	495	90162.1	495	91745.3	495	98146.3
496	87749.4	496	89322.5	496	94662.9	496	96061	496	99187.8	496	103886
497	92835.4	497	95820.2	497	101856	497	105079	497	107843	497	115132
498	97555.1	498	101219	498	107731	498	112046	498	115746	498	125130
499	101873	499	106372	499	113891	499	119724	499	124068	499	134306
500	105206	500	111599	500	120524	500	125818	500	130710	500	142954
501	110006	501	115917	501	126191	501	129875	501	137541	501	149603
502	113952	502	121499	502	128344	502	136643	502	144185	502	156098
503	115734	503	123040	503	133273	503	138744	503	146253	503	159611
504	118086	504	125475	504	135994	504	144195	504	151413	504	165454
505	120916	505	128328	505	140835	505	149333	505	155880	505	170373
506	122382	506	131403	506	142776	506	152272	506	159318	506	174013
507	124541	507	133376	507	145636	507	153811	507	163795	507	178645
508	125673	508	135108	508	147940	508	155147	508	166914	508	182602
509	127240	509	137035	509	149265	509	159514	509	168998	509	184029
510	128376	510	136751	510	148696	510	159528	510	171400	510	187512
511	127497	511	138605	511	151748	511	159058	511	171276	511	185913
512	127088	512	138266	512	150796	512	159710	512	171600	512	188450
513	126755	513	135782	513	148164	513	157680	513	170419	513	185569
514	121886	514	131549	514	144259	514	152805	514	165263	514	180180
515	116299	515	124867	515	137104	515	146799	515	154033	515	169722
516	108806	516	116078	516	126524	516	133507	516	142856	516	155066
517	100034	517	105185	517	115175	517	120955	517	129520	517	140089
518	89853.9	518	92979.9	518	102821	518	107778	518	113346	518	120562
519	81959.2	519	84619.7	519	92121.2	519	94356.4	519	98563.4	519	107463
520	74818.5	520	76794	520	82076.3	520	83589.3	520	85943.4	520	92212.8
521	69391.6	521	69159.8	521	76091.4	521	75777.5	521	79431.8	521	80783.4
522	66701.1	522	66154.3	522	71705.2	522	71547.2	522	74057.9	522	77110.8
523	63903.4	523	65280.4	523	69739.6	523	68713.8	523	70636.1	523	74660.9

## Sheet: Fig. 2b
Time(ns)	Counts	Time(ns)	Counts	Time(ns)	Counts	Time(ns)	Counts
20.1172	23086	20.1172	23086	20.1172	23086	20.1172	23086
20.2148	21761	20.2295	21761	20.2442	21761	20.2637	21761
20.3125	20858	20.3418	20858	20.3711	20858	20.4102	20858
20.4102	19742	20.4541	19742	20.498	19742	20.5566	19742
20.5078	18982	20.5664	18982	20.625	18982	20.7031	18982
20.6055	18307	20.6787	18307	20.752	18307	20.8496	18307
20.7031	17532	20.791	17532	20.8789	17532	20.9961	17532
20.8008	16916	20.9033	16916	21.0059	16916	21.1426	16916
20.8984	16565	21.0156	16565	21.1328	16565	21.2891	16565
20.9961	15574	21.1279	15574	21.2598	15574	21.4355	15574
21.0938	15128	21.2402	15128	21.3867	15128	21.582	15128
21.1914	14682	21.3525	14682	21.5137	14682	21.7285	14682
21.2891	14051	21.4648	14051	21.6406	14051	21.875	14051
21.3867	13574	21.5771	13574	21.7676	13574	22.0215	13574
21.4844	13169	21.6895	13169	21.8945	13169	22.168	13169
21.582	12564	21.8018	12564	22.0215	12564	22.3145	12564
21.6797	12026	21.9141	12026	22.1484	12026	22.4609	12026
21.7773	11552	22.0264	11552	22.2754	11552	22.6074	11552
21.875	10896	22.1387	10896	22.4023	10896	22.7539	10896
21.9727	10517	22.251	10517	22.5293	10517	22.9004	10517
22.0703	10311	22.3633	10311	22.6563	10311	23.0469	10311
22.168	9867	22.4756	9867	22.7832	9867	23.1934	9867
22.2656	9504	22.5879	9504	22.9102	9504	23.3398	9504
22.3633	9185	22.7002	9185	23.0371	9185	23.4863	9185
22.4609	8889	22.8125	8889	23.1641	8889	23.6328	8889
22.5586	8633	22.9248	8633	23.291	8633	23.7793	8633
22.6562	8162	23.0371	8162	23.418	8162	23.9258	8162
22.7539	7938	23.1494	7938	23.5449	7938	24.0723	7938
22.8516	7659	23.2617	7659	23.6719	7659	24.2188	7659
22.9492	7580	23.374	7580	23.7988	7580	24.3652	7580
23.0469	7166	23.4863	7166	23.9258	7166	24.5117	7166
23.1445	7007	23.5986	7007	24.0527	7007	24.6582	7007
23.2422	6670	23.7109	6670	24.1797	6670	24.8047	6670
23.3398	6569	23.8232	6569	24.3067	6569	24.9512	6569
23.4375	6287	23.9355	6287	24.4336	6287	25.0977	6287
23.5352	6229	24.0479	6229	24.5605	6229	25.2441	6229
23.6328	6060	24.1602	6060	24.6875	6060	25.3906	6060
23.7305	5660	24.2725	5660	24.8145	5660	25.5371	5660
23.8281	5600	24.3848	5600	24.9414	5600	25.6836	5600
23.9258	5471	24.4971	5471	25.0684	5471	25.8301	5471
24.0234	5318	24.6094	5318	25.1953	5318	25.9766	5318
24.1211	5269	24.7217	5269	25.3223	5269	26.123	5269
24.2188	5091	24.834	5091	25.4492	5091	26.2695	5091
24.3164	5086	24.9463	5086	25.5762	5086	26.416	5086
24.4141	4691	25.0586	4691	25.7031	4691	26.5625	4691
24.5117	4713	25.1709	4713	25.8301	4713	26.709	4713
24.6094	4385	25.2832	4385	25.957	4385	26.8555	4385
24.707	4396	25.3955	4396	26.084	4396	27.002	4396
24.8047	4288	25.5078	4288	26.2109	4288	27.1484	4288
24.9023	4214	25.6201	4214	26.3379	4214	27.2949	4214
25	4092	25.7324	4092	26.4648	4092	27.4414	4092
25.0977	3890	25.8447	3890	26.5918	3890	27.5879	3890
25.1953	3979	25.957	3979	26.7188	3979	27.7344	3979
25.293	3800	26.0693	3800	26.8457	3800	27.8809	3800
25.3906	3557	26.1816	3557	26.9727	3557	28.0273	3557
25.4883	3531	26.2939	3531	27.0996	3531	28.1738	3531
25.5859	3435	26.4062	3435	27.2266	3435	28.3203	3435
25.6836	3338	26.5186	3338	27.3535	3338	28.4668	3338
25.7812	3308	26.6309	3308	27.4805	3308	28.6133	3308
25.8789	3181	26.7432	3181	27.6074	3181	28.7598	3181
25.9766	3140	26.8555	3140	27.7344	3140	28.9062	3140
26.0742	3043	26.9678	3043	27.8613	3043	29.0527	3043
26.1719	3067	27.0801	3067	27.9883	3067	29.1992	3067
26.2695	2930	27.1924	2930	28.1152	2930	29.3457	2930
26.3672	2917	27.3047	2917	28.2422	2917	29.4922	2917
26.4648	2905	27.417	2905	28.3692	2905	29.6387	2905
26.5625	2870	27.5293	2870	28.4961	2870	29.7852	2870
26.6602	2715	27.6416	2715	28.623	2715	29.9316	2715
26.7578	2618	27.7539	2618	28.75	2618	30.0781	2618
26.8555	2663	27.8662	2663	28.877	2663	30.2246	2663
26.9531	2586	27.9785	2586	29.0039	2586	30.3711	2586
27.0508	2568	28.0908	2568	29.1309	2568	30.5176	2568
27.1484	2475	28.2031	2475	29.2578	2475	30.6641	2475
27.2461	2370	28.3154	2370	29.3848	2370	30.8105	2370
27.3438	2345	28.4277	2345	29.5117	2345	30.957	2345
27.4414	2253	28.54	2253	29.6387	2253	31.1035	2253
27.5391	2277	28.6523	2277	29.7656	2277	31.25	2277
27.6367	2214	28.7646	2214	29.8926	2214	31.3965	2214
27.7344	2212	28.877	2212	30.0195	2212	31.543	2212
27.832	2149	28.9893	2149	30.1465	2149	31.6895	2149
27.9297	2126	29.1016	2126	30.2734	2126	31.8359	2126
28.0273	2034	29.2139	2034	30.4004	2034	31.9824	2034
28.125	2115	29.3262	2115	30.5273	2115	32.1289	2115
28.2227	2005	29.4385	2005	30.6543	2005	32.2754	2005
28.3203	1980	29.5508	1980	30.7813	1980	32.4219	1980
28.418	1948	29.6631	1948	30.9082	1948	32.5684	1948
28.5156	1932	29.7754	1932	31.0352	1932	32.7148	1932
28.6133	1956	29.8877	1956	31.1621	1956	32.8613	1956
28.7109	1895	30	1895	31.2891	1895	33.0078	1895
28.8086	1883	30.1123	1883	31.416	1883	33.1543	1883
28.9062	1819	30.2246	1819	31.543	1819	33.3008	1819
29.0039	1701	30.3369	1701	31.6699	1701	33.4473	1701
29.1016	1737	30.4492	1737	31.7969	1737	33.5938	1737
29.1992	1754	30.5615	1754	31.9238	1754	33.7402	1754
29.2969	1677	30.6738	1677	32.0508	1677	33.8867	1677
29.3945	1670	30.7861	1670	32.1777	1670	34.0332	1670
29.4922	1696	30.8984	1696	32.3047	1696	34.1797	1696
29.5898	1655	31.0107	1655	32.4316	1655	34.3262	1655
29.6875	1691	31.123	1691	32.5586	1691	34.4727	1691
29.7852	1589	31.2354	1589	32.6855	1589	34.6191	1589
29.8828	1648	31.3477	1648	32.8125	1648	34.7656	1648
29.9805	1532	31.46	1532	32.9395	1532	34.9121	1532
30.0781	1548	31.5723	1548	33.0664	1548	35.0586	1548
30.1758	1539	31.6846	1539	33.1934	1539	35.2051	1539
30.2734	1566	31.7969	1566	33.3203	1566	35.3516	1566
30.3711	1532	31.9092	1532	33.4473	1532	35.498	1532
30.4688	1430	32.0215	1430	33.5742	1430	35.6445	1430
30.5664	1453	32.1338	1453	33.7012	1453	35.791	1453
30.6641	1453	32.2461	1453	33.8281	1453	35.9375	1453
30.7617	1452	32.3584	1452	33.9551	1452	36.084	1452
30.8594	1439	32.4707	1439	34.082	1439	36.2305	1439
30.957	1491	32.583	1491	34.209	1491	36.377	1491
31.0547	1380	32.6953	1380	34.3359	1380	36.5234	1380
31.1523	1364	32.8076	1364	34.4629	1364	36.6699	1364
31.25	1364	32.9199	1364	34.5898	1364	36.8164	1364
31.3477	1426	33.0322	1426	34.7168	1426	36.9629	1426
31.4453	1356	33.1445	1356	34.8438	1356	37.1094	1356
31.543	1319	33.2568	1319	34.9707	1319	37.2559	1319
31.6406	1356	33.3691	1356	35.0977	1356	37.4023	1356
31.7383	1366	33.4814	1366	35.2246	1366	37.5488	1366
31.8359	1255	33.5938	1255	35.3516	1255	37.6953	1255
31.9336	1360	33.706	1360	35.4785	1360	37.8418	1360
32.0312	1266	33.8184	1266	35.6055	1266	37.9883	1266
32.1289	1258	33.9307	1258	35.7324	1258	38.1348	1258
32.2266	1236	34.043	1236	35.8594	1236	38.2812	1236
32.3242	1289	34.1553	1289	35.9863	1289	38.4277	1289
32.4219	1251	34.2676	1251	36.1133	1251	38.5742	1251
32.5195	1260	34.3799	1260	36.2402	1260	38.7207	1260
32.6172	1239	34.4922	1239	36.3672	1239	38.8672	1239
32.7148	1239	34.6045	1239	36.4941	1239	39.0137	1239
32.8125	1251	34.7168	1251	36.6211	1251	39.1602	1251
32.9102	1227	34.8291	1227	36.748	1227	39.3066	1227
33.0078	1270	34.9414	1270	36.875	1270	39.4531	1270
33.1055	1230	35.0537	1230	37.002	1230	39.5996	1230
33.2031	1231	35.166	1231	37.1289	1231	39.7461	1231
33.3008	1098	35.2783	1098	37.2559	1098	39.8926	1098
33.3984	1168	35.3906	1168	37.3828	1168	40.0391	1168
33.4961	1155	35.5029	1155	37.5098	1155	40.1855	1155
33.5938	1143	35.6152	1143	37.6367	1143	40.332	1143
33.6914	1199	35.7275	1199	37.7637	1199	40.4785	1199
33.7891	1203	35.8398	1203	37.8906	1203	40.625	1203
33.8867	1128	35.9522	1128	38.0176	1128	40.7715	1128
33.9844	1082	36.0645	1082	38.1445	1082	40.918	1082
34.082	1169	36.1768	1169	38.2715	1169	41.0645	1169
34.1797	1094	36.2891	1094	38.3984	1094	41.2109	1094
34.2773	1138	36.4014	1138	38.5254	1138	41.3574	1138
34.375	1065	36.5137	1065	38.6523	1065	41.5039	1065
34.4727	1133	36.626	1133	38.7793	1133	41.6504	1133
34.5703	1111	36.7383	1111	38.9063	1111	41.7969	1111
34.668	1129	36.8506	1129	39.0332	1129	41.9434	1129
34.7656	1070	36.9629	1070	39.1602	1070	42.0898	1070
34.8633	1132	37.0752	1132	39.2871	1132	42.2363	1132
34.9609	1135	37.1875	1135	39.4141	1135	42.3828	1135
35.0586	1088	37.2998	1088	39.541	1088	42.5293	1088
35.1562	1039	37.4121	1039	39.668	1039	42.6758	1039
35.2539	1123	37.5244	1123	39.7949	1123	42.8223	1123
35.3516	1068	37.6367	1068	39.9219	1068	42.9688	1068
35.4492	1028	37.749	1028	40.0488	1028	43.1152	1028
35.5469	1075	37.8613	1075	40.1758	1075	43.2617	1075
35.6445	1020	37.9736	1020	40.3027	1020	43.4082	1020
35.7422	1059	38.0859	1059	40.4297	1059	43.5547	1059
35.8398	1057	38.1982	1057	40.5566	1057	43.7012	1057
35.9375	1024	38.3105	1024	40.6836	1024	43.8477	1024
36.0352	1116	38.4228	1116	40.8105	1116	43.9941	1116
36.1328	1067	38.5352	1067	40.9375	1067	44.1406	1067
36.2305	1016	38.6475	1016	41.0645	1016	44.2871	1016
36.3281	973	38.7598	973	41.1914	973	44.4336	973
36.4258	990	38.8721	990	41.3184	990	44.5801	990
36.5234	1033	38.9844	1033	41.4453	1033	44.7266	1033
36.6211	976	39.0967	976	41.5723	976	44.873	976
36.7188	1028	39.209	1028	41.6992	1028	45.0195	1028
36.8164	1014	39.3213	1014	41.8262	1014	45.166	1014
36.9141	992	39.4336	992	41.9531	992	45.3125	992
37.0117	1045	39.5459	1045	42.0801	1045	45.459	1045
37.1094	1020	39.6582	1020	42.207	1020	45.6055	1020
37.207	1047	39.7705	1047	42.334	1047	45.752	1047
37.3047	1027	39.8828	1027	42.4609	1027	45.8984	1027
37.4023	1010	39.9951	1010	42.5879	1010	46.0449	1010
37.5	1001	40.1074	1001	42.7148	1001	46.1914	1001
37.5977	1033	40.2197	1033	42.8418	1033	46.3379	1033
37.6953	1030	40.332	1030	42.9688	1030	46.4844	1030
37.793	1018	40.4443	1018	43.0957	1018	46.6309	1018
37.8906	1047	40.5566	1047	43.2227	1047	46.7773	1047
37.9883	1008	40.6689	1008	43.3496	1008	46.9238	1008
38.0859	1023	40.7812	1023	43.4766	1023	47.0703	1023
38.1836	1039	40.8935	1039	43.6035	1039	47.2168	1039
38.2812	1027	41.0059	1027	43.7305	1027	47.3633	1027
38.3789	1019	41.1182	1019	43.8574	1019	47.5098	1019
38.4766	997	41.2305	997	43.9844	997	47.6562	997
38.5742	1049	41.3428	1049	44.1113	1049	47.8027	1049
38.6719	1059	41.4551	1059	44.2383	1059	47.9492	1059
38.7695	973	41.5674	973	44.3652	973	48.0957	973
38.8672	967	41.6797	967	44.4922	967	48.2422	967
38.9648	973	41.792	973	44.6191	973	48.3887	973
39.0625	984	41.9043	984	44.7461	984	48.5352	984
39.1602	977	42.0166	977	44.873	977	48.6816	977
39.2578	989	42.1289	989	45	989	48.8281	989
39.3555	952	42.2412	952	45.127	952	48.9746	952
39.4531	980	42.3535	980	45.2539	980	49.1211	980
39.5508	967	42.4658	967	45.3809	967	49.2676	967
39.6484	1014	42.5781	1014	45.5078	1014	49.4141	1014
39.7461	942	42.6904	942	45.6348	942	49.5605	942
39.8438	968	42.8027	968	45.7617	968	49.707	968
39.9414	1021	42.915	1021	45.8887	1021	49.8535	1021
40.0391	950	43.0273	950	46.0156	950	50	950
40.1367	999	43.1397	999	46.1426	999	50.1465	999
40.2344	998	43.252	998	46.2695	998	50.293	998
40.332	933	43.3643	933	46.3965	933	50.4395	933
40.4297	960	43.4766	960	46.5234	960	50.5859	960
40.5273	929	43.5889	929	46.6504	929	50.7324	929
40.625	927	43.7012	927	46.7773	927	50.8789	927
40.7227	960	43.8135	960	46.9043	960	51.0254	960
40.8203	934	43.9258	934	47.0313	934	51.1719	934
40.918	1003	44.0381	1003	47.1582	1003	51.3184	1003
41.0156	913	44.1504	913	47.2852	913	51.4648	913
41.1133	980	44.2627	980	47.4121	980	51.6113	980
41.2109	923	44.375	923	47.5391	923	51.7578	923
41.3086	939	44.4873	939	47.666	939	51.9043	939
41.4062	945	44.5996	945	47.793	945	52.0508	945
41.5039	902	44.7119	902	47.9199	902	52.1973	902
41.6016	958	44.8242	958	48.0469	958	52.3438	958
41.6992	896	44.9365	896	48.1738	896	52.4902	896
41.7969	894	45.0488	894	48.3008	894	52.6367	894
41.8945	923	45.1611	923	48.4277	923	52.7832	923
41.9922	885	45.2734	885	48.5547	885	52.9297	885
42.0898	872	45.3857	872	48.6816	872	53.0762	872
42.1875	904	45.498	904	48.8086	904	53.2227	904
42.2852	864	45.6103	864	48.9355	864	53.3691	864
42.3828	878	45.7227	878	49.0625	878	53.5156	878
42.4805	957	45.835	957	49.1895	957	53.6621	957
42.5781	866	45.9473	866	49.3164	866	53.8086	866
42.6758	877	46.0596	877	49.4434	877	53.9551	877
42.7734	938	46.1719	938	49.5703	938	54.1016	938
42.8711	895	46.2842	895	49.6973	895	54.248	895
42.9688	882	46.3965	882	49.8242	882	54.3945	882
43.0664	864	46.5088	864	49.9512	864	54.541	864
43.1641	911	46.6211	911	50.0781	911	54.6875	911
43.2617	926	46.7334	926	50.2051	926	54.834	926
43.3594	857	46.8457	857	50.332	857	54.9805	857
43.457	913	46.958	913	50.459	913	55.127	913
43.5547	902	47.0703	902	50.5859	902	55.2734	902
43.6523	854	47.1826	854	50.7129	854	55.4199	854
43.75	830	47.2949	830	50.8398	830	55.5664	830
43.8477	845	47.4072	845	50.9668	845	55.7129	845

## Sheet: Fig. 2c
Time (s)	Photocurrent (μA/cm2)	Time (s)	Photocurrent (μA/cm2)	Time (s)	Photocurrent (μA/cm2)	Time (s)	Photocurrent (μA/cm2)	Time (s)	Photocurrent (μA/cm2)
0.1	-2.007	0.1	-2.0688	0.1	-2.08205	0.1	-2.1083	0.1	-2.1573
0.2	-2.006	0.2	-2.0588	0.2	-2.0705	0.2	-2.09515	0.2	-2.1423
0.3	-2.005	0.3	-2.0488	0.3	-2.05895	0.3	-2.08201	0.3	-2.1273
0.4	-2.004	0.4	-2.0388	0.4	-2.0474	0.4	-2.06886	0.4	-2.1123
0.5	-2.003	0.5	-2.0288	0.5	-2.03585	0.5	-2.05572	0.5	-2.0973
0.6	-2.004	0.6	-2.0388	0.6	-2.0474	0.6	-2.06886	0.6	-2.1123
0.7	-2.004	0.7	-2.0388	0.7	-2.0474	0.7	-2.06886	0.7	-2.1123
0.8	-2.005	0.8	-2.0488	0.8	-2.05895	0.8	-2.08201	0.8	-2.1273
0.9	-2.006	0.9	-2.0588	0.9	-2.0705	0.9	-2.09515	0.9	-2.1423
1	-2.007	1	-2.0688	1	-2.08205	1	-2.1083	1	-2.1573
1.1	-2.007	1.1	-2.0688	1.1	-2.08205	1.1	-2.1083	1.1	-2.1573
1.2	-2.007	1.2	-2.0688	1.2	-2.08205	1.2	-2.1083	1.2	-2.1573
1.3	-2.008	1.3	-2.0788	1.3	-2.0936	1.3	-2.12144	1.3	-2.1723
1.4	-2.008	1.4	-2.0788	1.4	-2.0936	1.4	-2.12144	1.4	-2.1723
1.5	-2.009	1.5	-2.0888	1.5	-2.10515	1.5	-2.13459	1.5	-2.1873
1.6	-2.01	1.6	-2.0988	1.6	-2.1167	1.6	-2.14773	1.6	-2.2023
1.7	-2.011	1.7	-2.1088	1.7	-2.12825	1.7	-2.16088	1.7	-2.2173
1.8	-2.01	1.8	-2.0988	1.8	-2.1167	1.8	-2.14773	1.8	-2.2023
1.9	-2.009	1.9	-2.0888	1.9	-2.10515	1.9	-2.13459	1.9	-2.1873
2	-2.007	2	-2.0688	2	-2.08205	2	-2.1083	2	-2.1573
2.1	-2.005	2.1	-2.0488	2.1	-2.05895	2.1	-2.08201	2.1	-2.1273
2.2	-2.006	2.2	-2.0588	2.2	-2.0705	2.2	-2.09515	2.2	-2.1423
2.3	-2.01	2.3	-2.0988	2.3	-2.1167	2.3	-2.14773	2.3	-2.2023
2.4	-2.013	2.4	-2.1288	2.4	-2.15135	2.4	-2.18716	2.4	-2.2473
2.5	-2.014	2.5	-2.1388	2.5	-2.1629	2.5	-2.20031	2.5	-2.2623
2.6	-2.013	2.6	-2.1288	2.6	-2.15135	2.6	-2.18716	2.6	-2.2473
2.7	-2.011	2.7	-2.1088	2.7	-2.12825	2.7	-2.16088	2.7	-2.2173
2.8	-2.01	2.8	-2.0988	2.8	-2.1167	2.8	-2.14773	2.8	-2.2023
2.9	-2.01	2.9	-2.0988	2.9	-2.1167	2.9	-2.14773	2.9	-2.2023
3	-2.01	3	-2.0988	3	-2.1167	3	-2.14773	3	-2.2023
3.1	-2.011	3.1	-2.1088	3.1	-2.12825	3.1	-2.16088	3.1	-2.2173
3.2	-2.011	3.2	-2.1088	3.2	-2.12825	3.2	-2.16088	3.2	-2.2173
3.3	-2.012	3.3	-2.1188	3.3	-2.1398	3.3	-2.17402	3.3	-2.2323
3.4	-2.012	3.4	-2.1188	3.4	-2.1398	3.4	-2.17402	3.4	-2.2323
3.5	-2.012	3.5	-2.1188	3.5	-2.1398	3.5	-2.17402	3.5	-2.2323
3.6	-2.012	3.6	-2.1188	3.6	-2.1398	3.6	-2.17402	3.6	-2.2323
3.7	-2.011	3.7	-2.1088	3.7	-2.12825	3.7	-2.16088	3.7	-2.2173
3.8	-2.011	3.8	-2.1088	3.8	-2.12825	3.8	-2.16088	3.8	-2.2173
3.9	-2.011	3.9	-2.1088	3.9	-2.12825	3.9	-2.16088	3.9	-2.2173
4	-2.011	4	-2.1088	4	-2.12825	4	-2.16088	4	-2.2173
4.1	-2.01	4.1	-2.0988	4.1	-2.1167	4.1	-2.14773	4.1	-2.2023
4.2	-2.01	4.2	-2.0988	4.2	-2.1167	4.2	-2.14773	4.2	-2.2023
4.3	-2.009	4.3	-2.0888	4.3	-2.10515	4.3	-2.13459	4.3	-2.1873
4.4	-2.008	4.4	-2.0788	4.4	-2.0936	4.4	-2.12144	4.4	-2.1723
4.5	-2.008	4.5	-2.0788	4.5	-2.0936	4.5	-2.12144	4.5	-2.1723
4.6	-2.007	4.6	-2.0688	4.6	-2.08205	4.6	-2.1083	4.6	-2.1573
4.7	-2.007	4.7	-2.0688	4.7	-2.08205	4.7	-2.1083	4.7	-2.1573
4.8	-2.008	4.8	-2.0788	4.8	-2.0936	4.8	-2.12144	4.8	-2.1723
4.9	-2.008	4.9	-2.0788	4.9	-2.0936	4.9	-2.12144	4.9	-2.1723
5	-2.009	5	-2.0888	5	-2.10515	5	-2.13459	5	-2.1873
5.1	-2.009	5.1	-0.8078	5.1	-0.5945	5.1	-0.4237	5.1	-0.34261
5.2	-1.999	5.2	-0.7978	5.2	-0.5845	5.2	-0.4137	5.2	-0.33261
5.3	-1.999	5.3	-0.7978	5.3	-0.5845	5.3	-0.4137	5.3	-0.33261
5.4	-1.975	5.4	-0.7738	5.4	-0.5605	5.4	-0.3897	5.4	-0.30861
5.5	-1.957	5.5	-0.7558	5.5	-0.5425	5.5	-0.3717	5.5	-0.29061
5.6	-1.949	5.6	-0.7478	5.6	-0.5345	5.6	-0.3637	5.6	-0.28261
5.7	-1.944	5.7	-0.7428	5.7	-0.5295	5.7	-0.3587	5.7	-0.27761
5.8	-1.939	5.8	-0.7378	5.8	-0.5245	5.8	-0.3537	5.8	-0.27261
5.9	-1.936	5.9	-0.7348	5.9	-0.5215	5.9	-0.3507	5.9	-0.26961
6	-1.933	6	-0.7318	6	-0.5185	6	-0.3477	6	-0.26661
6.1	-1.93	6.1	-0.7288	6.1	-0.5155	6.1	-0.3447	6.1	-0.26361
6.2	-1.928	6.2	-0.7268	6.2	-0.5135	6.2	-0.3427	6.2	-0.26161
6.3	-1.927	6.3	-0.7258	6.3	-0.5125	6.3	-0.3417	6.3	-0.26061
6.4	-1.926	6.4	-0.7248	6.4	-0.5115	6.4	-0.3407	6.4	-0.25961
6.5	-1.924	6.5	-0.7228	6.5	-0.5095	6.5	-0.3387	6.5	-0.25761
6.6	-1.921	6.6	-0.7198	6.6	-0.5065	6.6	-0.3357	6.6	-0.25461
6.7	-1.919	6.7	-0.7178	6.7	-0.5045	6.7	-0.3337	6.7	-0.25261
6.8	-1.916	6.8	-0.7148	6.8	-0.5015	6.8	-0.3307	6.8	-0.24961
6.9	-1.915	6.9	-0.7138	6.9	-0.5005	6.9	-0.3297	6.9	-0.24861
7	-1.913	7	-0.7118	7	-0.4985	7	-0.3277	7	-0.24661
7.1	-1.911	7.1	-0.7098	7.1	-0.4965	7.1	-0.3257	7.1	-0.24461
7.2	-1.91	7.2	-0.7088	7.2	-0.4955	7.2	-0.3247	7.2	-0.24361
7.3	-1.908	7.3	-0.7068	7.3	-0.4935	7.3	-0.3227	7.3	-0.24161
7.4	-1.907	7.4	-0.7058	7.4	-0.4925	7.4	-0.3217	7.4	-0.24061
7.5	-1.906	7.5	-0.7048	7.5	-0.4915	7.5	-0.3207	7.5	-0.23961
7.6	-1.906	7.6	-0.7048	7.6	-0.4915	7.6	-0.3207	7.6	-0.23961
7.7	-1.905	7.7	-0.7038	7.7	-0.4905	7.7	-0.3197	7.7	-0.23861
7.8	-1.905	7.8	-0.7038	7.8	-0.4905	7.8	-0.3197	7.8	-0.23861
7.9	-1.903	7.9	-0.7018	7.9	-0.4885	7.9	-0.3177	7.9	-0.23661
8	-1.902	8	-0.7008	8	-0.4875	8	-0.3167	8	-0.23561
8.1	-1.8999	8.1	-0.6987	8.1	-0.4854	8.1	-0.3146	8.1	-0.23351
8.2	-1.8982	8.2	-0.697	8.2	-0.4837	8.2	-0.3129	8.2	-0.23181
8.3	-1.8963	8.3	-0.6951	8.3	-0.4818	8.3	-0.311	8.3	-0.22991
8.4	-1.8947	8.4	-0.6935	8.4	-0.4802	8.4	-0.3094	8.4	-0.22831
8.5	-1.8931	8.5	-0.6919	8.5	-0.4786	8.5	-0.3078	8.5	-0.22671
8.6	-1.8921	8.6	-0.6909	8.6	-0.4776	8.6	-0.3068	8.6	-0.22571
8.7	-1.8912	8.7	-0.69	8.7	-0.4767	8.7	-0.3059	8.7	-0.22481
8.8	-1.8909	8.8	-0.6897	8.8	-0.4764	8.8	-0.3056	8.8	-0.22451
8.9	-1.8907	8.9	-0.6895	8.9	-0.4762	8.9	-0.3054	8.9	-0.22431
9	-1.8906	9	-0.6894	9	-0.4761	9	-0.3053	9	-0.22421
9.1	-1.8903	9.1	-0.6891	9.1	-0.4758	9.1	-0.305	9.1	-0.22391
9.2	-1.8903	9.2	-0.6891	9.2	-0.4758	9.2	-0.305	9.2	-0.22391
9.3	-1.8897	9.3	-0.6885	9.3	-0.4752	9.3	-0.3044	9.3	-0.22331
9.4	-1.8895	9.4	-0.6883	9.4	-0.475	9.4	-0.3042	9.4	-0.22311
9.5	-1.889	9.5	-0.6878	9.5	-0.4745	9.5	-0.3037	9.5	-0.22261
9.6	-1.8886	9.6	-0.6874	9.6	-0.4741	9.6	-0.3033	9.6	-0.22221
9.7	-1.8879	9.7	-0.6867	9.7	-0.4734	9.7	-0.3026	9.7	-0.22151
9.8	-1.8877	9.8	-0.6865	9.8	-0.4732	9.8	-0.3024	9.8	-0.22131
9.9	-1.8871	9.9	-0.6859	9.9	-0.4726	9.9	-0.3018	9.9	-0.22071
10	-1.8862	10	-0.685	10	-0.4717	10	-0.3009	10	-0.21981
10.1	-1.8856	10.1	-0.6844	10.1	-0.4711	10.1	-0.3003	10.1	-0.21921
10.2	-1.8849	10.2	-0.6837	10.2	-0.4704	10.2	-0.2996	10.2	-0.21851
10.3	-1.8843	10.3	-0.6831	10.3	-0.4698	10.3	-0.299	10.3	-0.21791
10.4	-1.8836	10.4	-0.6824	10.4	-0.4691	10.4	-0.2983	10.4	-0.21721
10.5	-1.8833	10.5	-0.6821	10.5	-0.4688	10.5	-0.298	10.5	-0.21691
10.6	-1.8832	10.6	-0.682	10.6	-0.4687	10.6	-0.2979	10.6	-0.21681
10.7	-1.8832	10.7	-0.682	10.7	-0.4687	10.7	-0.2979	10.7	-0.21681
10.8	-1.8828	10.8	-0.6816	10.8	-0.4683	10.8	-0.2975	10.8	-0.21641
10.9	-1.8819	10.9	-0.6807	10.9	-0.4674	10.9	-0.2966	10.9	-0.21551
11	-1.8808	11	-0.6796	11	-0.4663	11	-0.2955	11	-0.21441
11.1	-1.8798	11.1	-0.6786	11.1	-0.4653	11.1	-0.2945	11.1	-0.21341
11.2	-1.8785	11.2	-0.6773	11.2	-0.464	11.2	-0.2932	11.2	-0.21211
11.3	-1.8775	11.3	-0.6763	11.3	-0.463	11.3	-0.2922	11.3	-0.21111
11.4	-1.8764	11.4	-0.6752	11.4	-0.4619	11.4	-0.2911	11.4	-0.21001
11.5	-1.8759	11.5	-0.6747	11.5	-0.4614	11.5	-0.2906	11.5	-0.20951
11.6	-1.8757	11.6	-0.6745	11.6	-0.4612	11.6	-0.2904	11.6	-0.20931
11.7	-1.876	11.7	-0.6748	11.7	-0.4615	11.7	-0.2907	11.7	-0.20961
11.8	-1.8761	11.8	-0.6749	11.8	-0.4616	11.8	-0.2908	11.8	-0.20971
11.9	-1.8764	11.9	-0.6752	11.9	-0.4619	11.9	-0.2911	11.9	-0.21001
12	-1.8771	12	-0.6759	12	-0.4626	12	-0.2918	12	-0.21071
12.1	-1.8775	12.1	-0.6763	12.1	-0.463	12.1	-0.2922	12.1	-0.21111
12.2	-1.8782	12.2	-0.677	12.2	-0.4637	12.2	-0.2929	12.2	-0.21181
12.3	-1.8783	12.3	-0.6771	12.3	-0.4638	12.3	-0.293	12.3	-0.21191
12.4	-1.8786	12.4	-0.6774	12.4	-0.4641	12.4	-0.2933	12.4	-0.21221
12.5	-1.8784	12.5	-0.6772	12.5	-0.4639	12.5	-0.2931	12.5	-0.21201
12.6	-1.8783	12.6	-0.6771	12.6	-0.4638	12.6	-0.293	12.6	-0.21191
12.7	-1.8781	12.7	-0.6769	12.7	-0.4636	12.7	-0.2928	12.7	-0.21171
12.8	-1.8777	12.8	-0.6765	12.8	-0.4632	12.8	-0.2924	12.8	-0.21131
12.9	-1.8776	12.9	-0.6764	12.9	-0.4631	12.9	-0.2923	12.9	-0.21121
13	-1.8775	13	-0.6763	13	-0.463	13	-0.2922	13	-0.21111
13.1	-1.8772	13.1	-0.676	13.1	-0.4627	13.1	-0.2919	13.1	-0.21081
13.2	-1.8771	13.2	-0.6759	13.2	-0.4626	13.2	-0.2918	13.2	-0.21071
13.3	-1.8766	13.3	-0.6754	13.3	-0.4621	13.3	-0.2913	13.3	-0.21021
13.4	-1.8764	13.4	-0.6752	13.4	-0.4619	13.4	-0.2911	13.4	-0.21001
13.5	-1.8759	13.5	-0.6747	13.5	-0.4614	13.5	-0.2906	13.5	-0.20951
13.6	-1.8754	13.6	-0.6742	13.6	-0.4609	13.6	-0.2901	13.6	-0.20901
13.7	-1.8749	13.7	-0.6737	13.7	-0.4604	13.7	-0.2896	13.7	-0.20851
13.8	-1.8741	13.8	-0.6729	13.8	-0.4596	13.8	-0.2888	13.8	-0.20771
13.9	-1.8737	13.9	-0.6725	13.9	-0.4592	13.9	-0.2884	13.9	-0.20731
14	-1.8733	14	-0.6721	14	-0.4588	14	-0.288	14	-0.20691
14.1	-1.8729	14.1	-0.6717	14.1	-0.4584	14.1	-0.2876	14.1	-0.20651
14.2	-1.8729	14.2	-0.6717	14.2	-0.4584	14.2	-0.2876	14.2	-0.20651
14.3	-1.8731	14.3	-0.6719	14.3	-0.4586	14.3	-0.2878	14.3	-0.20671
14.4	-1.8732	14.4	-0.672	14.4	-0.4587	14.4	-0.2879	14.4	-0.20681
14.5	-1.8733	14.5	-0.6721	14.5	-0.4588	14.5	-0.288	14.5	-0.20691
14.6	-1.8739	14.6	-0.6727	14.6	-0.4594	14.6	-0.2886	14.6	-0.20751
14.7	-1.8744	14.7	-0.6732	14.7	-0.4599	14.7	-0.2891	14.7	-0.20801
14.8	-1.8747	14.8	-0.6735	14.8	-0.4602	14.8	-0.2894	14.8	-0.20831
14.9	-1.8749	14.9	-0.6737	14.9	-0.4604	14.9	-0.2896	14.9	-0.20851
15	-1.8751	15	-0.6739	15	-0.4606	15	-0.2898	15	-0.20871
15.1	-1.8747	15.1	-0.6735	15.1	-0.4602	15.1	-0.2894	15.1	-0.20831
15.2	-1.8741	15.2	-0.6729	15.2	-0.4596	15.2	-0.2888	15.2	-0.20771
15.3	-1.873	15.3	-0.6718	15.3	-0.4585	15.3	-0.2877	15.3	-0.20661
15.4	-1.8721	15.4	-0.6709	15.4	-0.4576	15.4	-0.2868	15.4	-0.20571
15.5	-1.871	15.5	-0.6698	15.5	-0.4565	15.5	-0.2857	15.5	-0.20461
15.6	-1.8701	15.6	-0.6689	15.6	-0.4556	15.6	-0.2848	15.6	-0.20371
15.7	-1.8694	15.7	-0.6682	15.7	-0.4549	15.7	-0.2841	15.7	-0.20301
15.8	-1.8687	15.8	-0.6675	15.8	-0.4542	15.8	-0.2834	15.8	-0.20231
15.9	-1.8685	15.9	-0.6673	15.9	-0.454	15.9	-0.2832	15.9	-0.20211
16	-1.8684	16	-0.6672	16	-0.4539	16	-0.2831	16	-0.20201
16.1	-1.8683	16.1	-0.6671	16.1	-0.4538	16.1	-0.283	16.1	-0.20191
16.2	-1.8685	16.2	-0.6673	16.2	-0.454	16.2	-0.2832	16.2	-0.20211
16.3	-1.8687	16.3	-0.6675	16.3	-0.4542	16.3	-0.2834	16.3	-0.20231
16.4	-1.8689	16.4	-0.6677	16.4	-0.4544	16.4	-0.2836	16.4	-0.20251
16.5	-1.8691	16.5	-0.6679	16.5	-0.4546	16.5	-0.2838	16.5	-0.20271
16.6	-1.8692	16.6	-0.668	16.6	-0.4547	16.6	-0.2839	16.6	-0.20281
16.7	-1.8696	16.7	-0.6684	16.7	-0.4551	16.7	-0.2843	16.7	-0.20321
16.8	-1.8694	16.8	-0.6682	16.8	-0.4549	16.8	-0.2841	16.8	-0.20301
16.9	-1.8695	16.9	-0.6683	16.9	-0.455	16.9	-0.2842	16.9	-0.20311
17	-1.8696	17	-0.6684	17	-0.4551	17	-0.2843	17	-0.20321
17.1	-1.8694	17.1	-0.6682	17.1	-0.4549	17.1	-0.2841	17.1	-0.20301
17.2	-1.8697	17.2	-0.6685	17.2	-0.4552	17.2	-0.2844	17.2	-0.20331
17.3	-1.8696	17.3	-0.6684	17.3	-0.4551	17.3	-0.2843	17.3	-0.20321
17.4	-1.8695	17.4	-0.6683	17.4	-0.455	17.4	-0.2842	17.4	-0.20311
17.5	-1.8697	17.5	-0.6685	17.5	-0.4552	17.5	-0.2844	17.5	-0.20331
17.6	-1.8696	17.6	-0.6684	17.6	-0.4551	17.6	-0.2843	17.6	-0.20321
17.7	-1.8695	17.7	-0.6683	17.7	-0.455	17.7	-0.2842	17.7	-0.20311
17.8	-1.8695	17.8	-0.6683	17.8	-0.455	17.8	-0.2842	17.8	-0.20311
17.9	-1.8691	17.9	-0.6679	17.9	-0.4546	17.9	-0.2838	17.9	-0.20271
18	-1.8693	18	-0.6681	18	-0.4548	18	-0.284	18	-0.20291
18.1	-1.8694	18.1	-0.6682	18.1	-0.4549	18.1	-0.2841	18.1	-0.20301
18.2	-1.8693	18.2	-0.6681	18.2	-0.4548	18.2	-0.284	18.2	-0.20291
18.3	-1.8691	18.3	-0.6679	18.3	-0.4546	18.3	-0.2838	18.3	-0.20271
18.4	-1.8688	18.4	-0.6676	18.4	-0.4543	18.4	-0.2835	18.4	-0.20241
18.5	-1.8682	18.5	-0.667	18.5	-0.4537	18.5	-0.2829	18.5	-0.20181
18.6	-1.8676	18.6	-0.6664	18.6	-0.4531	18.6	-0.2823	18.6	-0.20121
18.7	-1.8673	18.7	-0.6661	18.7	-0.4528	18.7	-0.282	18.7	-0.20091
18.8	-1.8666	18.8	-0.6654	18.8	-0.4521	18.8	-0.2813	18.8	-0.20021
18.9	-1.8662	18.9	-0.665	18.9	-0.4517	18.9	-0.2809	18.9	-0.19981
19	-1.866	19	-0.6648	19	-0.4515	19	-0.2807	19	-0.19961
19.1	-1.8658	19.1	-0.6646	19.1	-0.4513	19.1	-0.2805	19.1	-0.19941
19.2	-1.8663	19.2	-0.6651	19.2	-0.4518	19.2	-0.281	19.2	-0.19991
19.3	-1.8663	19.3	-0.6651	19.3	-0.4518	19.3	-0.281	19.3	-0.19991
19.4	-1.8669	19.4	-0.6657	19.4	-0.4524	19.4	-0.2816	19.4	-0.20051
19.5	-1.8671	19.5	-0.6659	19.5	-0.4526	19.5	-0.2818	19.5	-0.20071
19.6	-1.8671	19.6	-0.6659	19.6	-0.4526	19.6	-0.2818	19.6	-0.20071
19.7	-1.867	19.7	-0.6658	19.7	-0.4525	19.7	-0.2817	19.7	-0.20061
19.8	-1.8663	19.8	-0.6651	19.8	-0.4518	19.8	-0.281	19.8	-0.19991
19.9	-1.8658	19.9	-0.6646	19.9	-0.4513	19.9	-0.2805	19.9	-0.19941
20	-1.8657	20	-0.6645	20	-0.4512	20	-0.2804	20	-0.19931
20.1	-1.8656	20.1	-0.6644	20.1	-0.4511	20.1	-0.2803	20.1	-0.19921
20.2	-1.8659	20.2	-0.6647	20.2	-0.4514	20.2	-0.2806	20.2	-0.19951
20.3	-1.8657	20.3	-0.6645	20.3	-0.4512	20.3	-0.2804	20.3	-0.19931
20.4	-1.866	20.4	-0.6648	20.4	-0.4515	20.4	-0.2807	20.4	-0.19961
20.5	-1.8658	20.5	-0.6646	20.5	-0.4513	20.5	-0.2805	20.5	-0.19941
20.6	-1.8662	20.6	-0.665	20.6	-0.4517	20.6	-0.2809	20.6	-0.19981
20.7	-1.8661	20.7	-0.6649	20.7	-0.4516	20.7	-0.2808	20.7	-0.19971
20.8	-1.8663	20.8	-0.6651	20.8	-0.4518	20.8	-0.281	20.8	-0.19991
20.9	-1.8662	20.9	-0.665	20.9	-0.4517	20.9	-0.2809	20.9	-0.19981
21	-1.8663	21	-0.6651	21	-0.4518	21	-0.281	21	-0.19991
21.1	-1.8664	21.1	-0.6652	21.1	-0.4519	21.1	-0.2811	21.1	-0.20001
21.2	-1.8662	21.2	-0.665	21.2	-0.4517	21.2	-0.2809	21.2	-0.19981
21.3	-1.8663	21.3	-0.6651	21.3	-0.4518	21.3	-0.281	21.3	-0.19991
21.4	-1.8659	21.4	-0.6647	21.4	-0.4514	21.4	-0.2806	21.4	-0.19951
21.5	-1.8659	21.5	-0.6647	21.5	-0.4514	21.5	-0.2806	21.5	-0.19951
21.6	-1.8658	21.6	-0.6646	21.6	-0.4513	21.6	-0.2805	21.6	-0.19941
21.7	-1.8654	21.7	-0.6642	21.7	-0.4509	21.7	-0.2801	21.7	-0.19901
21.8	-1.8651	21.8	-0.6639	21.8	-0.4506	21.8	-0.2798	21.8	-0.19871
21.9	-1.8645	21.9	-0.6633	21.9	-0.45	21.9	-0.2792	21.9	-0.19811
22	-1.864	22	-0.6628	22	-0.4495	22	-0.2787	22	-0.19761
22.1	-1.8634	22.1	-0.6622	22.1	-0.4489	22.1	-0.2781	22.1	-0.19701
22.2	-1.8627	22.2	-0.6615	22.2	-0.4482	22.2	-0.2774	22.2	-0.19631
22.3	-1.8625	22.3	-0.6613	22.3	-0.448	22.3	-0.2772	22.3	-0.19611
22.4	-1.8622	22.4	-0.661	22.4	-0.4477	22.4	-0.2769	22.4	-0.19581
22.5	-1.8629	22.5	-0.6617	22.5	-0.4484	22.5	-0.2776	22.5	-0.19651
22.6	-1.863	22.6	-0.6618	22.6	-0.4485	22.6	-0.2777	22.6	-0.19661
22.7	-1.8633	22.7	-0.6621	22.7	-0.4488	22.7	-0.278	22.7	-0.19691
22.8	-1.8633	22.8	-0.6621	22.8	-0.4488	22.8	-0.278	22.8	-0.19691
22.9	-1.8632	22.9	-0.662	22.9	-0.4487	22.9	-0.2779	22.9	-0.19681
23	-1.863	23	-0.6618	23	-0.4485	23	-0.2777	23	-0.19661
23.1	-1.8632	23.1	-0.662	23.1	-0.4487	23.1	-0.2779	23.1	-0.19681
23.2	-1.8632	23.2	-0.662	23.2	-0.4487	23.2	-0.2779	23.2	-0.19681
23.3	-1.8633	23.3	-0.6621	23.3	-0.4488	23.3	-0.278	23.3	-0.19691
23.4	-1.8634	23.4	-0.6622	23.4	-0.4489	23.4	-0.2781	23.4	-0.19701
23.5	-1.8641	23.5	-0.6629	23.5	-0.4496	23.5	-0.2788	23.5	-0.19771
23.6	-1.8639	23.6	-0.6627	23.6	-0.4494	23.6	-0.2786	23.6	-0.19751
23.7	-1.8642	23.7	-0.663	23.7	-0.4497	23.7	-0.2789	23.7	-0.19781
23.8	-1.8638	23.8	-0.6626	23.8	-0.4493	23.8	-0.2785	23.8	-0.19741
23.9	-1.8635	23.9	-0.6623	23.9	-0.449	23.9	-0.2782	23.9	-0.19711
24	-1.8627	24	-0.6615	24	-0.4482	24	-0.2774	24	-0.19631
24.1	-1.8626	24.1	-0.6614	24.1	-0.4481	24.1	-0.2773	24.1	-0.19621
24.2	-1.8623	24.2	-0.6611	24.2	-0.4478	24.2	-0.277	24.2	-0.19591
24.3	-1.8621	24.3	-0.6609	24.3	-0.4476	24.3	-0.2768	24.3	-0.19571
24.4	-1.8625	24.4	-0.6613	24.4	-0.448	24.4	-0.2772	24.4	-0.19611
24.5	-1.8629	24.5	-0.6617	24.5	-0.4484	24.5	-0.2776	24.5	-0.19651
24.6	-1.8632	24.6	-0.662	24.6	-0.4487	24.6	-0.2779	24.6	-0.19681
24.7	-1.8637	24.7	-0.6625	24.7	-0.4492	24.7	-0.2784	24.7	-0.19731
24.8	-1.864	24.8	-0.6628	24.8	-0.4495	24.8	-0.2787	24.8	-0.19761
24.9	-1.8644	24.9	-0.6632	24.9	-0.4499	24.9	-0.2791	24.9	-0.19801
25	-1.8642	25	-0.663	25	-0.4497	25	-0.2789	25	-0.19781
25.1	-1.8641	25.1	-0.6629	25.1	-0.4496	25.1	-0.2788	25.1	-0.19771
25.2	-1.8636	25.2	-1.8624	25.2	-1.8648	25.2	-1.8613	25.2	-1.8659
25.3	-1.863	25.3	-1.8618	25.3	-1.8642	25.3	-1.8607	25.3	-1.8653
25.4	-1.863	25.4	-1.8618	25.4	-1.8642	25.4	-1.8607	25.4	-1.8653
25.5	-1.863	25.5	-1.8618	25.5	-1.8642	25.5	-1.8607	25.5	-1.8653
25.6	-1.902	25.6	-1.9008	25.6	-1.9032	25.6	-1.8997	25.6	-1.9043
25.7	-1.917	25.7	-1.9158	25.7	-1.9182	25.7	-1.9147	25.7	-1.9193
25.8	-1.923	25.8	-1.9218	25.8	-1.9242	25.8	-1.9207	25.8	-1.9253
25.9	-1.926	25.9	-1.9248	25.9	-1.9272	25.9	-1.9237	25.9	-1.9283
26	-1.928	26	-1.9268	26	-1.9292	26	-1.9257	26	-1.9303
26.1	-1.949	26.1	-1.9478	26.1	-1.9502	26.1	-1.9467	26.1	-1.9513
26.2	-1.953	26.2	-1.9518	26.2	-1.9542	26.2	-1.9507	26.2	-1.9553
26.3	-1.954	26.3	-1.9528	26.3	-1.9552	26.3	-1.9517	26.3	-1.9563
26.4	-1.956	26.4	-1.9548	26.4	-1.9572	26.4	-1.9537	26.4	-1.9583
26.5	-1.956	26.5	-1.9548	26.5	-1.9572	26.5	-1.9537	26.5	-1.9583
26.6	-1.958	26.6	-1.9568	26.6	-1.9592	26.6	-1.9557	26.6	-1.9603
26.7	-1.96	26.7	-1.9588	26.7	-1.9612	26.7	-1.9577	26.7	-1.9623
26.8	-1.958	26.8	-1.9568	26.8	-1.9592	26.8	-1.9557	26.8	-1.9603
26.9	-1.956	26.9	-1.9548	26.9	-1.9572	26.9	-1.9537	26.9	-1.9583
27	-1.958	27	-1.9568	27	-1.9592	27	-1.9557	27	-1.9603
27.1	-1.96	27.1	-1.9588	27.1	-1.9612	27.1	-1.9577	27.1	-1.9623
27.2	-1.962	27.2	-1.9608	27.2	-1.9632	27.2	-1.9597	27.2	-1.9643
27.3	-1.964	27.3	-1.9628	27.3	-1.9652	27.3	-1.9617	27.3	-1.9663
27.4	-1.965	27.4	-1.9638	27.4	-1.9662	27.4	-1.9627	27.4	-1.9673
27.5	-1.965	27.5	-1.9638	27.5	-1.9662	27.5	-1.9627	27.5	-1.9673
27.6	-1.966	27.6	-1.9648	27.6	-1.9672	27.6	-1.9637	27.6	-1.9683
27.7	-1.967	27.7	-1.9658	27.7	-1.9682	27.7	-1.9647	27.7	-1.9693
27.8	-1.968	27.8	-1.9668	27.8	-1.9692	27.8	-1.9657	27.8	-1.9703
27.9	-1.969	27.9	-1.9678	27.9	-1.9702	27.9	-1.9667	27.9	-1.9713
28	-1.971	28	-1.9698	28	-1.9722	28	-1.9687	28	-1.9733
28.1	-1.973	28.1	-1.9718	28.1	-1.9742	28.1	-1.9707	28.1	-1.9753
28.2	-1.974	28.2	-1.9728	28.2	-1.9752	28.2	-1.9717	28.2	-1.9763
28.3	-1.975	28.3	-1.9738	28.3	-1.9762	28.3	-1.9727	28.3	-1.9773
28.4	-1.976	28.4	-1.9748	28.4	-1.9772	28.4	-1.9737	28.4	-1.9783
28.5	-1.976	28.5	-1.9748	28.5	-1.9772	28.5	-1.9737	28.5	-1.9783
28.6	-1.976	28.6	-1.9748	28.6	-1.9772	28.6	-1.9737	28.6	-1.9783
28.7	-1.977	28.7	-1.9758	28.7	-1.9782	28.7	-1.9747	28.7	-1.9793
28.8	-1.978	28.8	-1.9768	28.8	-1.9792	28.8	-1.9757	28.8	-1.9803
28.9	-1.979	28.9	-1.9778	28.9	-1.9802	28.9	-1.9767	28.9	-1.9813
29	-1.98	29	-1.9788	29	-1.9812	29	-1.9777	29	-1.9823
29.1	-1.981	29.1	-1.9798	29.1	-1.9822	29.1	-1.9787	29.1	-1.9833
29.2	-1.982	29.2	-1.9808	29.2	-1.9832	29.2	-1.9797	29.2	-1.9843
29.3	-1.983	29.3	-1.9818	29.3	-1.9842	29.3	-1.9807	29.3	-1.9853
29.4	-1.983	29.4	-1.9818	29.4	-1.9842	29.4	-1.9807	29.4	-1.9853
29.5	-1.984	29.5	-1.9828	29.5	-1.9852	29.5	-1.9817	29.5	-1.9863
29.6	-1.984	29.6	-1.9828	29.6	-1.9852	29.6	-1.9817	29.6	-1.9863
29.7	-1.985	29.7	-1.9838	29.7	-1.9862	29.7	-1.9827	29.7	-1.9873
29.8	-1.984	29.8	-1.9828	29.8	-1.9852	29.8	-1.9817	29.8	-1.9863
29.9	-1.985	29.9	-1.9838	29.9	-1.9862	29.9	-1.9827	29.9	-1.9873
30	-1.985	30	-1.9838	30	-1.9862	30	-1.9827	30	-1.9873
30.1	-1.985	30.1	-1.9838	30.1	-1.9862	30.1	-1.9827	30.1	-1.9873
30.2	-1.985	30.2	-1.9838	30.2	-1.9862	30.2	-1.9827	30.2	-1.9873
30.3	-1.985	30.3	-1.9838	30.3	-1.9862	30.3	-1.9827	30.3	-1.9873
30.4	-1.985	30.4	-1.9838	30.4	-1.9862	30.4	-1.9827	30.4	-1.9873
30.5	-1.985	30.5	-1.9838	30.5	-1.9862	30.5	-1.9827	30.5	-1.9873
30.6	-1.985	30.6	-1.9838	30.6	-1.9862	30.6	-1.9827	30.6	-1.9873
30.7	-1.986	30.7	-1.9848	30.7	-1.9872	30.7	-1.9837	30.7	-1.9883
30.8	-1.986	30.8	-1.9848	30.8	-1.9872	30.8	-1.9837	30.8	-1.9883
30.9	-1.987	30.9	-1.9858	30.9	-1.9882	30.9	-1.9847	30.9	-1.9893
31	-1.987	31	-1.9858	31	-1.9882	31	-1.9847	31	-1.9893
31.1	-1.988	31.1	-1.9868	31.1	-1.9892	31.1	-1.9857	31.1	-1.9903
31.2	-1.988	31.2	-1.9868	31.2	-1.9892	31.2	-1.9857	31.2	-1.9903
31.3	-1.989	31.3	-1.9878	31.3	-1.9902	31.3	-1.9867	31.3	-1.9913
31.4	-1.99	31.4	-1.9888	31.4	-1.9912	31.4	-1.9877	31.4	-1.9923
31.5	-1.99	31.5	-1.9888	31.5	-1.9912	31.5	-1.9877	31.5	-1.9923
31.6	-1.99	31.6	-1.9888	31.6	-1.9912	31.6	-1.9877	31.6	-1.9923
31.7	-1.99	31.7	-1.9888	31.7	-1.9912	31.7	-1.9877	31.7	-1.9923
31.8	-1.991	31.8	-1.9898	31.8	-1.9922	31.8	-1.9887	31.8	-1.9933
31.9	-1.99	31.9	-1.9888	31.9	-1.9912	31.9	-1.9877	31.9	-1.9923
32	-1.99	32	-1.9888	32	-1.9912	32	-1.9877	32	-1.9923
32.1	-1.99	32.1	-1.9888	32.1	-1.9912	32.1	-1.9877	32.1	-1.9923
32.2	-1.991	32.2	-1.9898	32.2	-1.9922	32.2	-1.9887	32.2	-1.9933
32.3	-1.991	32.3	-1.9898	32.3	-1.9922	32.3	-1.9887	32.3	-1.9933
32.4	-1.993	32.4	-1.9918	32.4	-1.9942	32.4	-1.9907	32.4	-1.9953
32.5	-1.993	32.5	-1.9918	32.5	-1.9942	32.5	-1.9907	32.5	-1.9953
32.6	-1.994	32.6	-1.9928	32.6	-1.9952	32.6	-1.9917	32.6	-1.9963
32.7	-1.994	32.7	-1.9928	32.7	-1.9952	32.7	-1.9917	32.7	-1.9963
32.8	-1.994	32.8	-1.9928	32.8	-1.9952	32.8	-1.9917	32.8	-1.9963
32.9	-1.995	32.9	-1.9938	32.9	-1.9962	32.9	-1.9927	32.9	-1.9973
33	-1.995	33	-1.9938	33	-1.9962	33	-1.9927	33	-1.9973
33.1	-1.995	33.1	-1.9938	33.1	-1.9962	33.1	-1.9927	33.1	-1.9973
33.2	-1.995	33.2	-1.9938	33.2	-1.9962	33.2	-1.9927	33.2	-1.9973
33.3	-1.995	33.3	-1.9938	33.3	-1.9962	33.3	-1.9927	33.3	-1.9973
33.4	-1.995	33.4	-1.9938	33.4	-1.9962	33.4	-1.9927	33.4	-1.9973
33.5	-1.995	33.5	-1.9938	33.5	-1.9962	33.5	-1.9927	33.5	-1.9973
33.6	-1.996	33.6	-1.9948	33.6	-1.9972	33.6	-1.9937	33.6	-1.9983
33.7	-1.997	33.7	-1.9958	33.7	-1.9982	33.7	-1.9947	33.7	-1.9993
33.8	-1.998	33.8	-1.9968	33.8	-1.9992	33.8	-1.9957	33.8	-2.0003
33.9	-1.998	33.9	-1.9968	33.9	-1.9992	33.9	-1.9957	33.9	-2.0003
34	-1.998	34	-1.9968	34	-1.9992	34	-1.9957	34	-2.0003
34.1	-1.998	34.1	-1.9968	34.1	-1.9992	34.1	-1.9957	34.1	-2.0003
34.2	-1.998	34.2	-1.9968	34.2	-1.9992	34.2	-1.9957	34.2	-2.0003
34.3	-1.998	34.3	-1.9968	34.3	-1.9992	34.3	-1.9957	34.3	-2.0003
34.4	-1.998	34.4	-1.9968	34.4	-1.9992	34.4	-1.9957	34.4	-2.0003
34.5	-1.998	34.5	-1.9968	34.5	-1.9992	34.5	-1.9957	34.5	-2.0003
34.6	-1.997	34.6	-1.9958	34.6	-1.9982	34.6	-1.9947	34.6	-1.9993
34.7	-1.997	34.7	-1.9958	34.7	-1.9982	34.7	-1.9947	34.7	-1.9993
34.8	-1.998	34.8	-1.9968	34.8	-1.9992	34.8	-1.9957	34.8	-2.0003
34.9	-1.998	34.9	-1.9968	34.9	-1.9992	34.9	-1.9957	34.9	-2.0003
35	-1.999	35	-1.9978	35	-2.0002	35	-1.9967	35	-2.0013
35.1	-1.999	35.1	-1.9978	35.1	-2.0002	35.1	-1.9967	35.1	-2.0013
35.2	-2	35.2	-1.9988	35.2	-2.0012	35.2	-1.9977	35.2	-2.0023
35.3	-2.001	35.3	-1.9998	35.3	-2.0022	35.3	-1.9987	35.3	-2.0033
35.4	-2.001	35.4	-1.9998	35.4	-2.0022	35.4	-1.9987	35.4	-2.0033
35.5	-2.002	35.5	-2.0008	35.5	-2.0032	35.5	-1.9997	35.5	-2.0043
35.6	-2.002	35.6	-2.0008	35.6	-2.0032	35.6	-1.9997	35.6	-2.0043
35.7	-2.002	35.7	-2.0008	35.7	-2.0032	35.7	-1.9997	35.7	-2.0043
35.8	-2.002	35.8	-2.0008	35.8	-2.0032	35.8	-1.9997	35.8	-2.0043
35.9	-2.002	35.9	-2.0008	35.9	-2.0032	35.9	-1.9997	35.9	-2.0043
36	-2.002	36	-2.0008	36	-2.0032	36	-1.9997	36	-2.0043
36.1	-2.002	36.1	-2.0008	36.1	-2.0032	36.1	-1.9997	36.1	-2.0043
36.2	-2.002	36.2	-2.0008	36.2	-2.0032	36.2	-1.9997	36.2	-2.0043
36.3	-2.002	36.3	-2.0008	36.3	-2.0032	36.3	-1.9997	36.3	-2.0043
36.4	-2.002	36.4	-2.0008	36.4	-2.0032	36.4	-1.9997	36.4	-2.0043
36.5	-2.002	36.5	-2.0008	36.5	-2.0032	36.5	-1.9997	36.5	-2.0043
36.6	-2.002	36.6	-2.0008	36.6	-2.0032	36.6	-1.9997	36.6	-2.0043
36.7	-2.002	36.7	-2.0008	36.7	-2.0032	36.7	-1.9997	36.7	-2.0043
36.8	-2.002	36.8	-2.0008	36.8	-2.0032	36.8	-1.9997	36.8	-2.0043
36.9	-2.002	36.9	-2.0008	36.9	-2.0032	36.9	-1.9997	36.9	-2.0043
37	-2.003	37	-2.0018	37	-2.0042	37	-2.0007	37	-2.0053
37.1	-2.003	37.1	-2.0018	37.1	-2.0042	37.1	-2.0007	37.1	-2.0053
37.2	-2.003	37.2	-2.0018	37.2	-2.0042	37.2	-2.0007	37.2	-2.0053
37.3	-2.003	37.3	-2.0018	37.3	-2.0042	37.3	-2.0007	37.3	-2.0053
37.4	-2.003	37.4	-2.0018	37.4	-2.0042	37.4	-2.0007	37.4	-2.0053
37.5	-2.004	37.5	-2.0028	37.5	-2.0052	37.5	-2.0017	37.5	-2.0063
37.6	-2.004	37.6	-2.0028	37.6	-2.0052	37.6	-2.0017	37.6	-2.0063
37.7	-2.004	37.7	-2.0028	37.7	-2.0052	37.7	-2.0017	37.7	-2.0063
37.8	-2.005	37.8	-2.0038	37.8	-2.0062	37.8	-2.0027	37.8	-2.0073
37.9	-2.005	37.9	-2.0038	37.9	-2.0062	37.9	-2.0027	37.9	-2.0073
38	-2.004	38	-2.0028	38	-2.0052	38	-2.0017	38	-2.0063
38.1	-2.004	38.1	-2.0028	38.1	-2.0052	38.1	-2.0017	38.1	-2.0063
38.2	-2.003	38.2	-2.0018	38.2	-2.0042	38.2	-2.0007	38.2	-2.0053
38.3	-2.003	38.3	-2.0018	38.3	-2.0042	38.3	-2.0007	38.3	-2.0053
38.4	-2.002	38.4	-2.0008	38.4	-2.0032	38.4	-1.9997	38.4	-2.0043
38.5	-2.002	38.5	-2.0008	38.5	-2.0032	38.5	-1.9997	38.5	-2.0043
38.6	-2.002	38.6	-2.0008	38.6	-2.0032	38.6	-1.9997	38.6	-2.0043
38.7	-2.003	38.7	-2.0018	38.7	-2.0042	38.7	-2.0007	38.7	-2.0053
38.8	-2.003	38.8	-2.0018	38.8	-2.0042	38.8	-2.0007	38.8	-2.0053
38.9	-2.004	38.9	-2.0028	38.9	-2.0052	38.9	-2.0017	38.9	-2.0063
39	-2.005	39	-2.0038	39	-2.0062	39	-2.0027	39	-2.0073
39.1	-2.006	39.1	-2.0048	39.1	-2.0072	39.1	-2.0037	39.1	-2.0083
39.2	-2.006	39.2	-2.0048	39.2	-2.0072	39.2	-2.0037	39.2	-2.0083
39.3	-2.007	39.3	-2.0058	39.3	-2.0082	39.3	-2.0047	39.3	-2.0093
39.4	-2.007	39.4	-2.0058	39.4	-2.0082	39.4	-2.0047	39.4	-2.0093
39.5	-2.008	39.5	-2.0068	39.5	-2.0092	39.5	-2.0057	39.5	-2.0103
39.6	-2.009	39.6	-2.0078	39.6	-2.0102	39.6	-2.0067	39.6	-2.0113
39.7	-2.009	39.7	-2.0078	39.7	-2.0102	39.7	-2.0067	39.7	-2.0113
39.8	-2.009	39.8	-2.0078	39.8	-2.0102	39.8	-2.0067	39.8	-2.0113
39.9	-2.008	39.9	-2.0068	39.9	-2.0092	39.9	-2.0057	39.9	-2.0103
40	-2.007	40	-2.0058	40	-2.0082	40	-2.0047	40	-2.0093
40.1	-2.006	40.1	-2.0048	40.1	-2.0072	40.1	-2.0037	40.1	-2.0083
40.2	-2.005	40.2	-2.0038	40.2	-2.0062	40.2	-2.0027	40.2	-2.0073
40.3	-2.004	40.3	-2.0028	40.3	-2.0052	40.3	-2.0017	40.3	-2.0063
40.4	-2.003	40.4	-2.0018	40.4	-2.0042	40.4	-2.0007	40.4	-2.0053
40.5	-2.004	40.5	-2.0028	40.5	-2.0052	40.5	-2.0017	40.5	-2.0063
40.6	-2.004	40.6	-2.0028	40.6	-2.0052	40.6	-2.0017	40.6	-2.0063
40.7	-2.005	40.7	-2.0038	40.7	-2.0062	40.7	-2.0027	40.7	-2.0073
40.8	-2.006	40.8	-2.0048	40.8	-2.0072	40.8	-2.0037	40.8	-2.0083
40.9	-2.007	40.9	-2.0058	40.9	-2.0082	40.9	-2.0047	40.9	-2.0093
41	-2.007	41	-2.0058	41	-2.0082	41	-2.0047	41	-2.0093
41.1	-2.007	41.1	-2.0058	41.1	-2.0082	41.1	-2.0047	41.1	-2.0093
41.2	-2.008	41.2	-2.0068	41.2	-2.0092	41.2	-2.0057	41.2	-2.0103
41.3	-2.008	41.3	-2.0068	41.3	-2.0092	41.3	-2.0057	41.3	-2.0103
41.4	-2.009	41.4	-2.0078	41.4	-2.0102	41.4	-2.0067	41.4	-2.0113
41.5	-2.01	41.5	-2.0088	41.5	-2.0112	41.5	-2.0077	41.5	-2.0123
41.6	-2.011	41.6	-2.0098	41.6	-2.0122	41.6	-2.0087	41.6	-2.0133
41.7	-2.01	41.7	-2.0088	41.7	-2.0112	41.7	-2.0077	41.7	-2.0123
41.8	-2.009	41.8	-2.0078	41.8	-2.0102	41.8	-2.0067	41.8	-2.0113
41.9	-2.007	41.9	-2.0058	41.9	-2.0082	41.9	-2.0047	41.9	-2.0093
42	-2.005	42	-2.0038	42	-2.0062	42	-2.0027	42	-2.0073
42.1	-2.006	42.1	-2.0048	42.1	-2.0072	42.1	-2.0037	42.1	-2.0083
42.2	-2.01	42.2	-2.0088	42.2	-2.0112	42.2	-2.0077	42.2	-2.0123
42.3	-2.013	42.3	-2.0118	42.3	-2.0142	42.3	-2.0107	42.3	-2.0153
42.4	-2.014	42.4	-2.0128	42.4	-2.0152	42.4	-2.0117	42.4	-2.0163
42.5	-2.013	42.5	-2.0118	42.5	-2.0142	42.5	-2.0107	42.5	-2.0153
42.6	-2.011	42.6	-2.0098	42.6	-2.0122	42.6	-2.0087	42.6	-2.0133
42.7	-2.01	42.7	-2.0088	42.7	-2.0112	42.7	-2.0077	42.7	-2.0123
42.8	-2.01	42.8	-2.0088	42.8	-2.0112	42.8	-2.0077	42.8	-2.0123
42.9	-2.01	42.9	-2.0088	42.9	-2.0112	42.9	-2.0077	42.9	-2.0123
43	-2.011	43	-2.0098	43	-2.0122	43	-2.0087	43	-2.0133
43.1	-2.011	43.1	-2.0098	43.1	-2.0122	43.1	-2.0087	43.1	-2.0133
43.2	-2.012	43.2	-2.0108	43.2	-2.0132	43.2	-2.0097	43.2	-2.0143
43.3	-2.012	43.3	-2.0108	43.3	-2.0132	43.3	-2.0097	43.3	-2.0143
43.4	-2.012	43.4	-2.0108	43.4	-2.0132	43.4	-2.0097	43.4	-2.0143
43.5	-2.012	43.5	-2.0108	43.5	-2.0132	43.5	-2.0097	43.5	-2.0143
43.6	-2.011	43.6	-2.0098	43.6	-2.0122	43.6	-2.0087	43.6	-2.0133
43.7	-2.011	43.7	-2.0098	43.7	-2.0122	43.7	-2.0087	43.7	-2.0133
43.8	-2.011	43.8	-2.0098	43.8	-2.0122	43.8	-2.0087	43.8	-2.0133
43.9	-2.011	43.9	-2.0098	43.9	-2.0122	43.9	-2.0087	43.9	-2.0133
44	-2.01	44	-2.0088	44	-2.0112	44	-2.0077	44	-2.0123
44.1	-2.01	44.1	-2.0088	44.1	-2.0112	44.1	-2.0077	44.1	-2.0123
44.2	-2.009	44.2	-2.0078	44.2	-2.0102	44.2	-2.0067	44.2	-2.0113
44.3	-2.008	44.3	-2.0068	44.3	-2.0092	44.3	-2.0057	44.3	-2.0103
44.4	-2.008	44.4	-2.0068	44.4	-2.0092	44.4	-2.0057	44.4	-2.0103
44.5	-2.007	44.5	-2.0058	44.5	-2.0082	44.5	-2.0047	44.5	-2.0093
44.6	-2.007	44.6	-2.0058	44.6	-2.0082	44.6	-2.0047	44.6	-2.0093
44.7	-2.008	44.7	-2.0068	44.7	-2.0092	44.7	-2.0057	44.7	-2.0103
44.8	-2.008	44.8	-2.0068	44.8	-2.0092	44.8	-2.0057	44.8	-2.0103
44.9	-2.009	44.9	-2.0078	44.9	-2.0102	44.9	-2.0067	44.9	-2.0113
45	-2.009	45	-2.0078	45	-2.0102	45	-2.0067	45	-2.0113
45.1	-2.005	45.1	-0.8078	45.1	-0.5945	45.1	-0.4237	45.1	-0.34261
45.2	-2.005	45.2	-0.7978	45.2	-0.5845	45.2	-0.4137	45.2	-0.33261
45.3	-1.982	45.3	-0.7978	45.3	-0.5845	45.3	-0.4137	45.3	-0.33261
45.4	-1.963	45.4	-0.7738	45.4	-0.5605	45.4	-0.3897	45.4	-0.30861
45.5	-1.955	45.5	-0.7558	45.5	-0.5425	45.5	-0.3717	45.5	-0.29061
45.6	-1.949	45.6	-0.7478	45.6	-0.5345	45.6	-0.3637	45.6	-0.28261
45.7	-1.944	45.7	-0.7428	45.7	-0.5295	45.7	-0.3587	45.7	-0.27761
45.8	-1.94	45.8	-0.7378	45.8	-0.5245	45.8	-0.3537	45.8	-0.27261
45.9	-1.936	45.9	-0.7348	45.9	-0.5215	45.9	-0.3507	45.9	-0.26961
46	-1.934	46	-0.7318	46	-0.5185	46	-0.3477	46	-0.26661
46.1	-1.931	46.1	-0.7288	46.1	-0.5155	46.1	-0.3447	46.1	-0.26361
46.2	-1.929	46.2	-0.7268	46.2	-0.5135	46.2	-0.3427	46.2	-0.26161
46.3	-1.926	46.3	-0.7258	46.3	-0.5125	46.3	-0.3417	46.3	-0.26061
46.4	-1.924	46.4	-0.7248	46.4	-0.5115	46.4	-0.3407	46.4	-0.25961
46.5	-1.923	46.5	-0.7228	46.5	-0.5095	46.5	-0.3387	46.5	-0.25761
46.6	-1.921	46.6	-0.7198	46.6	-0.5065	46.6	-0.3357	46.6	-0.25461
46.7	-1.919	46.7	-0.7178	46.7	-0.5045	46.7	-0.3337	46.7	-0.25261
46.8	-1.918	46.8	-0.7148	46.8	-0.5015	46.8	-0.3307	46.8	-0.24961
46.9	-1.916	46.9	-0.7138	46.9	-0.5005	46.9	-0.3297	46.9	-0.24861
47	-1.915	47	-0.7118	47	-0.4985	47	-0.3277	47	-0.24661
47.1	-1.913	47.1	-0.7098	47.1	-0.4965	47.1	-0.3257	47.1	-0.24461
47.2	-1.912	47.2	-0.7088	47.2	-0.4955	47.2	-0.3247	47.2	-0.24361
47.3	-1.91	47.3	-0.7068	47.3	-0.4935	47.3	-0.3227	47.3	-0.24161
47.4	-1.909	47.4	-0.7058	47.4	-0.4925	47.4	-0.3217	47.4	-0.24061
47.5	-1.907	47.5	-0.7048	47.5	-0.4915	47.5	-0.3207	47.5	-0.23961
47.6	-1.905	47.6	-0.7048	47.6	-0.4915	47.6	-0.3207	47.6	-0.23961
47.7	-1.903	47.7	-0.7038	47.7	-0.4905	47.7	-0.3197	47.7	-0.23861
47.8	-1.902	47.8	-0.7038	47.8	-0.4905	47.8	-0.3197	47.8	-0.23861
47.9	-1.901	47.9	-0.7018	47.9	-0.4885	47.9	-0.3177	47.9	-0.23661
48	-1.9	48	-0.7008	48	-0.4875	48	-0.3167	48	-0.23561
48.1	-1.8997	48.1	-0.6987	48.1	-0.4854	48.1	-0.3146	48.1	-0.23351
48.2	-1.899	48.2	-0.697	48.2	-0.4837	48.2	-0.3129	48.2	-0.23181
48.3	-1.899	48.3	-0.6951	48.3	-0.4818	48.3	-0.311	48.3	-0.22991
48.4	-1.8983	48.4	-0.6935	48.4	-0.4802	48.4	-0.3094	48.4	-0.22831
48.5	-1.8978	48.5	-0.6919	48.5	-0.4786	48.5	-0.3078	48.5	-0.22671
48.6	-1.8971	48.6	-0.6909	48.6	-0.4776	48.6	-0.3068	48.6	-0.22571
48.7	-1.8967	48.7	-0.69	48.7	-0.4767	48.7	-0.3059	48.7	-0.22481
48.8	-1.8955	48.8	-0.6897	48.8	-0.4764	48.8	-0.3056	48.8	-0.22451
48.9	-1.8947	48.9	-0.6895	48.9	-0.4762	48.9	-0.3054	48.9	-0.22431
49	-1.8936	49	-0.6894	49	-0.4761	49	-0.3053	49	-0.22421
49.1	-1.8927	49.1	-0.6891	49.1	-0.4758	49.1	-0.305	49.1	-0.22391
49.2	-1.8918	49.2	-0.6891	49.2	-0.4758	49.2	-0.305	49.2	-0.22391
49.3	-1.891	49.3	-0.6885	49.3	-0.4752	49.3	-0.3044	49.3	-0.22331
49.4	-1.8907	49.4	-0.6883	49.4	-0.475	49.4	-0.3042	49.4	-0.22311
49.5	-1.8902	49.5	-0.6878	49.5	-0.4745	49.5	-0.3037	49.5	-0.22261
49.6	-1.89	49.6	-0.6874	49.6	-0.4741	49.6	-0.3033	49.6	-0.22221
49.7	-1.8897	49.7	-0.6867	49.7	-0.4734	49.7	-0.3026	49.7	-0.22151
49.8	-1.8896	49.8	-0.6865	49.8	-0.4732	49.8	-0.3024	49.8	-0.22131
49.9	-1.8894	49.9	-0.6859	49.9	-0.4726	49.9	-0.3018	49.9	-0.22071
50	-1.8888	50	-0.685	50	-0.4717	50	-0.3009	50	-0.21981
50.1	-1.8886	50.1	-0.6844	50.1	-0.4711	50.1	-0.3003	50.1	-0.21921
50.2	-1.8876	50.2	-0.6837	50.2	-0.4704	50.2	-0.2996	50.2	-0.21851
50.3	-1.8865	50.3	-0.6831	50.3	-0.4698	50.3	-0.299	50.3	-0.21791
50.4	-1.8854	50.4	-0.6824	50.4	-0.4691	50.4	-0.2983	50.4	-0.21721
50.5	-1.8845	50.5	-0.6821	50.5	-0.4688	50.5	-0.298	50.5	-0.21691
50.6	-1.8842	50.6	-0.682	50.6	-0.4687	50.6	-0.2979	50.6	-0.21681
50.7	-1.8838	50.7	-0.682	50.7	-0.4687	50.7	-0.2979	50.7	-0.21681
50.8	-1.8839	50.8	-0.6816	50.8	-0.4683	50.8	-0.2975	50.8	-0.21641
50.9	-1.8838	50.9	-0.6807	50.9	-0.4674	50.9	-0.2966	50.9	-0.21551
51	-1.8838	51	-0.6796	51	-0.4663	51	-0.2955	51	-0.21441
51.1	-1.8838	51.1	-0.6786	51.1	-0.4653	51.1	-0.2945	51.1	-0.21341
51.2	-1.8835	51.2	-0.6773	51.2	-0.464	51.2	-0.2932	51.2	-0.21211
51.3	-1.883	51.3	-0.6763	51.3	-0.463	51.3	-0.2922	51.3	-0.21111
51.4	-1.8824	51.4	-0.6752	51.4	-0.4619	51.4	-0.2911	51.4	-0.21001
51.5	-1.8821	51.5	-0.6747	51.5	-0.4614	51.5	-0.2906	51.5	-0.20951
51.6	-1.8818	51.6	-0.6745	51.6	-0.4612	51.6	-0.2904	51.6	-0.20931
51.7	-1.8814	51.7	-0.6748	51.7	-0.4615	51.7	-0.2907	51.7	-0.20961
51.8	-1.8813	51.8	-0.6749	51.8	-0.4616	51.8	-0.2908	51.8	-0.20971
51.9	-1.8807	51.9	-0.6752	51.9	-0.4619	51.9	-0.2911	51.9	-0.21001
52	-1.8802	52	-0.6759	52	-0.4626	52	-0.2918	52	-0.21071
52.1	-1.8798	52.1	-0.6763	52.1	-0.463	52.1	-0.2922	52.1	-0.21111
52.2	-1.8795	52.2	-0.677	52.2	-0.4637	52.2	-0.2929	52.2	-0.21181
52.3	-1.8794	52.3	-0.6771	52.3	-0.4638	52.3	-0.293	52.3	-0.21191
52.4	-1.8792	52.4	-0.6774	52.4	-0.4641	52.4	-0.2933	52.4	-0.21221
52.5	-1.8788	52.5	-0.6772	52.5	-0.4639	52.5	-0.2931	52.5	-0.21201
52.6	-1.879	52.6	-0.6771	52.6	-0.4638	52.6	-0.293	52.6	-0.21191
52.7	-1.8789	52.7	-0.6769	52.7	-0.4636	52.7	-0.2928	52.7	-0.21171
52.8	-1.8785	52.8	-0.6765	52.8	-0.4632	52.8	-0.2924	52.8	-0.21131
52.9	-1.8784	52.9	-0.6764	52.9	-0.4631	52.9	-0.2923	52.9	-0.21121
53	-1.8777	53	-0.6763	53	-0.463	53	-0.2922	53	-0.21111
53.1	-1.8776	53.1	-0.676	53.1	-0.4627	53.1	-0.2919	53.1	-0.21081
53.2	-1.8771	53.2	-0.6759	53.2	-0.4626	53.2	-0.2918	53.2	-0.21071
53.3	-1.8769	53.3	-0.6754	53.3	-0.4621	53.3	-0.2913	53.3	-0.21021
53.4	-1.8761	53.4	-0.6752	53.4	-0.4619	53.4	-0.2911	53.4	-0.21001
53.5	-1.8756	53.5	-0.6747	53.5	-0.4614	53.5	-0.2906	53.5	-0.20951
53.6	-1.8749	53.6	-0.6742	53.6	-0.4609	53.6	-0.2901	53.6	-0.20901
53.7	-1.8752	53.7	-0.6737	53.7	-0.4604	53.7	-0.2896	53.7	-0.20851
53.8	-1.8747	53.8	-0.6729	53.8	-0.4596	53.8	-0.2888	53.8	-0.20771
53.9	-1.8749	53.9	-0.6725	53.9	-0.4592	53.9	-0.2884	53.9	-0.20731
54	-1.875	54	-0.6721	54	-0.4588	54	-0.288	54	-0.20691
54.1	-1.875	54.1	-0.6717	54.1	-0.4584	54.1	-0.2876	54.1	-0.20651
54.2	-1.8748	54.2	-0.6717	54.2	-0.4584	54.2	-0.2876	54.2	-0.20651
54.3	-1.8748	54.3	-0.6719	54.3	-0.4586	54.3	-0.2878	54.3	-0.20671
54.4	-1.8746	54.4	-0.672	54.4	-0.4587	54.4	-0.2879	54.4	-0.20681
54.5	-1.8743	54.5	-0.6721	54.5	-0.4588	54.5	-0.288	54.5	-0.20691
54.6	-1.8739	54.6	-0.6727	54.6	-0.4594	54.6	-0.2886	54.6	-0.20751
54.7	-1.8736	54.7	-0.6732	54.7	-0.4599	54.7	-0.2891	54.7	-0.20801
54.8	-1.8733	54.8	-0.6735	54.8	-0.4602	54.8	-0.2894	54.8	-0.20831
54.9	-1.873	54.9	-0.6737	54.9	-0.4604	54.9	-0.2896	54.9	-0.20851
55	-1.8729	55	-0.6739	55	-0.4606	55	-0.2898	55	-0.20871
55.1	-1.8726	55.1	-0.6735	55.1	-0.4602	55.1	-0.2894	55.1	-0.20831
55.2	-1.8725	55.2	-0.6729	55.2	-0.4596	55.2	-0.2888	55.2	-0.20771
55.3	-1.8726	55.3	-0.6718	55.3	-0.4585	55.3	-0.2877	55.3	-0.20661
55.4	-1.8725	55.4	-0.6709	55.4	-0.4576	55.4	-0.2868	55.4	-0.20571
55.5	-1.8723	55.5	-0.6698	55.5	-0.4565	55.5	-0.2857	55.5	-0.20461
55.6	-1.8724	55.6	-0.6689	55.6	-0.4556	55.6	-0.2848	55.6	-0.20371
55.7	-1.8717	55.7	-0.6682	55.7	-0.4549	55.7	-0.2841	55.7	-0.20301
55.8	-1.8715	55.8	-0.6675	55.8	-0.4542	55.8	-0.2834	55.8	-0.20231
55.9	-1.8711	55.9	-0.6673	55.9	-0.454	55.9	-0.2832	55.9	-0.20211
56	-1.8707	56	-0.6672	56	-0.4539	56	-0.2831	56	-0.20201
56.1	-1.8706	56.1	-0.6671	56.1	-0.4538	56.1	-0.283	56.1	-0.20191
56.2	-1.8702	56.2	-0.6673	56.2	-0.454	56.2	-0.2832	56.2	-0.20211
56.3	-1.8705	56.3	-0.6675	56.3	-0.4542	56.3	-0.2834	56.3	-0.20231
56.4	-1.8704	56.4	-0.6677	56.4	-0.4544	56.4	-0.2836	56.4	-0.20251
56.5	-1.8709	56.5	-0.6679	56.5	-0.4546	56.5	-0.2838	56.5	-0.20271
56.6	-1.871	56.6	-0.668	56.6	-0.4547	56.6	-0.2839	56.6	-0.20281
56.7	-1.8715	56.7	-0.6684	56.7	-0.4551	56.7	-0.2843	56.7	-0.20321
56.8	-1.8717	56.8	-0.6682	56.8	-0.4549	56.8	-0.2841	56.8	-0.20301
56.9	-1.872	56.9	-0.6683	56.9	-0.455	56.9	-0.2842	56.9	-0.20311
57	-1.8717	57	-0.6684	57	-0.4551	57	-0.2843	57	-0.20321
57.1	-1.8708	57.1	-0.6682	57.1	-0.4549	57.1	-0.2841	57.1	-0.20301
57.2	-1.8702	57.2	-0.6685	57.2	-0.4552	57.2	-0.2844	57.2	-0.20331
57.3	-1.8694	57.3	-0.6684	57.3	-0.4551	57.3	-0.2843	57.3	-0.20321
57.4	-1.8686	57.4	-0.6683	57.4	-0.455	57.4	-0.2842	57.4	-0.20311
57.5	-1.8678	57.5	-0.6685	57.5	-0.4552	57.5	-0.2844	57.5	-0.20331
57.6	-1.8675	57.6	-0.6684	57.6	-0.4551	57.6	-0.2843	57.6	-0.20321
57.7	-1.8671	57.7	-0.6683	57.7	-0.455	57.7	-0.2842	57.7	-0.20311
57.8	-1.8669	57.8	-0.6683	57.8	-0.455	57.8	-0.2842	57.8	-0.20311
57.9	-1.8669	57.9	-0.6679	57.9	-0.4546	57.9	-0.2838	57.9	-0.20271
58	-1.8671	58	-0.6681	58	-0.4548	58	-0.284	58	-0.20291
58.1	-1.8674	58.1	-0.6682	58.1	-0.4549	58.1	-0.2841	58.1	-0.20301
58.2	-1.8676	58.2	-0.6681	58.2	-0.4548	58.2	-0.284	58.2	-0.20291
58.3	-1.8681	58.3	-0.6679	58.3	-0.4546	58.3	-0.2838	58.3	-0.20271
58.4	-1.8682	58.4	-0.6676	58.4	-0.4543	58.4	-0.2835	58.4	-0.20241
58.5	-1.8684	58.5	-0.667	58.5	-0.4537	58.5	-0.2829	58.5	-0.20181
58.6	-1.8685	58.6	-0.6664	58.6	-0.4531	58.6	-0.2823	58.6	-0.20121
58.7	-1.8684	58.7	-0.6661	58.7	-0.4528	58.7	-0.282	58.7	-0.20091
58.8	-1.8685	58.8	-0.6654	58.8	-0.4521	58.8	-0.2813	58.8	-0.20021
58.9	-1.8685	58.9	-0.665	58.9	-0.4517	58.9	-0.2809	58.9	-0.19981
59	-1.868	59	-0.6648	59	-0.4515	59	-0.2807	59	-0.19961
59.1	-1.8679	59.1	-0.6646	59.1	-0.4513	59.1	-0.2805	59.1	-0.19941
59.2	-1.8674	59.2	-0.6651	59.2	-0.4518	59.2	-0.281	59.2	-0.19991
59.3	-1.867	59.3	-0.6651	59.3	-0.4518	59.3	-0.281	59.3	-0.19991
59.4	-1.8667	59.4	-0.6657	59.4	-0.4524	59.4	-0.2816	59.4	-0.20051
59.5	-1.8662	59.5	-0.6659	59.5	-0.4526	59.5	-0.2818	59.5	-0.20071
59.6	-1.8655	59.6	-0.6659	59.6	-0.4526	59.6	-0.2818	59.6	-0.20071
59.7	-1.8653	59.7	-0.6658	59.7	-0.4525	59.7	-0.2817	59.7	-0.20061
59.8	-1.8649	59.8	-0.6651	59.8	-0.4518	59.8	-0.281	59.8	-0.19991
59.9	-1.8647	59.9	-0.6646	59.9	-0.4513	59.9	-0.2805	59.9	-0.19941
60	-1.8649	60	-0.6645	60	-0.4512	60	-0.2804	60	-0.19931
60.1	-1.8654	60.1	-0.6644	60.1	-0.4511	60.1	-0.2803	60.1	-0.19921
60.2	-1.8655	60.2	-0.6647	60.2	-0.4514	60.2	-0.2806	60.2	-0.19951
60.3	-1.8661	60.3	-0.6645	60.3	-0.4512	60.3	-0.2804	60.3	-0.19931
60.4	-1.8667	60.4	-0.6648	60.4	-0.4515	60.4	-0.2807	60.4	-0.19961
60.5	-1.8668	60.5	-0.6646	60.5	-0.4513	60.5	-0.2805	60.5	-0.19941
60.6	-1.8671	60.6	-0.665	60.6	-0.4517	60.6	-0.2809	60.6	-0.19981
60.7	-1.8667	60.7	-0.6649	60.7	-0.4516	60.7	-0.2808	60.7	-0.19971
60.8	-1.8665	60.8	-0.6651	60.8	-0.4518	60.8	-0.281	60.8	-0.19991
60.9	-1.8662	60.9	-0.665	60.9	-0.4517	60.9	-0.2809	60.9	-0.19981
61	-1.8663	61	-0.6651	61	-0.4518	61	-0.281	61	-0.19991
61.1	-1.8661	61.1	-0.6652	61.1	-0.4519	61.1	-0.2811	61.1	-0.20001
61.2	-1.8665	61.2	-0.665	61.2	-0.4517	61.2	-0.2809	61.2	-0.19981
61.3	-1.8661	61.3	-0.6651	61.3	-0.4518	61.3	-0.281	61.3	-0.19991
61.4	-1.866	61.4	-0.6647	61.4	-0.4514	61.4	-0.2806	61.4	-0.19951
61.5	-1.8656	61.5	-0.6647	61.5	-0.4514	61.5	-0.2806	61.5	-0.19951
61.6	-1.8653	61.6	-0.6646	61.6	-0.4513	61.6	-0.2805	61.6	-0.19941
61.7	-1.8649	61.7	-0.6642	61.7	-0.4509	61.7	-0.2801	61.7	-0.19901
61.8	-1.8645	61.8	-0.6639	61.8	-0.4506	61.8	-0.2798	61.8	-0.19871
61.9	-1.8641	61.9	-0.6633	61.9	-0.45	61.9	-0.2792	61.9	-0.19811
62	-1.8636	62	-0.6628	62	-0.4495	62	-0.2787	62	-0.19761
62.1	-1.8633	62.1	-0.6622	62.1	-0.4489	62.1	-0.2781	62.1	-0.19701
62.2	-1.8631	62.2	-0.6615	62.2	-0.4482	62.2	-0.2774	62.2	-0.19631
62.3	-1.8634	62.3	-0.6613	62.3	-0.448	62.3	-0.2772	62.3	-0.19611
62.4	-1.8637	62.4	-0.661	62.4	-0.4477	62.4	-0.2769	62.4	-0.19581
62.5	-1.864	62.5	-0.6617	62.5	-0.4484	62.5	-0.2776	62.5	-0.19651
62.6	-1.864	62.6	-0.6618	62.6	-0.4485	62.6	-0.2777	62.6	-0.19661
62.7	-1.864	62.7	-0.6621	62.7	-0.4488	62.7	-0.278	62.7	-0.19691
62.8	-1.864	62.8	-0.6621	62.8	-0.4488	62.8	-0.278	62.8	-0.19691
62.9	-1.8637	62.9	-0.662	62.9	-0.4487	62.9	-0.2779	62.9	-0.19681
63	-1.8639	63	-0.6618	63	-0.4485	63	-0.2777	63	-0.19661
63.1	-1.8633	63.1	-0.662	63.1	-0.4487	63.1	-0.2779	63.1	-0.19681
63.2	-1.8635	63.2	-0.662	63.2	-0.4487	63.2	-0.2779	63.2	-0.19681
63.3	-1.8637	63.3	-0.6621	63.3	-0.4488	63.3	-0.278	63.3	-0.19691
63.4	-1.8633	63.4	-0.6622	63.4	-0.4489	63.4	-0.2781	63.4	-0.19701
63.5	-1.8633	63.5	-0.6629	63.5	-0.4496	63.5	-0.2788	63.5	-0.19771
63.6	-1.8629	63.6	-0.6627	63.6	-0.4494	63.6	-0.2786	63.6	-0.19751
63.7	-1.8624	63.7	-0.663	63.7	-0.4497	63.7	-0.2789	63.7	-0.19781
63.8	-1.8624	63.8	-0.6626	63.8	-0.4493	63.8	-0.2785	63.8	-0.19741
63.9	-1.862	63.9	-0.6623	63.9	-0.449	63.9	-0.2782	63.9	-0.19711
64	-1.8627	64	-0.6615	64	-0.4482	64	-0.2774	64	-0.19631
64.1	-1.8629	64.1	-0.6614	64.1	-0.4481	64.1	-0.2773	64.1	-0.19621
64.2	-1.8632	64.2	-0.6611	64.2	-0.4478	64.2	-0.277	64.2	-0.19591
64.3	-1.8636	64.3	-0.6609	64.3	-0.4476	64.3	-0.2768	64.3	-0.19571
64.4	-1.8636	64.4	-0.6613	64.4	-0.448	64.4	-0.2772	64.4	-0.19611
64.5	-1.8636	64.5	-0.6617	64.5	-0.4484	64.5	-0.2776	64.5	-0.19651
64.6	-1.8636	64.6	-0.662	64.6	-0.4487	64.6	-0.2779	64.6	-0.19681
64.7	-1.8636	64.7	-0.6625	64.7	-0.4492	64.7	-0.2784	64.7	-0.19731
64.8	-1.8634	64.8	-0.6628	64.8	-0.4495	64.8	-0.2787	64.8	-0.19761
64.9	-1.8632	64.9	-0.6628	64.9	-0.4499	64.9	-0.2791	64.9	-0.19801
65	-1.8629	65	-0.6628	65	-0.4499	65	-0.2791	65	-0.19801
65.1	-1.8626	65.1	-0.6628	65.1	-0.4499	65.1	-0.2791	65.1	-0.19801
65.2	-1.8625	65.2	-0.6628	65.2	-0.4499	65.2	-0.2791	65.2	-0.19801
65.3	-1.862	65.3	-0.6628	65.3	-0.4499	65.3	-0.2791	65.3	-0.19801
65.4	-1.8619	65.4	-0.6628	65.4	-0.4499	65.4	-0.2791	65.4	-0.19801
65.5	-1.8616	65.5	-0.6628	65.5	-0.4499	65.5	-0.2791	65.5	-0.19801
65.6	-1.8783	65.6	-0.7818	65.6	-0.59557	65.6	-0.41659	65.6	-0.2268
65.7	-1.912	65.7	-1.1188	65.7	-0.9848	65.7	-0.85956	65.7	-0.7323
65.8	-1.919	65.8	-1.1888	65.8	-1.06565	65.8	-0.95158	65.8	-0.8373
65.9	-1.924	65.9	-1.2388	65.9	-1.1234	65.9	-1.0173	65.9	-0.9123
66	-1.926	66	-1.2588	66	-1.1465	66	-1.04359	66	-0.9423
66.1	-1.929	66.1	-1.9278	66.1	-1.9302	66.1	-1.9267	66.1	-1.9313
66.2	-1.933	66.2	-1.9318	66.2	-1.9342	66.2	-1.9307	66.2	-1.9353
66.3	-1.929	66.3	-1.9278	66.3	-1.9302	66.3	-1.9267	66.3	-1.9313
66.4	-1.933	66.4	-1.9318	66.4	-1.9342	66.4	-1.9307	66.4	-1.9353
66.5	-1.949	66.5	-1.9478	66.5	-1.9502	66.5	-1.9467	66.5	-1.9513
66.6	-1.953	66.6	-1.9518	66.6	-1.9542	66.6	-1.9507	66.6	-1.9553
66.7	-1.954	66.7	-1.9528	66.7	-1.9552	66.7	-1.9517	66.7	-1.9563
66.8	-1.956	66.8	-1.9548	66.8	-1.9572	66.8	-1.9537	66.8	-1.9583
66.9	-1.956	66.9	-1.9548	66.9	-1.9572	66.9	-1.9537	66.9	-1.9583
67	-1.958	67	-1.9568	67	-1.9592	67	-1.9557	67	-1.9603
67.1	-1.96	67.1	-1.9588	67.1	-1.9612	67.1	-1.9577	67.1	-1.9623
67.2	-1.958	67.2	-1.9568	67.2	-1.9592	67.2	-1.9557	67.2	-1.9603
67.3	-1.956	67.3	-1.9548	67.3	-1.9572	67.3	-1.9537	67.3	-1.9583
67.4	-1.958	67.4	-1.9568	67.4	-1.9592	67.4	-1.9557	67.4	-1.9603
67.5	-1.96	67.5	-1.9588	67.5	-1.9612	67.5	-1.9577	67.5	-1.9623
67.6	-1.962	67.6	-1.9608	67.6	-1.9632	67.6	-1.9597	67.6	-1.9643
67.7	-1.964	67.7	-1.9628	67.7	-1.9652	67.7	-1.9617	67.7	-1.9663
67.8	-1.965	67.8	-1.9638	67.8	-1.9662	67.8	-1.9627	67.8	-1.9673
67.9	-1.965	67.9	-1.9638	67.9	-1.9662	67.9	-1.9627	67.9	-1.9673
68	-1.966	68	-1.9648	68	-1.9672	68	-1.9637	68	-1.9683
68.1	-1.967	68.1	-1.9658	68.1	-1.9682	68.1	-1.9647	68.1	-1.9693
68.2	-1.968	68.2	-1.9668	68.2	-1.9692	68.2	-1.9657	68.2	-1.9703
68.3	-1.969	68.3	-1.9678	68.3	-1.9702	68.3	-1.9667	68.3	-1.9713
68.4	-1.971	68.4	-1.9698	68.4	-1.9722	68.4	-1.9687	68.4	-1.9733
68.5	-1.973	68.5	-1.9718	68.5	-1.9742	68.5	-1.9707	68.5	-1.9753
68.6	-1.974	68.6	-1.9728	68.6	-1.9752	68.6	-1.9717	68.6	-1.9763
68.7	-1.975	68.7	-1.9738	68.7	-1.9762	68.7	-1.9727	68.7	-1.9773
68.8	-1.976	68.8	-1.9748	68.8	-1.9772	68.8	-1.9737	68.8	-1.9783
68.9	-1.976	68.9	-1.9748	68.9	-1.9772	68.9	-1.9737	68.9	-1.9783
69	-1.976	69	-1.9748	69	-1.9772	69	-1.9737	69	-1.9783
69.1	-1.977	69.1	-1.9758	69.1	-1.9782	69.1	-1.9747	69.1	-1.9793
69.2	-1.978	69.2	-1.9768	69.2	-1.9792	69.2	-1.9757	69.2	-1.9803
69.3	-1.979	69.3	-1.9778	69.3	-1.9802	69.3	-1.9767	69.3	-1.9813
69.4	-1.98	69.4	-1.9788	69.4	-1.9812	69.4	-1.9777	69.4	-1.9823
69.5	-1.981	69.5	-1.9798	69.5	-1.9822	69.5	-1.9787	69.5	-1.9833
69.6	-1.982	69.6	-1.9808	69.6	-1.9832	69.6	-1.9797	69.6	-1.9843
69.7	-1.983	69.7	-1.9818	69.7	-1.9842	69.7	-1.9807	69.7	-1.9853
69.8	-1.983	69.8	-1.9818	69.8	-1.9842	69.8	-1.9807	69.8	-1.9853
69.9	-1.984	69.9	-1.9828	69.9	-1.9852	69.9	-1.9817	69.9	-1.9863
70	-1.984	70	-1.9828	70	-1.9852	70	-1.9817	70	-1.9863
70.1	-1.985	70.1	-1.9838	70.1	-1.9862	70.1	-1.9827	70.1	-1.9873
70.2	-1.984	70.2	-1.9828	70.2	-1.9852	70.2	-1.9817	70.2	-1.9863
70.3	-1.985	70.3	-1.9838	70.3	-1.9862	70.3	-1.9827	70.3	-1.9873
70.4	-1.985	70.4	-1.9838	70.4	-1.9862	70.4	-1.9827	70.4	-1.9873
70.5	-1.985	70.5	-1.9838	70.5	-1.9862	70.5	-1.9827	70.5	-1.9873
70.6	-1.985	70.6	-1.9838	70.6	-1.9862	70.6	-1.9827	70.6	-1.9873
70.7	-1.985	70.7	-1.9838	70.7	-1.9862	70.7	-1.9827	70.7	-1.9873
70.8	-1.985	70.8	-1.9838	70.8	-1.9862	70.8	-1.9827	70.8	-1.9873
70.9	-1.985	70.9	-1.9838	70.9	-1.9862	70.9	-1.9827	70.9	-1.9873
71	-1.985	71	-1.9838	71	-1.9862	71	-1.9827	71	-1.9873
71.1	-1.986	71.1	-1.9848	71.1	-1.9872	71.1	-1.9837	71.1	-1.9883
71.2	-1.986	71.2	-1.9848	71.2	-1.9872	71.2	-1.9837	71.2	-1.9883
71.3	-1.987	71.3	-1.9858	71.3	-1.9882	71.3	-1.9847	71.3	-1.9893
71.4	-1.987	71.4	-1.9858	71.4	-1.9882	71.4	-1.9847	71.4	-1.9893
71.5	-1.988	71.5	-1.9868	71.5	-1.9892	71.5	-1.9857	71.5	-1.9903
71.6	-1.988	71.6	-1.9868	71.6	-1.9892	71.6	-1.9857	71.6	-1.9903
71.7	-1.989	71.7	-1.9878	71.7	-1.9902	71.7	-1.9867	71.7	-1.9913
71.8	-1.99	71.8	-1.9888	71.8	-1.9912	71.8	-1.9877	71.8	-1.9923
71.9	-1.99	71.9	-1.9888	71.9	-1.9912	71.9	-1.9877	71.9	-1.9923
72	-1.99	72	-1.9888	72	-1.9912	72	-1.9877	72	-1.9923
72.1	-1.99	72.1	-1.9888	72.1	-1.9912	72.1	-1.9877	72.1	-1.9923
72.2	-1.991	72.2	-1.9898	72.2	-1.9922	72.2	-1.9887	72.2	-1.9933
72.3	-1.99	72.3	-1.9888	72.3	-1.9912	72.3	-1.9877	72.3	-1.9923
72.4	-1.99	72.4	-1.9888	72.4	-1.9912	72.4	-1.9877	72.4	-1.9923
72.5	-1.99	72.5	-1.9888	72.5	-1.9912	72.5	-1.9877	72.5	-1.9923
72.6	-1.991	72.6	-1.9898	72.6	-1.9922	72.6	-1.9887	72.6	-1.9933
72.7	-1.991	72.7	-1.9898	72.7	-1.9922	72.7	-1.9887	72.7	-1.9933
72.8	-1.993	72.8	-1.9918	72.8	-1.9942	72.8	-1.9907	72.8	-1.9953
72.9	-1.993	72.9	-1.9918	72.9	-1.9942	72.9	-1.9907	72.9	-1.9953
73	-1.994	73	-1.9928	73	-1.9952	73	-1.9917	73	-1.9963
73.1	-1.994	73.1	-1.9928	73.1	-1.9952	73.1	-1.9917	73.1	-1.9963
73.2	-1.994	73.2	-1.9928	73.2	-1.9952	73.2	-1.9917	73.2	-1.9963
73.3	-1.995	73.3	-1.9938	73.3	-1.9962	73.3	-1.9927	73.3	-1.9973
73.4	-1.995	73.4	-1.9938	73.4	-1.9962	73.4	-1.9927	73.4	-1.9973
73.5	-1.995	73.5	-1.9938	73.5	-1.9962	73.5	-1.9927	73.5	-1.9973
73.6	-1.995	73.6	-1.9938	73.6	-1.9962	73.6	-1.9927	73.6	-1.9973
73.7	-1.995	73.7	-1.9938	73.7	-1.9962	73.7	-1.9927	73.7	-1.9973
73.8	-1.995	73.8	-1.9938	73.8	-1.9962	73.8	-1.9927	73.8	-1.9973
73.9	-1.995	73.9	-1.9938	73.9	-1.9962	73.9	-1.9927	73.9	-1.9973
74	-1.996	74	-1.9948	74	-1.9972	74	-1.9937	74	-1.9983
74.1	-1.997	74.1	-1.9958	74.1	-1.9982	74.1	-1.9947	74.1	-1.9993
74.2	-1.998	74.2	-1.9968	74.2	-1.9992	74.2	-1.9957	74.2	-2.0003
74.3	-1.998	74.3	-1.9968	74.3	-1.9992	74.3	-1.9957	74.3	-2.0003
74.4	-1.998	74.4	-1.9968	74.4	-1.9992	74.4	-1.9957	74.4	-2.0003
74.5	-1.998	74.5	-1.9968	74.5	-1.9992	74.5	-1.9957	74.5	-2.0003
74.6	-1.998	74.6	-1.9968	74.6	-1.9992	74.6	-1.9957	74.6	-2.0003
74.7	-1.998	74.7	-1.9968	74.7	-1.9992	74.7	-1.9957	74.7	-2.0003
74.8	-1.998	74.8	-1.9968	74.8	-1.9992	74.8	-1.9957	74.8	-2.0003
74.9	-1.998	74.9	-1.9968	74.9	-1.9992	74.9	-1.9957	74.9	-2.0003
75	-1.997	75	-1.9958	75	-1.9982	75	-1.9947	75	-1.9993
75.1	-1.997	75.1	-1.9958	75.1	-1.9982	75.1	-1.9947	75.1	-1.9993
75.2	-1.998	75.2	-1.9968	75.2	-1.9992	75.2	-1.9957	75.2	-2.0003
75.3	-1.998	75.3	-1.9968	75.3	-1.9992	75.3	-1.9957	75.3	-2.0003
75.4	-1.999	75.4	-1.9978	75.4	-2.0002	75.4	-1.9967	75.4	-2.0013
75.5	-1.999	75.5	-1.9978	75.5	-2.0002	75.5	-1.9967	75.5	-2.0013
75.6	-2	75.6	-1.9988	75.6	-2.0012	75.6	-1.9977	75.6	-2.0023
75.7	-2.001	75.7	-1.9998	75.7	-2.0022	75.7	-1.9987	75.7	-2.0033
75.8	-2.001	75.8	-1.9998	75.8	-2.0022	75.8	-1.9987	75.8	-2.0033
75.9	-2.002	75.9	-2.0008	75.9	-2.0032	75.9	-1.9997	75.9	-2.0043
76	-2.002	76	-2.0008	76	-2.0032	76	-1.9997	76	-2.0043
76.1	-2.002	76.1	-2.0008	76.1	-2.0032	76.1	-1.9997	76.1	-2.0043
76.2	-2.002	76.2	-2.0008	76.2	-2.0032	76.2	-1.9997	76.2	-2.0043
76.3	-2.002	76.3	-2.0008	76.3	-2.0032	76.3	-1.9997	76.3	-2.0043
76.4	-2.002	76.4	-2.0008	76.4	-2.0032	76.4	-1.9997	76.4	-2.0043
76.5	-2.002	76.5	-2.0008	76.5	-2.0032	76.5	-1.9997	76.5	-2.0043
76.6	-2.002	76.6	-2.0008	76.6	-2.0032	76.6	-1.9997	76.6	-2.0043
76.7	-2.002	76.7	-2.0008	76.7	-2.0032	76.7	-1.9997	76.7	-2.0043
76.8	-2.002	76.8	-2.0008	76.8	-2.0032	76.8	-1.9997	76.8	-2.0043
76.9	-2.002	76.9	-2.0008	76.9	-2.0032	76.9	-1.9997	76.9	-2.0043
77	-2.002	77	-2.0008	77	-2.0032	77	-1.9997	77	-2.0043
77.1	-2.002	77.1	-2.0008	77.1	-2.0032	77.1	-1.9997	77.1	-2.0043
77.2	-2.002	77.2	-2.0008	77.2	-2.0032	77.2	-1.9997	77.2	-2.0043
77.3	-2.002	77.3	-2.0008	77.3	-2.0032	77.3	-1.9997	77.3	-2.0043
77.4	-2.003	77.4	-2.0018	77.4	-2.0042	77.4	-2.0007	77.4	-2.0053
77.5	-2.003	77.5	-2.0018	77.5	-2.0042	77.5	-2.0007	77.5	-2.0053
77.6	-2.003	77.6	-2.0018	77.6	-2.0042	77.6	-2.0007	77.6	-2.0053
77.7	-2.003	77.7	-2.0018	77.7	-2.0042	77.7	-2.0007	77.7	-2.0053
77.8	-2.003	77.8	-2.0018	77.8	-2.0042	77.8	-2.0007	77.8	-2.0053
77.9	-2.004	77.9	-2.0028	77.9	-2.0052	77.9	-2.0017	77.9	-2.0063
78	-2.004	78	-2.0028	78	-2.0052	78	-2.0017	78	-2.0063
78.1	-2.004	78.1	-2.0028	78.1	-2.0052	78.1	-2.0017	78.1	-2.0063
78.2	-2.005	78.2	-2.0038	78.2	-2.0062	78.2	-2.0027	78.2	-2.0073
78.3	-2.005	78.3	-2.0038	78.3	-2.0062	78.3	-2.0027	78.3	-2.0073
78.4	-2.004	78.4	-2.0028	78.4	-2.0052	78.4	-2.0017	78.4	-2.0063
78.5	-2.004	78.5	-2.0028	78.5	-2.0052	78.5	-2.0017	78.5	-2.0063
78.6	-2.003	78.6	-2.0018	78.6	-2.0042	78.6	-2.0007	78.6	-2.0053
78.7	-2.003	78.7	-2.0018	78.7	-2.0042	78.7	-2.0007	78.7	-2.0053
78.8	-2.002	78.8	-2.0008	78.8	-2.0032	78.8	-1.9997	78.8	-2.0043
78.9	-2.002	78.9	-2.0008	78.9	-2.0032	78.9	-1.9997	78.9	-2.0043
79	-2.002	79	-2.0008	79	-2.0032	79	-1.9997	79	-2.0043
79.1	-2.003	79.1	-2.0018	79.1	-2.0042	79.1	-2.0007	79.1	-2.0053
79.2	-2.003	79.2	-2.0018	79.2	-2.0042	79.2	-2.0007	79.2	-2.0053
79.3	-2.004	79.3	-2.0028	79.3	-2.0052	79.3	-2.0017	79.3	-2.0063
79.4	-2.005	79.4	-2.0038	79.4	-2.0062	79.4	-2.0027	79.4	-2.0073
79.5	-2.006	79.5	-2.0048	79.5	-2.0072	79.5	-2.0037	79.5	-2.0083
79.6	-2.006	79.6	-2.0048	79.6	-2.0072	79.6	-2.0037	79.6	-2.0083
79.7	-2.007	79.7	-2.0058	79.7	-2.0082	79.7	-2.0047	79.7	-2.0093
79.8	-2.007	79.8	-2.0058	79.8	-2.0082	79.8	-2.0047	79.8	-2.0093
79.9	-2.008	79.9	-2.0068	79.9	-2.0092	79.9	-2.0057	79.9	-2.0103
80	-2.009	80	-2.0078	80	-2.0102	80	-2.0067	80	-2.0113
80.1	-2.009	80.1	-2.0078	80.1	-2.0102	80.1	-2.0067	80.1	-2.0113
80.2	-2.009	80.2	-2.0078	80.2	-2.0102	80.2	-2.0067	80.2	-2.0113
80.3	-2.008	80.3	-2.0068	80.3	-2.0092	80.3	-2.0057	80.3	-2.0103
80.4	-2.007	80.4	-2.0058	80.4	-2.0082	80.4	-2.0047	80.4	-2.0093
80.5	-2.006	80.5	-2.0048	80.5	-2.0072	80.5	-2.0037	80.5	-2.0083
80.6	-2.005	80.6	-2.0038	80.6	-2.0062	80.6	-2.0027	80.6	-2.0073
80.7	-2.004	80.7	-2.0028	80.7	-2.0052	80.7	-2.0017	80.7	-2.0063
80.8	-2.003	80.8	-2.0018	80.8	-2.0042	80.8	-2.0007	80.8	-2.0053
80.9	-2.004	80.9	-2.0028	80.9	-2.0052	80.9	-2.0017	80.9	-2.0063
81	-2.004	81	-2.0028	81	-2.0052	81	-2.0017	81	-2.0063
81.1	-2.005	81.1	-2.0038	81.1	-2.0062	81.1	-2.0027	81.1	-2.0073
81.2	-2.006	81.2	-2.0048	81.2	-2.0072	81.2	-2.0037	81.2	-2.0083
81.3	-2.007	81.3	-2.0058	81.3	-2.0082	81.3	-2.0047	81.3	-2.0093
81.4	-2.007	81.4	-2.0058	81.4	-2.0082	81.4	-2.0047	81.4	-2.0093
81.5	-2.007	81.5	-2.0058	81.5	-2.0082	81.5	-2.0047	81.5	-2.0093
81.6	-2.008	81.6	-2.0068	81.6	-2.0092	81.6	-2.0057	81.6	-2.0103
81.7	-2.008	81.7	-2.0068	81.7	-2.0092	81.7	-2.0057	81.7	-2.0103
81.8	-2.009	81.8	-2.0078	81.8	-2.0102	81.8	-2.0067	81.8	-2.0113
81.9	-2.01	81.9	-2.0088	81.9	-2.0112	81.9	-2.0077	81.9	-2.0123
82	-2.011	82	-2.0098	82	-2.0122	82	-2.0087	82	-2.0133
82.1	-2.01	82.1	-2.0088	82.1	-2.0112	82.1	-2.0077	82.1	-2.0123
82.2	-2.009	82.2	-2.0078	82.2	-2.0102	82.2	-2.0067	82.2	-2.0113
82.3	-2.007	82.3	-2.0058	82.3	-2.0082	82.3	-2.0047	82.3	-2.0093
82.4	-2.005	82.4	-2.0038	82.4	-2.0062	82.4	-2.0027	82.4	-2.0073
82.5	-2.006	82.5	-2.0048	82.5	-2.0072	82.5	-2.0037	82.5	-2.0083
82.6	-2.01	82.6	-2.0088	82.6	-2.0112	82.6	-2.0077	82.6	-2.0123
82.7	-2.013	82.7	-2.0118	82.7	-2.0142	82.7	-2.0107	82.7	-2.0153
82.8	-2.014	82.8	-2.0128	82.8	-2.0152	82.8	-2.0117	82.8	-2.0163
82.9	-2.013	82.9	-2.0118	82.9	-2.0142	82.9	-2.0107	82.9	-2.0153
83	-2.011	83	-2.0098	83	-2.0122	83	-2.0087	83	-2.0133
83.1	-2.01	83.1	-2.0088	83.1	-2.0112	83.1	-2.0077	83.1	-2.0123
83.2	-2.01	83.2	-2.0088	83.2	-2.0112	83.2	-2.0077	83.2	-2.0123
83.3	-2.01	83.3	-2.0088	83.3	-2.0112	83.3	-2.0077	83.3	-2.0123
83.4	-2.011	83.4	-2.0098	83.4	-2.0122	83.4	-2.0087	83.4	-2.0133
83.5	-2.011	83.5	-2.0098	83.5	-2.0122	83.5	-2.0087	83.5	-2.0133
83.6	-2.012	83.6	-2.0108	83.6	-2.0132	83.6	-2.0097	83.6	-2.0143
83.7	-2.012	83.7	-2.0108	83.7	-2.0132	83.7	-2.0097	83.7	-2.0143
83.8	-2.012	83.8	-2.0108	83.8	-2.0132	83.8	-2.0097	83.8	-2.0143
83.9	-2.012	83.9	-2.0108	83.9	-2.0132	83.9	-2.0097	83.9	-2.0143
84	-2.011	84	-2.0098	84	-2.0122	84	-2.0087	84	-2.0133
84.1	-2.011	84.1	-2.0098	84.1	-2.0122	84.1	-2.0087	84.1	-2.0133
84.2	-2.011	84.2	-2.0098	84.2	-2.0122	84.2	-2.0077	84.2	-2.0143
84.3	-2.011	84.3	-2.0098	84.3	-2.0122	84.3	-2.0077	84.3	-2.0143
84.4	-2.01	84.4	-2.0098	84.4	-2.0122	84.4	-2.0087	84.4	-2.0143
84.5	-2.01	84.5	-2.0098	84.5	-2.0122	84.5	-2.0087	84.5	-2.0143
84.6	-2.009	84.6	-2.0098	84.6	-2.0122	84.6	-2.0087	84.6	-2.0133
84.7	-2.008	84.7	-2.0098	84.7	-2.0122	84.7	-2.0087	84.7	-2.0133
84.8	-2.008	84.8	-2.0098	84.8	-2.0122	84.8	-2.0087	84.8	-2.0133
84.9	-2.007	84.9	-2.0098	84.9	-2.0122	84.9	-2.0087	84.9	-2.0133
85	-2.007	85	-2.0098	85	-2.0122	85	-2.0087	85	-2.0133
85.1	-1.992	85.1	-0.8078	85.1	-0.5945	85.1	-0.4237	85.1	-0.34261
85.2	-1.992	85.2	-0.7978	85.2	-0.5845	85.2	-0.4137	85.2	-0.33261
85.3	-1.992	85.3	-0.7978	85.3	-0.5845	85.3	-0.4137	85.3	-0.33261
85.4	-1.992	85.4	-0.7738	85.4	-0.5605	85.4	-0.3897	85.4	-0.30861
85.5	-1.992	85.5	-0.7558	85.5	-0.5425	85.5	-0.3717	85.5	-0.29061
85.6	-1.951	85.6	-0.7478	85.6	-0.5345	85.6	-0.3637	85.6	-0.28261
85.7	-1.945	85.7	-0.7428	85.7	-0.5295	85.7	-0.3587	85.7	-0.27761
85.8	-1.939	85.8	-0.7378	85.8	-0.5245	85.8	-0.3537	85.8	-0.27261
85.9	-1.936	85.9	-0.7348	85.9	-0.5215	85.9	-0.3507	85.9	-0.26961
86	-1.934	86	-0.7318	86	-0.5185	86	-0.3477	86	-0.26661
86.1	-1.932	86.1	-0.7288	86.1	-0.5155	86.1	-0.3447	86.1	-0.26361
86.2	-1.93	86.2	-0.7268	86.2	-0.5135	86.2	-0.3427	86.2	-0.26161
86.3	-1.928	86.3	-0.7258	86.3	-0.5125	86.3	-0.3417	86.3	-0.26061
86.4	-1.926	86.4	-0.7248	86.4	-0.5115	86.4	-0.3407	86.4	-0.25961
86.5	-1.923	86.5	-0.7228	86.5	-0.5095	86.5	-0.3387	86.5	-0.25761
86.6	-1.922	86.6	-0.7198	86.6	-0.5065	86.6	-0.3357	86.6	-0.25461
86.7	-1.92	86.7	-0.7178	86.7	-0.5045	86.7	-0.3337	86.7	-0.25261
86.8	-1.918	86.8	-0.7148	86.8	-0.5015	86.8	-0.3307	86.8	-0.24961
86.9	-1.916	86.9	-0.7138	86.9	-0.5005	86.9	-0.3297	86.9	-0.24861
87	-1.914	87	-0.7118	87	-0.4985	87	-0.3277	87	-0.24661
87.1	-1.913	87.1	-0.7098	87.1	-0.4965	87.1	-0.3257	87.1	-0.24461
87.2	-1.911	87.2	-0.7088	87.2	-0.4955	87.2	-0.3247	87.2	-0.24361
87.3	-1.91	87.3	-0.7068	87.3	-0.4935	87.3	-0.3227	87.3	-0.24161
87.4	-1.909	87.4	-0.7058	87.4	-0.4925	87.4	-0.3217	87.4	-0.24061
87.5	-1.908	87.5	-0.7048	87.5	-0.4915	87.5	-0.3207	87.5	-0.23961
87.6	-1.907	87.6	-0.7048	87.6	-0.4915	87.6	-0.3207	87.6	-0.23961
87.7	-1.906	87.7	-0.7038	87.7	-0.4905	87.7	-0.3197	87.7	-0.23861
87.8	-1.905	87.8	-0.7038	87.8	-0.4905	87.8	-0.3197	87.8	-0.23861
87.9	-1.904	87.9	-0.7018	87.9	-0.4885	87.9	-0.3177	87.9	-0.23661
88	-1.903	88	-0.7008	88	-0.4875	88	-0.3167	88	-0.23561
88.1	-1.902	88.1	-0.6987	88.1	-0.4854	88.1	-0.3146	88.1	-0.23351
88.2	-1.902	88.2	-0.697	88.2	-0.4837	88.2	-0.3129	88.2	-0.23181
88.3	-1.901	88.3	-0.6951	88.3	-0.4818	88.3	-0.311	88.3	-0.22991
88.4	-1.9	88.4	-0.6935	88.4	-0.4802	88.4	-0.3094	88.4	-0.22831
88.5	-1.8998	88.5	-0.6919	88.5	-0.4786	88.5	-0.3078	88.5	-0.22671
88.6	-1.8994	88.6	-0.6909	88.6	-0.4776	88.6	-0.3068	88.6	-0.22571
88.7	-1.8983	88.7	-0.69	88.7	-0.4767	88.7	-0.3059	88.7	-0.22481
88.8	-1.8977	88.8	-0.6897	88.8	-0.4764	88.8	-0.3056	88.8	-0.22451
88.9	-1.897	88.9	-0.6895	88.9	-0.4762	88.9	-0.3054	88.9	-0.22431
89	-1.896	89	-0.6894	89	-0.4761	89	-0.3053	89	-0.22421
89.1	-1.8952	89.1	-0.6891	89.1	-0.4758	89.1	-0.305	89.1	-0.22391
89.2	-1.8945	89.2	-0.6891	89.2	-0.4758	89.2	-0.305	89.2	-0.22391
89.3	-1.8937	89.3	-0.6885	89.3	-0.4752	89.3	-0.3044	89.3	-0.22331
89.4	-1.8931	89.4	-0.6883	89.4	-0.475	89.4	-0.3042	89.4	-0.22311
89.5	-1.8921	89.5	-0.6878	89.5	-0.4745	89.5	-0.3037	89.5	-0.22261
89.6	-1.8917	89.6	-0.6874	89.6	-0.4741	89.6	-0.3033	89.6	-0.22221
89.7	-1.891	89.7	-0.6867	89.7	-0.4734	89.7	-0.3026	89.7	-0.22151
89.8	-1.8904	89.8	-0.6865	89.8	-0.4732	89.8	-0.3024	89.8	-0.22131
89.9	-1.8898	89.9	-0.6859	89.9	-0.4726	89.9	-0.3018	89.9	-0.22071
90	-1.889	90	-0.685	90	-0.4717	90	-0.3009	90	-0.21981
90.1	-1.8888	90.1	-0.6844	90.1	-0.4711	90.1	-0.3003	90.1	-0.21921
90.2	-1.8885	90.2	-0.6837	90.2	-0.4704	90.2	-0.2996	90.2	-0.21851
90.3	-1.8885	90.3	-0.6831	90.3	-0.4698	90.3	-0.299	90.3	-0.21791
90.4	-1.8886	90.4	-0.6824	90.4	-0.4691	90.4	-0.2983	90.4	-0.21721
90.5	-1.8885	90.5	-0.6821	90.5	-0.4688	90.5	-0.298	90.5	-0.21691
90.6	-1.8889	90.6	-0.682	90.6	-0.4687	90.6	-0.2979	90.6	-0.21681
90.7	-1.8887	90.7	-0.682	90.7	-0.4687	90.7	-0.2979	90.7	-0.21681
90.8	-1.8888	90.8	-0.6816	90.8	-0.4683	90.8	-0.2975	90.8	-0.21641
90.9	-1.8885	90.9	-0.6807	90.9	-0.4674	90.9	-0.2966	90.9	-0.21551
91	-1.8878	91	-0.6796	91	-0.4663	91	-0.2955	91	-0.21441
91.1	-1.8872	91.1	-0.6786	91.1	-0.4653	91.1	-0.2945	91.1	-0.21341
91.2	-1.8856	91.2	-0.6773	91.2	-0.464	91.2	-0.2932	91.2	-0.21211
91.3	-1.8839	91.3	-0.6763	91.3	-0.463	91.3	-0.2922	91.3	-0.21111
91.4	-1.8821	91.4	-0.6752	91.4	-0.4619	91.4	-0.2911	91.4	-0.21001
91.5	-1.8811	91.5	-0.6747	91.5	-0.4614	91.5	-0.2906	91.5	-0.20951
91.6	-1.8804	91.6	-0.6745	91.6	-0.4612	91.6	-0.2904	91.6	-0.20931
91.7	-1.8805	91.7	-0.6748	91.7	-0.4615	91.7	-0.2907	91.7	-0.20961
91.8	-1.8808	91.8	-0.6749	91.8	-0.4616	91.8	-0.2908	91.8	-0.20971
91.9	-1.8814	91.9	-0.6752	91.9	-0.4619	91.9	-0.2911	91.9	-0.21001
92	-1.8817	92	-0.6759	92	-0.4626	92	-0.2918	92	-0.21071
92.1	-1.8824	92.1	-0.6763	92.1	-0.463	92.1	-0.2922	92.1	-0.21111
92.2	-1.8824	92.2	-0.677	92.2	-0.4637	92.2	-0.2929	92.2	-0.21181
92.3	-1.8827	92.3	-0.6771	92.3	-0.4638	92.3	-0.293	92.3	-0.21191
92.4	-1.8827	92.4	-0.6774	92.4	-0.4641	92.4	-0.2933	92.4	-0.21221
92.5	-1.8827	92.5	-0.6772	92.5	-0.4639	92.5	-0.2931	92.5	-0.21201
92.6	-1.8825	92.6	-0.6771	92.6	-0.4638	92.6	-0.293	92.6	-0.21191
92.7	-1.8823	92.7	-0.6769	92.7	-0.4636	92.7	-0.2928	92.7	-0.21171
92.8	-1.8822	92.8	-0.6765	92.8	-0.4632	92.8	-0.2924	92.8	-0.21131
92.9	-1.8814	92.9	-0.6764	92.9	-0.4631	92.9	-0.2923	92.9	-0.21121
93	-1.8806	93	-0.6763	93	-0.463	93	-0.2922	93	-0.21111
93.1	-1.8798	93.1	-0.676	93.1	-0.4627	93.1	-0.2919	93.1	-0.21081
93.2	-1.879	93.2	-0.6759	93.2	-0.4626	93.2	-0.2918	93.2	-0.21071
93.3	-1.8781	93.3	-0.6754	93.3	-0.4621	93.3	-0.2913	93.3	-0.21021
93.4	-1.8772	93.4	-0.6752	93.4	-0.4619	93.4	-0.2911	93.4	-0.21001
93.5	-1.8766	93.5	-0.6747	93.5	-0.4614	93.5	-0.2906	93.5	-0.20951
93.6	-1.876	93.6	-0.6742	93.6	-0.4609	93.6	-0.2901	93.6	-0.20901
93.7	-1.876	93.7	-0.6737	93.7	-0.4604	93.7	-0.2896	93.7	-0.20851
93.8	-1.8761	93.8	-0.6729	93.8	-0.4596	93.8	-0.2888	93.8	-0.20771
93.9	-1.8761	93.9	-0.6725	93.9	-0.4592	93.9	-0.2884	93.9	-0.20731
94	-1.8762	94	-0.6721	94	-0.4588	94	-0.288	94	-0.20691
94.1	-1.8758	94.1	-0.6717	94.1	-0.4584	94.1	-0.2876	94.1	-0.20651
94.2	-1.8757	94.2	-0.6717	94.2	-0.4584	94.2	-0.2876	94.2	-0.20651
94.3	-1.875	94.3	-0.6719	94.3	-0.4586	94.3	-0.2878	94.3	-0.20671
94.4	-1.8745	94.4	-0.672	94.4	-0.4587	94.4	-0.2879	94.4	-0.20681
94.5	-1.8736	94.5	-0.6721	94.5	-0.4588	94.5	-0.288	94.5	-0.20691
94.6	-1.8734	94.6	-0.6727	94.6	-0.4594	94.6	-0.2886	94.6	-0.20751
94.7	-1.8733	94.7	-0.6732	94.7	-0.4599	94.7	-0.2891	94.7	-0.20801
94.8	-1.8731	94.8	-0.6735	94.8	-0.4602	94.8	-0.2894	94.8	-0.20831
94.9	-1.8734	94.9	-0.6737	94.9	-0.4604	94.9	-0.2896	94.9	-0.20851
95	-1.8734	95	-0.6739	95	-0.4606	95	-0.2898	95	-0.20871
95.1	-1.8737	95.1	-0.6735	95.1	-0.4602	95.1	-0.2894	95.1	-0.20831
95.2	-1.8741	95.2	-0.6729	95.2	-0.4596	95.2	-0.2888	95.2	-0.20771
95.3	-1.8743	95.3	-0.6718	95.3	-0.4585	95.3	-0.2877	95.3	-0.20661
95.4	-1.8746	95.4	-0.6709	95.4	-0.4576	95.4	-0.2868	95.4	-0.20571
95.5	-1.8742	95.5	-0.6698	95.5	-0.4565	95.5	-0.2857	95.5	-0.20461
95.6	-1.8742	95.6	-0.6689	95.6	-0.4556	95.6	-0.2848	95.6	-0.20371
95.7	-1.8739	95.7	-0.6682	95.7	-0.4549	95.7	-0.2841	95.7	-0.20301
95.8	-1.8737	95.8	-0.6675	95.8	-0.4542	95.8	-0.2834	95.8	-0.20231
95.9	-1.8744	95.9	-0.6673	95.9	-0.454	95.9	-0.2832	95.9	-0.20211
96	-1.8747	96	-0.6672	96	-0.4539	96	-0.2831	96	-0.20201
96.1	-1.8755	96.1	-0.6671	96.1	-0.4538	96.1	-0.283	96.1	-0.20191
96.2	-1.8765	96.2	-0.6673	96.2	-0.454	96.2	-0.2832	96.2	-0.20211
96.3	-1.8771	96.3	-0.6675	96.3	-0.4542	96.3	-0.2834	96.3	-0.20231
96.4	-1.8773	96.4	-0.6677	96.4	-0.4544	96.4	-0.2836	96.4	-0.20251
96.5	-1.8777	96.5	-0.6679	96.5	-0.4546	96.5	-0.2838	96.5	-0.20271
96.6	-1.8771	96.6	-0.668	96.6	-0.4547	96.6	-0.2839	96.6	-0.20281
96.7	-1.8762	96.7	-0.6684	96.7	-0.4551	96.7	-0.2843	96.7	-0.20321
96.8	-1.8753	96.8	-0.6682	96.8	-0.4549	96.8	-0.2841	96.8	-0.20301
96.9	-1.874	96.9	-0.6683	96.9	-0.455	96.9	-0.2842	96.9	-0.20311
97	-1.8728	97	-0.6684	97	-0.4551	97	-0.2843	97	-0.20321
97.1	-1.8718	97.1	-0.6682	97.1	-0.4549	97.1	-0.2841	97.1	-0.20301
97.2	-1.8704	97.2	-0.6685	97.2	-0.4552	97.2	-0.2844	97.2	-0.20331
97.3	-1.8691	97.3	-0.6684	97.3	-0.4551	97.3	-0.2843	97.3	-0.20321
97.4	-1.8678	97.4	-0.6683	97.4	-0.455	97.4	-0.2842	97.4	-0.20311
97.5	-1.8671	97.5	-0.6685	97.5	-0.4552	97.5	-0.2844	97.5	-0.20331
97.6	-1.867	97.6	-0.6684	97.6	-0.4551	97.6	-0.2843	97.6	-0.20321
97.7	-1.8668	97.7	-0.6683	97.7	-0.455	97.7	-0.2842	97.7	-0.20311
97.8	-1.8672	97.8	-0.6683	97.8	-0.455	97.8	-0.2842	97.8	-0.20311
97.9	-1.8678	97.9	-0.6679	97.9	-0.4546	97.9	-0.2838	97.9	-0.20271
98	-1.8684	98	-0.6681	98	-0.4548	98	-0.284	98	-0.20291
98.1	-1.8692	98.1	-0.6682	98.1	-0.4549	98.1	-0.2841	98.1	-0.20301
98.2	-1.8699	98.2	-0.6681	98.2	-0.4548	98.2	-0.284	98.2	-0.20291
98.3	-1.8708	98.3	-0.6679	98.3	-0.4546	98.3	-0.2838	98.3	-0.20271
98.4	-1.8716	98.4	-0.6676	98.4	-0.4543	98.4	-0.2835	98.4	-0.20241
98.5	-1.8721	98.5	-0.667	98.5	-0.4537	98.5	-0.2829	98.5	-0.20181
98.6	-1.872	98.6	-0.6664	98.6	-0.4531	98.6	-0.2823	98.6	-0.20121
98.7	-1.872	98.7	-0.6661	98.7	-0.4528	98.7	-0.282	98.7	-0.20091
98.8	-1.8718	98.8	-0.6654	98.8	-0.4521	98.8	-0.2813	98.8	-0.20021
98.9	-1.8719	98.9	-0.665	98.9	-0.4517	98.9	-0.2809	98.9	-0.19981
99	-1.8718	99	-0.6648	99	-0.4515	99	-0.2807	99	-0.19961
99.1	-1.8719	99.1	-0.6646	99.1	-0.4513	99.1	-0.2805	99.1	-0.19941
99.2	-1.8718	99.2	-0.6651	99.2	-0.4518	99.2	-0.281	99.2	-0.19991
99.3	-1.8709	99.3	-0.6651	99.3	-0.4518	99.3	-0.281	99.3	-0.19991
99.4	-1.8701	99.4	-0.6657	99.4	-0.4524	99.4	-0.2816	99.4	-0.20051
99.5	-1.8689	99.5	-0.6659	99.5	-0.4526	99.5	-0.2818	99.5	-0.20071
99.6	-1.868	99.6	-0.6659	99.6	-0.4526	99.6	-0.2818	99.6	-0.20071
99.7	-1.8677	99.7	-0.6658	99.7	-0.4525	99.7	-0.2817	99.7	-0.20061
99.8	-1.8672	99.8	-0.6651	99.8	-0.4518	99.8	-0.281	99.8	-0.19991
99.9	-1.8673	99.9	-0.6646	99.9	-0.4513	99.9	-0.2805	99.9	-0.19941
100	-1.8671	100	-0.6645	100	-0.4512	100	-0.2804	100	-0.19931
100.1	-1.8672	100.1	-0.6644	100.1	-0.4511	100.1	-0.2803	100.1	-0.19921
100.2	-1.8675	100.2	-0.6647	100.2	-0.4514	100.2	-0.2806	100.2	-0.19951
100.3	-1.8674	100.3	-0.6645	100.3	-0.4512	100.3	-0.2804	100.3	-0.19931
100.4	-1.8673	100.4	-0.6648	100.4	-0.4515	100.4	-0.2807	100.4	-0.19961
100.5	-1.8671	100.5	-0.6646	100.5	-0.4513	100.5	-0.2805	100.5	-0.19941
100.6	-1.8673	100.6	-0.665	100.6	-0.4517	100.6	-0.2809	100.6	-0.19981
100.7	-1.8671	100.7	-0.6649	100.7	-0.4516	100.7	-0.2808	100.7	-0.19971
100.8	-1.8668	100.8	-0.6651	100.8	-0.4518	100.8	-0.281	100.8	-0.19991
100.9	-1.8669	100.9	-0.665	100.9	-0.4517	100.9	-0.2809	100.9	-0.19981
101	-1.867	101	-0.6651	101	-0.4518	101	-0.281	101	-0.19991
101.1	-1.867	101.1	-0.6652	101.1	-0.4519	101.1	-0.2811	101.1	-0.20001
101.2	-1.8669	101.2	-0.665	101.2	-0.4517	101.2	-0.2809	101.2	-0.19981
101.3	-1.8672	101.3	-0.6651	101.3	-0.4518	101.3	-0.281	101.3	-0.19991
101.4	-1.8673	101.4	-0.6647	101.4	-0.4514	101.4	-0.2806	101.4	-0.19951
101.5	-1.8677	101.5	-0.6647	101.5	-0.4514	101.5	-0.2806	101.5	-0.19951
101.6	-1.868	101.6	-0.6646	101.6	-0.4513	101.6	-0.2805	101.6	-0.19941
101.7	-1.8681	101.7	-0.6642	101.7	-0.4509	101.7	-0.2801	101.7	-0.19901
101.8	-1.8682	101.8	-0.6639	101.8	-0.4506	101.8	-0.2798	101.8	-0.19871
101.9	-1.8677	101.9	-0.6633	101.9	-0.45	101.9	-0.2792	101.9	-0.19811
102	-1.8676	102	-0.6628	102	-0.4495	102	-0.2787	102	-0.19761
102.1	-1.8669	102.1	-0.6622	102.1	-0.4489	102.1	-0.2781	102.1	-0.19701
102.2	-1.8661	102.2	-0.6615	102.2	-0.4482	102.2	-0.2774	102.2	-0.19631
102.3	-1.8654	102.3	-0.6613	102.3	-0.448	102.3	-0.2772	102.3	-0.19611
102.4	-1.8652	102.4	-0.661	102.4	-0.4477	102.4	-0.2769	102.4	-0.19581
102.5	-1.8647	102.5	-0.6617	102.5	-0.4484	102.5	-0.2776	102.5	-0.19651
102.6	-1.8647	102.6	-0.6618	102.6	-0.4485	102.6	-0.2777	102.6	-0.19661
102.7	-1.8651	102.7	-0.6621	102.7	-0.4488	102.7	-0.278	102.7	-0.19691
102.8	-1.8649	102.8	-0.6621	102.8	-0.4488	102.8	-0.278	102.8	-0.19691
102.9	-1.8653	102.9	-0.662	102.9	-0.4487	102.9	-0.2779	102.9	-0.19681
103	-1.8658	103	-0.6618	103	-0.4485	103	-0.2777	103	-0.19661
103.1	-1.866	103.1	-0.662	103.1	-0.4487	103.1	-0.2779	103.1	-0.19681
103.2	-1.866	103.2	-0.662	103.2	-0.4487	103.2	-0.2779	103.2	-0.19681
103.3	-1.8663	103.3	-0.6621	103.3	-0.4488	103.3	-0.278	103.3	-0.19691
103.4	-1.8662	103.4	-0.6622	103.4	-0.4489	103.4	-0.2781	103.4	-0.19701
103.5	-1.866	103.5	-0.6629	103.5	-0.4496	103.5	-0.2788	103.5	-0.19771
103.6	-1.866	103.6	-0.6627	103.6	-0.4494	103.6	-0.2786	103.6	-0.19751
103.7	-1.8658	103.7	-0.663	103.7	-0.4497	103.7	-0.2789	103.7	-0.19781
103.8	-1.8653	103.8	-0.6626	103.8	-0.4493	103.8	-0.2785	103.8	-0.19741
103.9	-1.8649	103.9	-0.6623	103.9	-0.449	103.9	-0.2782	103.9	-0.19711
104	-1.8644	104	-0.6615	104	-0.4482	104	-0.2774	104	-0.19631
104.1	-1.8639	104.1	-0.6614	104.1	-0.4481	104.1	-0.2773	104.1	-0.19621
104.2	-1.8634	104.2	-0.6611	104.2	-0.4478	104.2	-0.277	104.2	-0.19591
104.3	-1.8631	104.3	-0.6609	104.3	-0.4476	104.3	-0.2768	104.3	-0.19571
104.4	-1.8635	104.4	-0.6613	104.4	-0.448	104.4	-0.2772	104.4	-0.19611
104.5	-1.8638	104.5	-0.6617	104.5	-0.4484	104.5	-0.2776	104.5	-0.19651
104.6	-1.8619	104.6	-0.662	104.6	-0.4487	104.6	-0.2779	104.6	-0.19681
104.7	-1.8609	104.7	-0.6625	104.7	-0.4492	104.7	-0.2784	104.7	-0.19731
104.8	-1.8612	104.8	-0.6628	104.8	-0.4495	104.8	-0.2787	104.8	-0.19761
104.9	-1.8619	104.9	-0.6628	104.9	-0.4499	104.9	-0.2791	104.9	-0.19801
105	-1.8627	105	-0.6628	105	-0.4497	105	-0.2789	105	-0.19781
105.1	-1.8635	105.1	-0.6628	105.1	-0.4496	105.1	-0.2788	105.1	-0.19771
105.2	-1.8641	105.2	-0.6628	105.2	-0.4499	105.2	-0.2791	105.2	-0.19801
105.3	-1.8648	105.3	-0.6628	105.3	-0.4499	105.3	-0.2791	105.3	-0.19801
105.4	-1.8943	105.4	-0.9418	105.4	-0.78037	105.4	-0.62691	105.4	-0.4668
105.5	-1.918	105.5	-1.1788	105.5	-1.0541	105.5	-0.93843	105.5	-0.8223
105.6	-1.925	105.6	-1.2488	105.6	-1.13495	105.6	-1.03044	105.6	-0.9273
105.7	-1.93	105.7	-1.2988	105.7	-1.1927	105.7	-1.09617	105.7	-1.0023
105.8	-1.934	105.8	-1.3388	105.8	-1.2389	105.8	-1.14874	105.8	-1.0623
105.9	-1.937	105.9	-1.3688	105.9	-1.27355	105.9	-1.18818	105.9	-1.1073
106	-1.94	106	-1.3988	106	-1.3082	106	-1.22761	106	-1.1523
106.1	-1.942	106.1	-1.9408	106.1	-1.9432	106.1	-1.9397	106.1	-1.9443
106.2	-1.944	106.2	-1.9428	106.2	-1.9452	106.2	-1.9417	106.2	-1.9463
106.3	-1.929	106.3	-1.9278	106.3	-1.9302	106.3	-1.9267	106.3	-1.9313
106.4	-1.933	106.4	-1.9318	106.4	-1.9342	106.4	-1.9307	106.4	-1.9353
106.5	-1.947	106.5	-1.9458	106.5	-1.9482	106.5	-1.9447	106.5	-1.9493
106.6	-1.948	106.6	-1.9468	106.6	-1.9492	106.6	-1.9457	106.6	-1.9503
106.7	-1.951	106.7	-1.9498	106.7	-1.9522	106.7	-1.9487	106.7	-1.9533
106.8	-1.953	106.8	-1.9518	106.8	-1.9542	106.8	-1.9507	106.8	-1.9553
106.9	-1.954	106.9	-1.9528	106.9	-1.9552	106.9	-1.9517	106.9	-1.9563
107	-1.955	107	-1.9538	107	-1.9562	107	-1.9527	107	-1.9573
107.1	-1.954	107.1	-1.9528	107.1	-1.9552	107.1	-1.9517	107.1	-1.9563
107.2	-1.952	107.2	-1.9508	107.2	-1.9532	107.2	-1.9497	107.2	-1.9543
107.3	-1.951	107.3	-1.9498	107.3	-1.9522	107.3	-1.9487	107.3	-1.9533
107.4	-1.952	107.4	-1.9508	107.4	-1.9532	107.4	-1.9497	107.4	-1.9543
107.5	-1.954	107.5	-1.9528	107.5	-1.9552	107.5	-1.9517	107.5	-1.9563
107.6	-1.957	107.6	-1.9558	107.6	-1.9582	107.6	-1.9547	107.6	-1.9593
107.7	-1.96	107.7	-1.9588	107.7	-1.9612	107.7	-1.9577	107.7	-1.9623
107.8	-1.962	107.8	-1.9608	107.8	-1.9632	107.8	-1.9597	107.8	-1.9643
107.9	-1.964	107.9	-1.9628	107.9	-1.9652	107.9	-1.9617	107.9	-1.9663
108	-1.966	108	-1.9648	108	-1.9672	108	-1.9637	108	-1.9683
108.1	-1.967	108.1	-1.9658	108.1	-1.9682	108.1	-1.9647	108.1	-1.9693
108.2	-1.968	108.2	-1.9668	108.2	-1.9692	108.2	-1.9657	108.2	-1.9703
108.3	-1.968	108.3	-1.9668	108.3	-1.9692	108.3	-1.9657	108.3	-1.9703
108.4	-1.968	108.4	-1.9668	108.4	-1.9692	108.4	-1.9657	108.4	-1.9703
108.5	-1.969	108.5	-1.9678	108.5	-1.9702	108.5	-1.9667	108.5	-1.9713
108.6	-1.969	108.6	-1.9678	108.6	-1.9702	108.6	-1.9667	108.6	-1.9713
108.7	-1.97	108.7	-1.9688	108.7	-1.9712	108.7	-1.9677	108.7	-1.9723
108.8	-1.971	108.8	-1.9698	108.8	-1.9722	108.8	-1.9687	108.8	-1.9733
108.9	-1.972	108.9	-1.9708	108.9	-1.9732	108.9	-1.9697	108.9	-1.9743
109	-1.973	109	-1.9718	109	-1.9742	109	-1.9707	109	-1.9753
109.1	-1.973	109.1	-1.9718	109.1	-1.9742	109.1	-1.9707	109.1	-1.9753
109.2	-1.974	109.2	-1.9728	109.2	-1.9752	109.2	-1.9717	109.2	-1.9763
109.3	-1.974	109.3	-1.9728	109.3	-1.9752	109.3	-1.9717	109.3	-1.9763
109.4	-1.975	109.4	-1.9738	109.4	-1.9762	109.4	-1.9727	109.4	-1.9773
109.5	-1.976	109.5	-1.9748	109.5	-1.9772	109.5	-1.9737	109.5	-1.9783
109.6	-1.977	109.6	-1.9758	109.6	-1.9782	109.6	-1.9747	109.6	-1.9793
109.7	-1.977	109.7	-1.9758	109.7	-1.9782	109.7	-1.9747	109.7	-1.9793
109.8	-1.977	109.8	-1.9758	109.8	-1.9782	109.8	-1.9747	109.8	-1.9793
109.9	-1.978	109.9	-1.9768	109.9	-1.9792	109.9	-1.9757	109.9	-1.9803
110	-1.978	110	-1.9768	110	-1.9792	110	-1.9757	110	-1.9803
110.1	-1.979	110.1	-1.9778	110.1	-1.9802	110.1	-1.9767	110.1	-1.9813
110.2	-1.979	110.2	-1.9778	110.2	-1.9802	110.2	-1.9767	110.2	-1.9813
110.3	-1.98	110.3	-1.9788	110.3	-1.9812	110.3	-1.9777	110.3	-1.9823
110.4	-1.981	110.4	-1.9798	110.4	-1.9822	110.4	-1.9787	110.4	-1.9833
110.5	-1.982	110.5	-1.9808	110.5	-1.9832	110.5	-1.9797	110.5	-1.9843
110.6	-1.982	110.6	-1.9808	110.6	-1.9832	110.6	-1.9797	110.6	-1.9843
110.7	-1.982	110.7	-1.9808	110.7	-1.9832	110.7	-1.9797	110.7	-1.9843
110.8	-1.983	110.8	-1.9818	110.8	-1.9842	110.8	-1.9807	110.8	-1.9853
110.9	-1.983	110.9	-1.9818	110.9	-1.9842	110.9	-1.9807	110.9	-1.9853
111	-1.984	111	-1.9828	111	-1.9852	111	-1.9817	111	-1.9863
111.1	-1.984	111.1	-1.9828	111.1	-1.9852	111.1	-1.9817	111.1	-1.9863
111.2	-1.985	111.2	-1.9838	111.2	-1.9862	111.2	-1.9827	111.2	-1.9873
111.3	-1.985	111.3	-1.9838	111.3	-1.9862	111.3	-1.9827	111.3	-1.9873
111.4	-1.985	111.4	-1.9838	111.4	-1.9862	111.4	-1.9827	111.4	-1.9873
111.5	-1.986	111.5	-1.9848	111.5	-1.9872	111.5	-1.9837	111.5	-1.9883
111.6	-1.986	111.6	-1.9848	111.6	-1.9872	111.6	-1.9837	111.6	-1.9883
111.7	-1.987	111.7	-1.9858	111.7	-1.9882	111.7	-1.9847	111.7	-1.9893
111.8	-1.986	111.8	-1.9848	111.8	-1.9872	111.8	-1.9837	111.8	-1.9883
111.9	-1.987	111.9	-1.9858	111.9	-1.9882	111.9	-1.9847	111.9	-1.9893
112	-1.987	112	-1.9858	112	-1.9882	112	-1.9847	112	-1.9893
112.1	-1.987	112.1	-1.9858	112.1	-1.9882	112.1	-1.9847	112.1	-1.9893
112.2	-1.987	112.2	-1.9858	112.2	-1.9882	112.2	-1.9847	112.2	-1.9893
112.3	-1.987	112.3	-1.9858	112.3	-1.9882	112.3	-1.9847	112.3	-1.9893
112.4	-1.988	112.4	-1.9868	112.4	-1.9892	112.4	-1.9857	112.4	-1.9903
112.5	-1.989	112.5	-1.9878	112.5	-1.9902	112.5	-1.9867	112.5	-1.9913
112.6	-1.989	112.6	-1.9878	112.6	-1.9902	112.6	-1.9867	112.6	-1.9913
112.7	-1.99	112.7	-1.9888	112.7	-1.9912	112.7	-1.9877	112.7	-1.9923
112.8	-1.99	112.8	-1.9888	112.8	-1.9912	112.8	-1.9877	112.8	-1.9923
112.9	-1.991	112.9	-1.9898	112.9	-1.9922	112.9	-1.9887	112.9	-1.9933
113	-1.991	113	-1.9898	113	-1.9922	113	-1.9887	113	-1.9933
113.1	-1.992	113.1	-1.9908	113.1	-1.9932	113.1	-1.9897	113.1	-1.9943
113.2	-1.993	113.2	-1.9918	113.2	-1.9942	113.2	-1.9907	113.2	-1.9953
113.3	-1.993	113.3	-1.9918	113.3	-1.9942	113.3	-1.9907	113.3	-1.9953
113.4	-1.993	113.4	-1.9918	113.4	-1.9942	113.4	-1.9907	113.4	-1.9953
113.5	-1.994	113.5	-1.9928	113.5	-1.9952	113.5	-1.9917	113.5	-1.9963
113.6	-1.994	113.6	-1.9928	113.6	-1.9952	113.6	-1.9917	113.6	-1.9963
113.7	-1.994	113.7	-1.9928	113.7	-1.9952	113.7	-1.9917	113.7	-1.9963
113.8	-1.995	113.8	-1.9938	113.8	-1.9962	113.8	-1.9927	113.8	-1.9973
113.9	-1.995	113.9	-1.9938	113.9	-1.9962	113.9	-1.9927	113.9	-1.9973
114	-1.996	114	-1.9948	114	-1.9972	114	-1.9937	114	-1.9983
114.1	-1.991	114.1	-1.9898	114.1	-1.9922	114.1	-1.9887	114.1	-1.9933
114.2	-1.991	114.2	-1.9898	114.2	-1.9922	114.2	-1.9887	114.2	-1.9933
114.3	-1.992	114.3	-1.9908	114.3	-1.9932	114.3	-1.9897	114.3	-1.9943
114.4	-1.993	114.4	-1.9918	114.4	-1.9942	114.4	-1.9907	114.4	-1.9953
114.5	-1.993	114.5	-1.9918	114.5	-1.9942	114.5	-1.9907	114.5	-1.9953
114.6	-1.993	114.6	-1.9918	114.6	-1.9942	114.6	-1.9907	114.6	-1.9953
114.7	-1.994	114.7	-1.9928	114.7	-1.9952	114.7	-1.9917	114.7	-1.9963
114.8	-1.994	114.8	-1.9928	114.8	-1.9952	114.8	-1.9917	114.8	-1.9963
114.9	-1.994	114.9	-1.9928	114.9	-1.9952	114.9	-1.9917	114.9	-1.9963
115	-1.995	115	-1.9938	115	-1.9962	115	-1.9927	115	-1.9973
115.1	-1.995	115.1	-1.9938	115.1	-1.9962	115.1	-1.9927	115.1	-1.9973
115.2	-1.996	115.2	-1.9948	115.2	-1.9972	115.2	-1.9937	115.2	-1.9983
115.3	-1.991	115.3	-1.9898	115.3	-1.9922	115.3	-1.9887	115.3	-1.9933
115.4	-1.991	115.4	-1.9898	115.4	-1.9922	115.4	-1.9887	115.4	-1.9933
115.5	-1.992	115.5	-1.9908	115.5	-1.9932	115.5	-1.9897	115.5	-1.9943
115.6	-1.993	115.6	-1.9918	115.6	-1.9942	115.6	-1.9907	115.6	-1.9953
115.7	-1.993	115.7	-1.9918	115.7	-1.9942	115.7	-1.9907	115.7	-1.9953
115.8	-1.993	115.8	-1.9918	115.8	-1.9942	115.8	-1.9907	115.8	-1.9953
115.9	-1.994	115.9	-1.9928	115.9	-1.9952	115.9	-1.9917	115.9	-1.9963
116	-1.994	116	-1.9928	116	-1.9952	116	-1.9917	116	-1.9963
116.1	-1.994	116.1	-1.9928	116.1	-1.9952	116.1	-1.9917	116.1	-1.9963
116.2	-1.995	116.2	-1.9938	116.2	-1.9962	116.2	-1.9927	116.2	-1.9973
116.3	-1.995	116.3	-1.9938	116.3	-1.9962	116.3	-1.9927	116.3	-1.9973
116.4	-1.996	116.4	-1.9948	116.4	-1.9972	116.4	-1.9937	116.4	-1.9983
116.5	-1.997	116.5	-1.9958	116.5	-1.9982	116.5	-1.9947	116.5	-1.9993
116.6	-1.998	116.6	-1.9968	116.6	-1.9992	116.6	-1.9957	116.6	-2.0003
116.7	-1.997	116.7	-1.9958	116.7	-1.9982	116.7	-1.9947	116.7	-1.9993
116.8	-1.998	116.8	-1.9968	116.8	-1.9992	116.8	-1.9957	116.8	-2.0003
116.9	-1.999	116.9	-1.9978	116.9	-2.0002	116.9	-1.9967	116.9	-2.0013
117	-2	117	-1.9988	117	-2.0012	117	-1.9977	117	-2.0023
117.1	-2.001	117.1	-1.9998	117.1	-2.0022	117.1	-1.9987	117.1	-2.0033
117.2	-2.003	117.2	-2.0018	117.2	-2.0042	117.2	-2.0007	117.2	-2.0053
117.3	-2.003	117.3	-2.0018	117.3	-2.0042	117.3	-2.0007	117.3	-2.0053
117.4	-2.004	117.4	-2.0028	117.4	-2.0052	117.4	-2.0017	117.4	-2.0063
117.5	-2.004	117.5	-2.0028	117.5	-2.0052	117.5	-2.0017	117.5	-2.0063
117.6	-2.005	117.6	-2.0038	117.6	-2.0062	117.6	-2.0027	117.6	-2.0073
117.7	-2.003	117.7	-2.0018	117.7	-2.0042	117.7	-2.0007	117.7	-2.0053
117.8	-2.003	117.8	-2.0018	117.8	-2.0042	117.8	-2.0007	117.8	-2.0053
117.9	-2.002	117.9	-2.0008	117.9	-2.0032	117.9	-1.9997	117.9	-2.0043
118	-2.001	118	-1.9998	118	-2.0022	118	-1.9987	118	-2.0033
118.1	-2.002	118.1	-2.0008	118.1	-2.0032	118.1	-1.9997	118.1	-2.0043
118.2	-2.002	118.2	-2.0008	118.2	-2.0032	118.2	-1.9997	118.2	-2.0043
118.3	-2.002	118.3	-2.0008	118.3	-2.0032	118.3	-1.9997	118.3	-2.0043
118.4	-2.002	118.4	-2.0008	118.4	-2.0032	118.4	-1.9997	118.4	-2.0043
118.5	-2.003	118.5	-2.0018	118.5	-2.0042	118.5	-2.0007	118.5	-2.0053
118.6	-2.003	118.6	-2.0018	118.6	-2.0042	118.6	-2.0007	118.6	-2.0053
118.7	-2.003	118.7	-2.0018	118.7	-2.0042	118.7	-2.0007	118.7	-2.0053
118.8	-2.004	118.8	-2.0028	118.8	-2.0052	118.8	-2.0017	118.8	-2.0063
118.9	-2.003	118.9	-2.0018	118.9	-2.0042	118.9	-2.0007	118.9	-2.0053
119	-2.003	119	-2.0018	119	-2.0042	119	-2.0007	119	-2.0053
119.1	-2.003	119.1	-2.0018	119.1	-2.0042	119.1	-2.0007	119.1	-2.0053
119.2	-2.003	119.2	-2.0018	119.2	-2.0042	119.2	-2.0007	119.2	-2.0053
119.3	-2.004	119.3	-2.0028	119.3	-2.0052	119.3	-2.0017	119.3	-2.0063
119.4	-2.004	119.4	-2.0028	119.4	-2.0052	119.4	-2.0017	119.4	-2.0063
119.5	-2.004	119.5	-2.0028	119.5	-2.0052	119.5	-2.0017	119.5	-2.0063
119.6	-2.005	119.6	-2.0038	119.6	-2.0062	119.6	-2.0027	119.6	-2.0073
119.7	-2.005	119.7	-2.0038	119.7	-2.0062	119.7	-2.0027	119.7	-2.0073
119.8	-2.005	119.8	-2.0038	119.8	-2.0062	119.8	-2.0027	119.8	-2.0073
119.9	-2.005	119.9	-2.0038	119.9	-2.0062	119.9	-2.0027	119.9	-2.0073
120	-2.005	120	-2.0038	120	-2.0062	120	-2.0027	120	-2.0073
120.1	-2.005	120.1	-2.0038	120.1	-2.0062	120.1	-2.0027	120.1	-2.0073
120.2	-2.005	120.2	-2.0038	120.2	-2.0062	120.2	-2.0027	120.2	-2.0073
120.3	-2.005	120.3	-2.0038	120.3	-2.0062	120.3	-2.0027	120.3	-2.0073
120.4	-2.006	120.4	-2.0048	120.4	-2.0072	120.4	-2.0037	120.4	-2.0083
120.5	-2.006	120.5	-2.0048	120.5	-2.0072	120.5	-2.0037	120.5	-2.0083
120.6	-2.006	120.6	-2.0048	120.6	-2.0072	120.6	-2.0037	120.6	-2.0083
120.7	-2.006	120.7	-2.0048	120.7	-2.0072	120.7	-2.0037	120.7	-2.0083
120.8	-2.006	120.8	-2.0048	120.8	-2.0072	120.8	-2.0037	120.8	-2.0083
120.9	-2.006	120.9	-2.0048	120.9	-2.0072	120.9	-2.0037	120.9	-2.0083
121	-2.007	121	-2.0058	121	-2.0082	121	-2.0047	121	-2.0093
121.1	-2.007	121.1	-2.0058	121.1	-2.0082	121.1	-2.0047	121.1	-2.0093
121.2	-2.007	121.2	-2.0058	121.2	-2.0082	121.2	-2.0047	121.2	-2.0093
121.3	-2.007	121.3	-2.0058	121.3	-2.0082	121.3	-2.0047	121.3	-2.0093
121.4	-2.006	121.4	-2.0048	121.4	-2.0072	121.4	-2.0037	121.4	-2.0083
121.5	-2.005	121.5	-2.0038	121.5	-2.0062	121.5	-2.0027	121.5	-2.0073
121.6	-2.004	121.6	-2.0028	121.6	-2.0052	121.6	-2.0017	121.6	-2.0063
121.7	-2.004	121.7	-2.0028	121.7	-2.0052	121.7	-2.0017	121.7	-2.0063
121.8	-2.004	121.8	-2.0028	121.8	-2.0052	121.8	-2.0017	121.8	-2.0063
121.9	-2.004	121.9	-2.0028	121.9	-2.0052	121.9	-2.0017	121.9	-2.0063
122	-2.004	122	-2.0028	122	-2.0052	122	-2.0017	122	-2.0063
122.1	-2.005	122.1	-2.0038	122.1	-2.0062	122.1	-2.0027	122.1	-2.0073
122.2	-2.005	122.2	-2.0038	122.2	-2.0062	122.2	-2.0027	122.2	-2.0073
122.3	-2.005	122.3	-2.0038	122.3	-2.0062	122.3	-2.0027	122.3	-2.0073
122.4	-2.006	122.4	-2.0048	122.4	-2.0072	122.4	-2.0037	122.4	-2.0083
122.5	-2.006	122.5	-2.0048	122.5	-2.0072	122.5	-2.0037	122.5	-2.0083
122.6	-2.006	122.6	-2.0048	122.6	-2.0072	122.6	-2.0037	122.6	-2.0083
122.7	-2.006	122.7	-2.0048	122.7	-2.0072	122.7	-2.0037	122.7	-2.0083
122.8	-2.006	122.8	-2.0048	122.8	-2.0072	122.8	-2.0037	122.8	-2.0083
122.9	-2.006	122.9	-2.0048	122.9	-2.0072	122.9	-2.0037	122.9	-2.0083
123	-2.006	123	-2.0048	123	-2.0072	123	-2.0037	123	-2.0083
123.1	-2.006	123.1	-2.0048	123.1	-2.0072	123.1	-2.0037	123.1	-2.0083
123.2	-2.006	123.2	-2.0048	123.2	-2.0072	123.2	-2.0037	123.2	-2.0083
123.3	-2.006	123.3	-2.0048	123.3	-2.0072	123.3	-2.0037	123.3	-2.0083
123.4	-2.006	123.4	-2.0048	123.4	-2.0072	123.4	-2.0037	123.4	-2.0083
123.5	-2.006	123.5	-2.0048	123.5	-2.0072	123.5	-2.0037	123.5	-2.0083
123.6	-2.006	123.6	-2.0048	123.6	-2.0072	123.6	-2.0037	123.6	-2.0083
123.7	-2.006	123.7	-2.0048	123.7	-2.0072	123.7	-2.0037	123.7	-2.0083
123.8	-2.006	123.8	-2.0048	123.8	-2.0072	123.8	-2.0037	123.8	-2.0083
123.9	-2.006	123.9	-2.0048	123.9	-2.0072	123.9	-2.0037	123.9	-2.0083
124	-2.006	124	-2.0048	124	-2.0072	124	-2.0037	124	-2.0083
124.1	-2.006	124.1	-2.0048	124.1	-2.0072	124.1	-2.0037	124.1	-2.0083
124.2	-2.006	124.2	-2.0048	124.2	-2.0072	124.2	-2.0037	124.2	-2.0083
124.3	-2.007	124.3	-2.0058	124.3	-2.0082	124.3	-2.0047	124.3	-2.0093
124.4	-2.007	124.4	-2.0058	124.4	-2.0082	124.4	-2.0047	124.4	-2.0093
124.5	-2.008	124.5	-2.0068	124.5	-2.0092	124.5	-2.0057	124.5	-2.0103
124.6	-2.008	124.6	-2.0068	124.6	-2.0092	124.6	-2.0057	124.6	-2.0103
124.7	-2.008	124.7	-2.0068	124.7	-2.0092	124.7	-2.0057	124.7	-2.0103
124.8	-2.008	124.8	-2.0068	124.8	-2.0092	124.8	-2.0057	124.8	-2.0103
124.9	-2.008	124.9	-2.0068	124.9	-2.0092	124.9	-2.0057	124.9	-2.0103
125	-2.008	125	-2.0068	125	-2.0092	125	-2.0057	125	-2.0103
125.1	-2.004	125.1	-0.8078	125.1	-0.5945	125.1	-0.4237	125.1	-0.34261
125.2	-1.971	125.2	-0.7978	125.2	-0.5845	125.2	-0.4137	125.2	-0.33261
125.3	-1.959	125.3	-0.7978	125.3	-0.5845	125.3	-0.4137	125.3	-0.33261
125.4	-1.951	125.4	-0.7738	125.4	-0.5605	125.4	-0.3897	125.4	-0.30861
125.5	-1.944	125.5	-0.7558	125.5	-0.5425	125.5	-0.3717	125.5	-0.29061
125.6	-1.94	125.6	-0.7478	125.6	-0.5345	125.6	-0.3637	125.6	-0.28261
125.7	-1.937	125.7	-0.7428	125.7	-0.5295	125.7	-0.3587	125.7	-0.27761
125.8	-1.935	125.8	-0.7378	125.8	-0.5245	125.8	-0.3537	125.8	-0.27261
125.9	-1.934	125.9	-0.7348	125.9	-0.5215	125.9	-0.3507	125.9	-0.26961
126	-1.933	126	-0.7318	126	-0.5185	126	-0.3477	126	-0.26661
126.1	-1.931	126.1	-0.7288	126.1	-0.5155	126.1	-0.3447	126.1	-0.26361
126.2	-1.928	126.2	-0.7268	126.2	-0.5135	126.2	-0.3427	126.2	-0.26161
126.3	-1.926	126.3	-0.7258	126.3	-0.5125	126.3	-0.3417	126.3	-0.26061
126.4	-1.924	126.4	-0.7248	126.4	-0.5115	126.4	-0.3407	126.4	-0.25961
126.5	-1.922	126.5	-0.7228	126.5	-0.5095	126.5	-0.3387	126.5	-0.25761
126.6	-1.92	126.6	-0.7198	126.6	-0.5065	126.6	-0.3357	126.6	-0.25461
126.7	-1.919	126.7	-0.7178	126.7	-0.5045	126.7	-0.3337	126.7	-0.25261
126.8	-1.918	126.8	-0.7148	126.8	-0.5015	126.8	-0.3307	126.8	-0.24961
126.9	-1.916	126.9	-0.7138	126.9	-0.5005	126.9	-0.3297	126.9	-0.24861
127	-1.915	127	-0.7118	127	-0.4985	127	-0.3277	127	-0.24661
127.1	-1.914	127.1	-0.7098	127.1	-0.4965	127.1	-0.3257	127.1	-0.24461
127.2	-1.912	127.2	-0.7088	127.2	-0.4955	127.2	-0.3247	127.2	-0.24361
127.3	-1.91	127.3	-0.7068	127.3	-0.4935	127.3	-0.3227	127.3	-0.24161
127.4	-1.908	127.4	-0.7058	127.4	-0.4925	127.4	-0.3217	127.4	-0.24061
127.5	-1.907	127.5	-0.7048	127.5	-0.4915	127.5	-0.3207	127.5	-0.23961
127.6	-1.906	127.6	-0.7048	127.6	-0.4915	127.6	-0.3207	127.6	-0.23961
127.7	-1.904	127.7	-0.7038	127.7	-0.4905	127.7	-0.3197	127.7	-0.23861
127.8	-1.904	127.8	-0.7038	127.8	-0.4905	127.8	-0.3197	127.8	-0.23861
127.9	-1.903	127.9	-0.7018	127.9	-0.4885	127.9	-0.3177	127.9	-0.23661
128	-1.902	128	-0.7008	128	-0.4875	128	-0.3167	128	-0.23561
128.1	-1.901	128.1	-0.6987	128.1	-0.4854	128.1	-0.3146	128.1	-0.23351
128.2	-1.8999	128.2	-0.697	128.2	-0.4837	128.2	-0.3129	128.2	-0.23181
128.3	-1.8991	128.3	-0.6951	128.3	-0.4818	128.3	-0.311	128.3	-0.22991
128.4	-1.8984	128.4	-0.6935	128.4	-0.4802	128.4	-0.3094	128.4	-0.22831
128.5	-1.8975	128.5	-0.6919	128.5	-0.4786	128.5	-0.3078	128.5	-0.22671
128.6	-1.8966	128.6	-0.6909	128.6	-0.4776	128.6	-0.3068	128.6	-0.22571
128.7	-1.8956	128.7	-0.69	128.7	-0.4767	128.7	-0.3059	128.7	-0.22481
128.8	-1.8946	128.8	-0.6897	128.8	-0.4764	128.8	-0.3056	128.8	-0.22451
128.9	-1.8943	128.9	-0.6895	128.9	-0.4762	128.9	-0.3054	128.9	-0.22431
129	-1.8937	129	-0.6894	129	-0.4761	129	-0.3053	129	-0.22421
129.1	-1.8934	129.1	-0.6891	129.1	-0.4758	129.1	-0.305	129.1	-0.22391
129.2	-1.8933	129.2	-0.6891	129.2	-0.4758	129.2	-0.305	129.2	-0.22391
129.3	-1.8928	129.3	-0.6885	129.3	-0.4752	129.3	-0.3044	129.3	-0.22331
129.4	-1.8925	129.4	-0.6883	129.4	-0.475	129.4	-0.3042	129.4	-0.22311
129.5	-1.892	129.5	-0.6878	129.5	-0.4745	129.5	-0.3037	129.5	-0.22261
129.6	-1.8917	129.6	-0.6874	129.6	-0.4741	129.6	-0.3033	129.6	-0.22221
129.7	-1.891	129.7	-0.6867	129.7	-0.4734	129.7	-0.3026	129.7	-0.22151
129.8	-1.8908	129.8	-0.6865	129.8	-0.4732	129.8	-0.3024	129.8	-0.22131
129.9	-1.8906	129.9	-0.6859	129.9	-0.4726	129.9	-0.3018	129.9	-0.22071
130	-1.8903	130	-0.685	130	-0.4717	130	-0.3009	130	-0.21981
130.1	-1.8904	130.1	-0.6844	130.1	-0.4711	130.1	-0.3003	130.1	-0.21921
130.2	-1.8902	130.2	-0.6837	130.2	-0.4704	130.2	-0.2996	130.2	-0.21851
130.3	-1.8897	130.3	-0.6831	130.3	-0.4698	130.3	-0.299	130.3	-0.21791
130.4	-1.8889	130.4	-0.6824	130.4	-0.4691	130.4	-0.2983	130.4	-0.21721
130.5	-1.8882	130.5	-0.6821	130.5	-0.4688	130.5	-0.298	130.5	-0.21691
130.6	-1.8874	130.6	-0.682	130.6	-0.4687	130.6	-0.2979	130.6	-0.21681
130.7	-1.8869	130.7	-0.682	130.7	-0.4687	130.7	-0.2979	130.7	-0.21681
130.8	-1.8865	130.8	-0.6816	130.8	-0.4683	130.8	-0.2975	130.8	-0.21641
130.9	-1.8862	130.9	-0.6807	130.9	-0.4674	130.9	-0.2966	130.9	-0.21551
131	-1.8857	131	-0.6796	131	-0.4663	131	-0.2955	131	-0.21441
131.1	-1.8851	131.1	-0.6786	131.1	-0.4653	131.1	-0.2945	131.1	-0.21341
131.2	-1.8839	131.2	-0.6773	131.2	-0.464	131.2	-0.2932	131.2	-0.21211
131.3	-1.8829	131.3	-0.6763	131.3	-0.463	131.3	-0.2922	131.3	-0.21111
131.4	-1.8821	131.4	-0.6752	131.4	-0.4619	131.4	-0.2911	131.4	-0.21001
131.5	-1.8818	131.5	-0.6747	131.5	-0.4614	131.5	-0.2906	131.5	-0.20951
131.6	-1.8818	131.6	-0.6745	131.6	-0.4612	131.6	-0.2904	131.6	-0.20931
131.7	-1.8819	131.7	-0.6748	131.7	-0.4615	131.7	-0.2907	131.7	-0.20961
131.8	-1.8821	131.8	-0.6749	131.8	-0.4616	131.8	-0.2908	131.8	-0.20971
131.9	-1.882	131.9	-0.6752	131.9	-0.4619	131.9	-0.2911	131.9	-0.21001
132	-1.8819	132	-0.6759	132	-0.4626	132	-0.2918	132	-0.21071
132.1	-1.8821	132.1	-0.6763	132.1	-0.463	132.1	-0.2922	132.1	-0.21111
132.2	-1.8822	132.2	-0.677	132.2	-0.4637	132.2	-0.2929	132.2	-0.21181
132.3	-1.8822	132.3	-0.6771	132.3	-0.4638	132.3	-0.293	132.3	-0.21191
132.4	-1.8821	132.4	-0.6774	132.4	-0.4641	132.4	-0.2933	132.4	-0.21221
132.5	-1.8819	132.5	-0.6772	132.5	-0.4639	132.5	-0.2931	132.5	-0.21201
132.6	-1.8816	132.6	-0.6771	132.6	-0.4638	132.6	-0.293	132.6	-0.21191
132.7	-1.8806	132.7	-0.6769	132.7	-0.4636	132.7	-0.2928	132.7	-0.21171
132.8	-1.8798	132.8	-0.6765	132.8	-0.4632	132.8	-0.2924	132.8	-0.21131
132.9	-1.8794	132.9	-0.6764	132.9	-0.4631	132.9	-0.2923	132.9	-0.21121
133	-1.8788	133	-0.6763	133	-0.463	133	-0.2922	133	-0.21111
133.1	-1.8781	133.1	-0.676	133.1	-0.4627	133.1	-0.2919	133.1	-0.21081
133.2	-1.8779	133.2	-0.6759	133.2	-0.4626	133.2	-0.2918	133.2	-0.21071
133.3	-1.8774	133.3	-0.6754	133.3	-0.4621	133.3	-0.2913	133.3	-0.21021
133.4	-1.8771	133.4	-0.6752	133.4	-0.4619	133.4	-0.2911	133.4	-0.21001
133.5	-1.8771	133.5	-0.6747	133.5	-0.4614	133.5	-0.2906	133.5	-0.20951
133.6	-1.8766	133.6	-0.6742	133.6	-0.4609	133.6	-0.2901	133.6	-0.20901
133.7	-1.8761	133.7	-0.6737	133.7	-0.4604	133.7	-0.2896	133.7	-0.20851
133.8	-1.8761	133.8	-0.6729	133.8	-0.4596	133.8	-0.2888	133.8	-0.20771
133.9	-1.8762	133.9	-0.6725	133.9	-0.4592	133.9	-0.2884	133.9	-0.20731
134	-1.8759	134	-0.6721	134	-0.4588	134	-0.288	134	-0.20691
134.1	-1.8757	134.1	-0.6717	134.1	-0.4584	134.1	-0.2876	134.1	-0.20651
134.2	-1.8757	134.2	-0.6717	134.2	-0.4584	134.2	-0.2876	134.2	-0.20651
134.3	-1.8752	134.3	-0.6719	134.3	-0.4586	134.3	-0.2878	134.3	-0.20671
134.4	-1.8751	134.4	-0.672	134.4	-0.4587	134.4	-0.2879	134.4	-0.20681
134.5	-1.8751	134.5	-0.6721	134.5	-0.4588	134.5	-0.288	134.5	-0.20691
134.6	-1.8748	134.6	-0.6727	134.6	-0.4594	134.6	-0.2886	134.6	-0.20751
134.7	-1.875	134.7	-0.6732	134.7	-0.4599	134.7	-0.2891	134.7	-0.20801
134.8	-1.8746	134.8	-0.6735	134.8	-0.4602	134.8	-0.2894	134.8	-0.20831
134.9	-1.8746	134.9	-0.6737	134.9	-0.4604	134.9	-0.2896	134.9	-0.20851
135	-1.8744	135	-0.6739	135	-0.4606	135	-0.2898	135	-0.20871
135.1	-1.8743	135.1	-0.6735	135.1	-0.4602	135.1	-0.2894	135.1	-0.20831
135.2	-1.8743	135.2	-0.6729	135.2	-0.4596	135.2	-0.2888	135.2	-0.20771
135.3	-1.8744	135.3	-0.6718	135.3	-0.4585	135.3	-0.2877	135.3	-0.20661
135.4	-1.8744	135.4	-0.6709	135.4	-0.4576	135.4	-0.2868	135.4	-0.20571
135.5	-1.8743	135.5	-0.6698	135.5	-0.4565	135.5	-0.2857	135.5	-0.20461
135.6	-1.8742	135.6	-0.6689	135.6	-0.4556	135.6	-0.2848	135.6	-0.20371
135.7	-1.8742	135.7	-0.6682	135.7	-0.4549	135.7	-0.2841	135.7	-0.20301
135.8	-1.874	135.8	-0.6675	135.8	-0.4542	135.8	-0.2834	135.8	-0.20231
135.9	-1.8737	135.9	-0.6673	135.9	-0.454	135.9	-0.2832	135.9	-0.20211
136	-1.8736	136	-0.6672	136	-0.4539	136	-0.2831	136	-0.20201
136.1	-1.8734	136.1	-0.6671	136.1	-0.4538	136.1	-0.283	136.1	-0.20191
136.2	-1.8732	136.2	-0.6673	136.2	-0.454	136.2	-0.2832	136.2	-0.20211
136.3	-1.8731	136.3	-0.6675	136.3	-0.4542	136.3	-0.2834	136.3	-0.20231
136.4	-1.873	136.4	-0.6677	136.4	-0.4544	136.4	-0.2836	136.4	-0.20251
136.5	-1.8727	136.5	-0.6679	136.5	-0.4546	136.5	-0.2838	136.5	-0.20271
136.6	-1.8728	136.6	-0.668	136.6	-0.4547	136.6	-0.2839	136.6	-0.20281
136.7	-1.8726	136.7	-0.6684	136.7	-0.4551	136.7	-0.2843	136.7	-0.20321
136.8	-1.8725	136.8	-0.6682	136.8	-0.4549	136.8	-0.2841	136.8	-0.20301
136.9	-1.8721	136.9	-0.6683	136.9	-0.455	136.9	-0.2842	136.9	-0.20311
137	-1.8722	137	-0.6684	137	-0.4551	137	-0.2843	137	-0.20321
137.1	-1.8719	137.1	-0.6682	137.1	-0.4549	137.1	-0.2841	137.1	-0.20301
137.2	-1.8717	137.2	-0.6685	137.2	-0.4552	137.2	-0.2844	137.2	-0.20331
137.3	-1.8717	137.3	-0.6684	137.3	-0.4551	137.3	-0.2843	137.3	-0.20321
137.4	-1.8713	137.4	-0.6683	137.4	-0.455	137.4	-0.2842	137.4	-0.20311
137.5	-1.8711	137.5	-0.6685	137.5	-0.4552	137.5	-0.2844	137.5	-0.20331
137.6	-1.8709	137.6	-0.6684	137.6	-0.4551	137.6	-0.2843	137.6	-0.20321
137.7	-1.8709	137.7	-0.6683	137.7	-0.455	137.7	-0.2842	137.7	-0.20311
137.8	-1.8707	137.8	-0.6683	137.8	-0.455	137.8	-0.2842	137.8	-0.20311
137.9	-1.8707	137.9	-0.6679	137.9	-0.4546	137.9	-0.2838	137.9	-0.20271
138	-1.8705	138	-0.6681	138	-0.4548	138	-0.284	138	-0.20291
138.1	-1.8706	138.1	-0.6682	138.1	-0.4549	138.1	-0.2841	138.1	-0.20301
138.2	-1.8704	138.2	-0.6681	138.2	-0.4548	138.2	-0.284	138.2	-0.20291
138.3	-1.8701	138.3	-0.6679	138.3	-0.4546	138.3	-0.2838	138.3	-0.20271
138.4	-1.8702	138.4	-0.6676	138.4	-0.4543	138.4	-0.2835	138.4	-0.20241
138.5	-1.87	138.5	-0.667	138.5	-0.4537	138.5	-0.2829	138.5	-0.20181
138.6	-1.8696	138.6	-0.6664	138.6	-0.4531	138.6	-0.2823	138.6	-0.20121
138.7	-1.8696	138.7	-0.6661	138.7	-0.4528	138.7	-0.282	138.7	-0.20091
138.8	-1.8696	138.8	-0.6654	138.8	-0.4521	138.8	-0.2813	138.8	-0.20021
138.9	-1.8692	138.9	-0.665	138.9	-0.4517	138.9	-0.2809	138.9	-0.19981
139	-1.8687	139	-0.6648	139	-0.4515	139	-0.2807	139	-0.19961
139.1	-1.8688	139.1	-0.6646	139.1	-0.4513	139.1	-0.2805	139.1	-0.19941
139.2	-1.8684	139.2	-0.6651	139.2	-0.4518	139.2	-0.281	139.2	-0.19991
139.3	-1.8687	139.3	-0.6651	139.3	-0.4518	139.3	-0.281	139.3	-0.19991
139.4	-1.8686	139.4	-0.6657	139.4	-0.4524	139.4	-0.2816	139.4	-0.20051
139.5	-1.8686	139.5	-0.6659	139.5	-0.4526	139.5	-0.2818	139.5	-0.20071
139.6	-1.8687	139.6	-0.6659	139.6	-0.4526	139.6	-0.2818	139.6	-0.20071
139.7	-1.8688	139.7	-0.6658	139.7	-0.4525	139.7	-0.2817	139.7	-0.20061
139.8	-1.8689	139.8	-0.6651	139.8	-0.4518	139.8	-0.281	139.8	-0.19991
139.9	-1.8688	139.9	-0.6646	139.9	-0.4513	139.9	-0.2805	139.9	-0.19941
140	-1.8689	140	-0.6645	140	-0.4512	140	-0.2804	140	-0.19931
140.1	-1.8688	140.1	-0.6644	140.1	-0.4511	140.1	-0.2803	140.1	-0.19921
140.2	-1.8683	140.2	-0.6647	140.2	-0.4514	140.2	-0.2806	140.2	-0.19951
140.3	-1.868	140.3	-0.6645	140.3	-0.4512	140.3	-0.2804	140.3	-0.19931
140.4	-1.8676	140.4	-0.6648	140.4	-0.4515	140.4	-0.2807	140.4	-0.19961
140.5	-1.8673	140.5	-0.6646	140.5	-0.4513	140.5	-0.2805	140.5	-0.19941
140.6	-1.8673	140.6	-0.665	140.6	-0.4517	140.6	-0.2809	140.6	-0.19981
140.7	-1.8675	140.7	-0.6649	140.7	-0.4516	140.7	-0.2808	140.7	-0.19971
140.8	-1.8674	140.8	-0.6651	140.8	-0.4518	140.8	-0.281	140.8	-0.19991
140.9	-1.8677	140.9	-0.665	140.9	-0.4517	140.9	-0.2809	140.9	-0.19981
141	-1.8675	141	-0.6651	141	-0.4518	141	-0.281	141	-0.19991
141.1	-1.8675	141.1	-0.6652	141.1	-0.4519	141.1	-0.2811	141.1	-0.20001
141.2	-1.8675	141.2	-0.665	141.2	-0.4517	141.2	-0.2809	141.2	-0.19981
141.3	-1.8672	141.3	-0.6651	141.3	-0.4518	141.3	-0.281	141.3	-0.19991
141.4	-1.867	141.4	-0.6647	141.4	-0.4514	141.4	-0.2806	141.4	-0.19951
141.5	-1.867	141.5	-0.6647	141.5	-0.4514	141.5	-0.2806	141.5	-0.19951
141.6	-1.8669	141.6	-0.6646	141.6	-0.4513	141.6	-0.2805	141.6	-0.19941
141.7	-1.867	141.7	-0.6642	141.7	-0.4509	141.7	-0.2801	141.7	-0.19901
141.8	-1.8672	141.8	-0.6639	141.8	-0.4506	141.8	-0.2798	141.8	-0.19871
141.9	-1.868	141.9	-0.6633	141.9	-0.45	141.9	-0.2792	141.9	-0.19811
142	-1.8687	142	-0.6628	142	-0.4495	142	-0.2787	142	-0.19761
142.1	-1.869	142.1	-0.6622	142.1	-0.4489	142.1	-0.2781	142.1	-0.19701
142.2	-1.8694	142.2	-0.6615	142.2	-0.4482	142.2	-0.2774	142.2	-0.19631
142.3	-1.8692	142.3	-0.6613	142.3	-0.448	142.3	-0.2772	142.3	-0.19611
142.4	-1.8691	142.4	-0.661	142.4	-0.4477	142.4	-0.2769	142.4	-0.19581
142.5	-1.8688	142.5	-0.6617	142.5	-0.4484	142.5	-0.2776	142.5	-0.19651
142.6	-1.8682	142.6	-0.6618	142.6	-0.4485	142.6	-0.2777	142.6	-0.19661
142.7	-1.8672	142.7	-0.6621	142.7	-0.4488	142.7	-0.278	142.7	-0.19691
142.8	-1.866	142.8	-0.6621	142.8	-0.4488	142.8	-0.278	142.8	-0.19691
142.9	-1.8648	142.9	-0.662	142.9	-0.4487	142.9	-0.2779	142.9	-0.19681
143	-1.8638	143	-0.6618	143	-0.4485	143	-0.2777	143	-0.19661
143.1	-1.8634	143.1	-0.662	143.1	-0.4487	143.1	-0.2779	143.1	-0.19681
143.2	-1.8634	143.2	-0.662	143.2	-0.4487	143.2	-0.2779	143.2	-0.19681
143.3	-1.8636	143.3	-0.6621	143.3	-0.4488	143.3	-0.278	143.3	-0.19691
143.4	-1.8641	143.4	-0.6622	143.4	-0.4489	143.4	-0.2781	143.4	-0.19701
143.5	-1.8648	143.5	-0.6629	143.5	-0.4496	143.5	-0.2788	143.5	-0.19771
143.6	-1.8653	143.6	-0.6627	143.6	-0.4494	143.6	-0.2786	143.6	-0.19751
143.7	-1.8661	143.7	-0.663	143.7	-0.4497	143.7	-0.2789	143.7	-0.19781
143.8	-1.8663	143.8	-0.6626	143.8	-0.4493	143.8	-0.2785	143.8	-0.19741
143.9	-1.8666	143.9	-0.6623	143.9	-0.449	143.9	-0.2782	143.9	-0.19711
144	-1.8663	144	-0.6615	144	-0.4482	144	-0.2774	144	-0.19631
144.1	-1.8661	144.1	-0.6614	144.1	-0.4481	144.1	-0.2773	144.1	-0.19621
144.2	-1.8659	144.2	-0.6611	144.2	-0.4478	144.2	-0.277	144.2	-0.19591
144.3	-1.8654	144.3	-0.6609	144.3	-0.4476	144.3	-0.2768	144.3	-0.19571
144.4	-1.8653	144.4	-0.6613	144.4	-0.448	144.4	-0.2772	144.4	-0.19611
144.5	-1.8648	144.5	-0.6617	144.5	-0.4484	144.5	-0.2776	144.5	-0.19651
144.6	-1.8649	144.6	-0.662	144.6	-0.4487	144.6	-0.2779	144.6	-0.19681
144.7	-1.8647	144.7	-0.6625	144.7	-0.4492	144.7	-0.2784	144.7	-0.19731
144.8	-1.8652	144.8	-0.6628	144.8	-0.4495	144.8	-0.2787	144.8	-0.19761
144.9	-1.8655	144.9	-0.6632	144.9	-0.4499	144.9	-0.2791	144.9	-0.19801
145	-1.8661	145	-0.663	145	-0.4497	145	-0.2789	145	-0.19781
145.1	-1.8662	145.1	-0.6629	145.1	-0.4496	145.1	-0.2788	145.1	-0.19771
145.2	-1.8662	145.2	-0.6608	145.2	-0.45581	145.2	-0.2791	145.2	-0.19801
145.3	-1.8662	145.3	-0.6608	145.3	-0.45581	145.3	-0.2791	145.3	-0.19801
145.4	-1.8659	145.4	-0.6578	145.4	-0.45234	145.4	-0.2791	145.4	-0.19801
145.5	-1.876	145.5	-0.7588	145.5	-0.569	145.5	-0.38636	145.5	-0.19801
145.6	-1.886	145.6	-0.8588	145.6	-0.6845	145.6	-0.51781	145.6	-0.3423
145.7	-1.896	145.7	-0.9588	145.7	-0.8	145.7	-0.64925	145.7	-0.4923
145.8	-1.906	145.8	-1.0588	145.8	-0.9155	145.8	-0.7807	145.8	-0.6423
145.9	-1.916	145.9	-1.1588	145.9	-1.031	145.9	-0.91214	145.9	-0.7923
146	-1.926	146	-1.2588	146	-1.1465	146	-1.04359	146	-0.9423
146.1	-1.936	146.1	-1.9348	146.1	-1.9372	146.1	-1.9337	146.1	-1.9383
146.2	-1.964	146.2	-1.9628	146.2	-1.9652	146.2	-1.9617	146.2	-1.9663
146.3	-1.964	146.3	-1.9628	146.3	-1.9652	146.3	-1.9617	146.3	-1.9663
146.4	-1.969	146.4	-1.9678	146.4	-1.9702	146.4	-1.9667	146.4	-1.9713
146.5	-1.977	146.5	-1.9758	146.5	-1.9782	146.5	-1.9747	146.5	-1.9793
146.6	-1.978	146.6	-1.9768	146.6	-1.9792	146.6	-1.9757	146.6	-1.9803
146.7	-1.971	146.7	-1.9698	146.7	-1.9722	146.7	-1.9687	146.7	-1.9733
146.8	-1.966	146.8	-1.9648	146.8	-1.9672	146.8	-1.9637	146.8	-1.9683
146.9	-1.963	146.9	-1.9618	146.9	-1.9642	146.9	-1.9607	146.9	-1.9653
147	-1.963	147	-1.9618	147	-1.9642	147	-1.9607	147	-1.9653
147.1	-1.963	147.1	-1.9618	147.1	-1.9642	147.1	-1.9607	147.1	-1.9653
147.2	-1.965	147.2	-1.9638	147.2	-1.9662	147.2	-1.9627	147.2	-1.9673
147.3	-1.969	147.3	-1.9678	147.3	-1.9702	147.3	-1.9667	147.3	-1.9713
147.4	-1.973	147.4	-1.9718	147.4	-1.9742	147.4	-1.9707	147.4	-1.9753
147.5	-1.978	147.5	-1.9768	147.5	-1.9792	147.5	-1.9757	147.5	-1.9803
147.6	-1.982	147.6	-1.9808	147.6	-1.9832	147.6	-1.9797	147.6	-1.9843
147.7	-1.986	147.7	-1.9848	147.7	-1.9872	147.7	-1.9837	147.7	-1.9883
147.8	-1.989	147.8	-1.9878	147.8	-1.9902	147.8	-1.9867	147.8	-1.9913
147.9	-1.99	147.9	-1.9888	147.9	-1.9912	147.9	-1.9877	147.9	-1.9923
148	-1.989	148	-1.9878	148	-1.9902	148	-1.9867	148	-1.9913
148.1	-1.929	148.1	-1.9278	148.1	-1.9302	148.1	-1.9267	148.1	-1.9313
148.2	-1.933	148.2	-1.9318	148.2	-1.9342	148.2	-1.9307	148.2	-1.9353
148.3	-1.985	148.3	-1.9838	148.3	-1.9862	148.3	-1.9827	148.3	-1.9873
148.4	-1.984	148.4	-1.9828	148.4	-1.9852	148.4	-1.9817	148.4	-1.9863
148.5	-1.983	148.5	-1.9818	148.5	-1.9842	148.5	-1.9807	148.5	-1.9853
148.6	-1.983	148.6	-1.9818	148.6	-1.9842	148.6	-1.9807	148.6	-1.9853
148.7	-1.983	148.7	-1.9818	148.7	-1.9842	148.7	-1.9807	148.7	-1.9853
148.8	-1.983	148.8	-1.9818	148.8	-1.9842	148.8	-1.9807	148.8	-1.9853
148.9	-1.982	148.9	-1.9808	148.9	-1.9832	148.9	-1.9797	148.9	-1.9843
149	-1.982	149	-1.9808	149	-1.9832	149	-1.9797	149	-1.9843
149.1	-1.982	149.1	-1.9808	149.1	-1.9832	149.1	-1.9797	149.1	-1.9843
149.2	-1.982	149.2	-1.9808	149.2	-1.9832	149.2	-1.9797	149.2	-1.9843
149.3	-1.982	149.3	-1.9808	149.3	-1.9832	149.3	-1.9797	149.3	-1.9843
149.4	-1.982	149.4	-1.9808	149.4	-1.9832	149.4	-1.9797	149.4	-1.9843
149.5	-1.983	149.5	-1.9818	149.5	-1.9842	149.5	-1.9807	149.5	-1.9853
149.6	-1.983	149.6	-1.9818	149.6	-1.9842	149.6	-1.9807	149.6	-1.9853
149.7	-1.984	149.7	-1.9828	149.7	-1.9852	149.7	-1.9817	149.7	-1.9863
149.8	-1.984	149.8	-1.9828	149.8	-1.9852	149.8	-1.9817	149.8	-1.9863
149.9	-1.984	149.9	-1.9828	149.9	-1.9852	149.9	-1.9817	149.9	-1.9863
150	-1.985	150	-1.9838	150	-1.9862	150	-1.9827	150	-1.9873
150.1	-1.985	150.1	-1.9838	150.1	-1.9862	150.1	-1.9827	150.1	-1.9873
150.2	-1.985	150.2	-1.9838	150.2	-1.9862	150.2	-1.9827	150.2	-1.9873
150.3	-1.985	150.3	-1.9838	150.3	-1.9862	150.3	-1.9827	150.3	-1.9873
150.4	-1.985	150.4	-1.9838	150.4	-1.9862	150.4	-1.9827	150.4	-1.9873
150.5	-1.985	150.5	-1.9838	150.5	-1.9862	150.5	-1.9827	150.5	-1.9873
150.6	-1.986	150.6	-1.9848	150.6	-1.9872	150.6	-1.9837	150.6	-1.9883
150.7	-1.987	150.7	-1.9858	150.7	-1.9882	150.7	-1.9847	150.7	-1.9893
150.8	-1.987	150.8	-1.9858	150.8	-1.9882	150.8	-1.9847	150.8	-1.9893
150.9	-1.988	150.9	-1.9868	150.9	-1.9892	150.9	-1.9857	150.9	-1.9903
151	-1.989	151	-1.9878	151	-1.9902	151	-1.9867	151	-1.9913
151.1	-1.989	151.1	-1.9878	151.1	-1.9902	151.1	-1.9867	151.1	-1.9913
151.2	-1.99	151.2	-1.9888	151.2	-1.9912	151.2	-1.9877	151.2	-1.9923
151.3	-1.99	151.3	-1.9888	151.3	-1.9912	151.3	-1.9877	151.3	-1.9923
151.4	-1.99	151.4	-1.9888	151.4	-1.9912	151.4	-1.9877	151.4	-1.9923
151.5	-1.991	151.5	-1.9898	151.5	-1.9922	151.5	-1.9887	151.5	-1.9933
151.6	-1.991	151.6	-1.9898	151.6	-1.9922	151.6	-1.9887	151.6	-1.9933
151.7	-1.991	151.7	-1.9898	151.7	-1.9922	151.7	-1.9887	151.7	-1.9933
151.8	-1.991	151.8	-1.9898	151.8	-1.9922	151.8	-1.9887	151.8	-1.9933
151.9	-1.992	151.9	-1.9908	151.9	-1.9932	151.9	-1.9897	151.9	-1.9943
152	-1.992	152	-1.9908	152	-1.9932	152	-1.9897	152	-1.9943
152.1	-1.992	152.1	-1.9908	152.1	-1.9932	152.1	-1.9897	152.1	-1.9943
152.2	-1.993	152.2	-1.9918	152.2	-1.9942	152.2	-1.9907	152.2	-1.9953
152.3	-1.993	152.3	-1.9918	152.3	-1.9942	152.3	-1.9907	152.3	-1.9953
152.4	-1.994	152.4	-1.9928	152.4	-1.9952	152.4	-1.9917	152.4	-1.9963
152.5	-1.995	152.5	-1.9938	152.5	-1.9962	152.5	-1.9927	152.5	-1.9973
152.6	-1.995	152.6	-1.9938	152.6	-1.9962	152.6	-1.9927	152.6	-1.9973
152.7	-1.996	152.7	-1.9948	152.7	-1.9972	152.7	-1.9937	152.7	-1.9983
152.8	-1.996	152.8	-1.9948	152.8	-1.9972	152.8	-1.9937	152.8	-1.9983
152.9	-1.995	152.9	-1.9938	152.9	-1.9962	152.9	-1.9927	152.9	-1.9973
153	-1.995	153	-1.9938	153	-1.9962	153	-1.9927	153	-1.9973
153.1	-1.994	153.1	-1.9928	153.1	-1.9952	153.1	-1.9917	153.1	-1.9963
153.2	-1.994	153.2	-1.9928	153.2	-1.9952	153.2	-1.9917	153.2	-1.9963
153.3	-1.994	153.3	-1.9928	153.3	-1.9952	153.3	-1.9917	153.3	-1.9963
153.4	-1.994	153.4	-1.9928	153.4	-1.9952	153.4	-1.9917	153.4	-1.9963
153.5	-1.994	153.5	-1.9928	153.5	-1.9952	153.5	-1.9917	153.5	-1.9963
153.6	-1.995	153.6	-1.9938	153.6	-1.9962	153.6	-1.9927	153.6	-1.9973
153.7	-1.995	153.7	-1.9938	153.7	-1.9962	153.7	-1.9927	153.7	-1.9973
153.8	-1.997	153.8	-1.9958	153.8	-1.9982	153.8	-1.9947	153.8	-1.9993
153.9	-1.997	153.9	-1.9958	153.9	-1.9982	153.9	-1.9947	153.9	-1.9993
154	-1.998	154	-1.9968	154	-1.9992	154	-1.9957	154	-2.0003
154.1	-1.998	154.1	-1.9968	154.1	-1.9992	154.1	-1.9957	154.1	-2.0003
154.2	-1.999	154.2	-1.9978	154.2	-2.0002	154.2	-1.9967	154.2	-2.0013
154.3	-2	154.3	-1.9988	154.3	-2.0012	154.3	-1.9977	154.3	-2.0023
154.4	-2	154.4	-1.9988	154.4	-2.0012	154.4	-1.9977	154.4	-2.0023
154.5	-2.001	154.5	-1.9998	154.5	-2.0022	154.5	-1.9987	154.5	-2.0033
154.6	-2.002	154.6	-2.0008	154.6	-2.0032	154.6	-1.9997	154.6	-2.0043
154.7	-2.002	154.7	-2.0008	154.7	-2.0032	154.7	-1.9997	154.7	-2.0043
154.8	-2.003	154.8	-2.0018	154.8	-2.0042	154.8	-2.0007	154.8	-2.0053
154.9	-2.003	154.9	-2.0018	154.9	-2.0042	154.9	-2.0007	154.9	-2.0053
155	-2.003	155	-2.0018	155	-2.0042	155	-2.0007	155	-2.0053
155.1	-2.001	155.1	-1.9998	155.1	-2.0022	155.1	-1.9987	155.1	-2.0033
155.2	-2.002	155.2	-2.0008	155.2	-2.0032	155.2	-1.9997	155.2	-2.0043
155.3	-2.002	155.3	-2.0008	155.3	-2.0032	155.3	-1.9997	155.3	-2.0043
155.4	-2.003	155.4	-2.0018	155.4	-2.0042	155.4	-2.0007	155.4	-2.0053
155.5	-2.003	155.5	-2.0018	155.5	-2.0042	155.5	-2.0007	155.5	-2.0053
155.6	-2.003	155.6	-2.0018	155.6	-2.0042	155.6	-2.0007	155.6	-2.0053
155.7	-2.001	155.7	-1.9998	155.7	-2.0022	155.7	-1.9987	155.7	-2.0033
155.8	-2.002	155.8	-2.0008	155.8	-2.0032	155.8	-1.9997	155.8	-2.0043
155.9	-2.002	155.9	-2.0008	155.9	-2.0032	155.9	-1.9997	155.9	-2.0043
156	-2.003	156	-2.0018	156	-2.0042	156	-2.0007	156	-2.0053
156.1	-2.003	156.1	-2.0018	156.1	-2.0042	156.1	-2.0007	156.1	-2.0053
156.2	-2.003	156.2	-2.0018	156.2	-2.0042	156.2	-2.0007	156.2	-2.0053
156.3	-2.004	156.3	-2.0028	156.3	-2.0052	156.3	-2.0017	156.3	-2.0063
156.4	-2.005	156.4	-2.0038	156.4	-2.0062	156.4	-2.0027	156.4	-2.0073
156.5	-2.003	156.5	-2.0018	156.5	-2.0042	156.5	-2.0007	156.5	-2.0053
156.6	-2.001	156.6	-1.9998	156.6	-2.0022	156.6	-1.9987	156.6	-2.0033
156.7	-2.002	156.7	-2.0008	156.7	-2.0032	156.7	-1.9997	156.7	-2.0043
156.8	-2.002	156.8	-2.0008	156.8	-2.0032	156.8	-1.9997	156.8	-2.0043
156.9	-2.003	156.9	-2.0018	156.9	-2.0042	156.9	-2.0007	156.9	-2.0053
157	-2.003	157	-2.0018	157	-2.0042	157	-2.0007	157	-2.0053
157.1	-2.003	157.1	-2.0018	157.1	-2.0042	157.1	-2.0007	157.1	-2.0053
157.2	-2.001	157.2	-1.9998	157.2	-2.0022	157.2	-1.9987	157.2	-2.0033
157.3	-2.002	157.3	-2.0008	157.3	-2.0032	157.3	-1.9997	157.3	-2.0043
157.4	-2.002	157.4	-2.0008	157.4	-2.0032	157.4	-1.9997	157.4	-2.0043
157.5	-2.003	157.5	-2.0018	157.5	-2.0042	157.5	-2.0007	157.5	-2.0053
157.6	-2.003	157.6	-2.0018	157.6	-2.0042	157.6	-2.0007	157.6	-2.0053
157.7	-2.003	157.7	-2.0018	157.7	-2.0042	157.7	-2.0007	157.7	-2.0053
157.8	-2.004	157.8	-2.0028	157.8	-2.0052	157.8	-2.0017	157.8	-2.0063
157.9	-2.005	157.9	-2.0038	157.9	-2.0062	157.9	-2.0027	157.9	-2.0073
158	-2.01	158	-2.0088	158	-2.0112	158	-2.0077	158	-2.0123
158.1	-2.003	158.1	-2.0018	158.1	-2.0042	158.1	-2.0007	158.1	-2.0053
158.2	-2.001	158.2	-1.9998	158.2	-2.0022	158.2	-1.9987	158.2	-2.0033
158.3	-2.002	158.3	-2.0008	158.3	-2.0032	158.3	-1.9997	158.3	-2.0043
158.4	-2.002	158.4	-2.0008	158.4	-2.0032	158.4	-1.9997	158.4	-2.0043
158.5	-2.003	158.5	-2.0018	158.5	-2.0042	158.5	-2.0007	158.5	-2.0053
158.6	-2.003	158.6	-2.0018	158.6	-2.0042	158.6	-2.0007	158.6	-2.0053
158.7	-2.003	158.7	-2.0018	158.7	-2.0042	158.7	-2.0007	158.7	-2.0053
158.8	-2.001	158.8	-1.9998	158.8	-2.0022	158.8	-1.9987	158.8	-2.0033
158.9	-2.002	158.9	-2.0008	158.9	-2.0032	158.9	-1.9997	158.9	-2.0043
159	-2.002	159	-2.0008	159	-2.0032	159	-1.9997	159	-2.0043
159.1	-2.003	159.1	-2.0018	159.1	-2.0042	159.1	-2.0007	159.1	-2.0053
159.2	-2.003	159.2	-2.0018	159.2	-2.0042	159.2	-2.0007	159.2	-2.0053
159.3	-2.003	159.3	-2.0018	159.3	-2.0042	159.3	-2.0007	159.3	-2.0053
159.4	-2.004	159.4	-2.0028	159.4	-2.0052	159.4	-2.0017	159.4	-2.0063
159.5	-2.005	159.5	-2.0038	159.5	-2.0062	159.5	-2.0027	159.5	-2.0073
159.6	-2.003	159.6	-2.0018	159.6	-2.0042	159.6	-2.0007	159.6	-2.0053
159.7	-2.003	159.7	-2.0018	159.7	-2.0042	159.7	-2.0007	159.7	-2.0053
159.8	-2.004	159.8	-2.0028	159.8	-2.0052	159.8	-2.0017	159.8	-2.0063
159.9	-2.005	159.9	-2.0038	159.9	-2.0062	159.9	-2.0027	159.9	-2.0073
160	-2.008	160	-2.0068	160	-2.0092	160	-2.0057	160	-2.0103
160.1	-2.011	160.1	-2.0098	160.1	-2.0122	160.1	-2.0087	160.1	-2.0133
160.2	-2.001	160.2	-1.9998	160.2	-2.0022	160.2	-1.9987	160.2	-2.0033
160.3	-2.002	160.3	-2.0008	160.3	-2.0032	160.3	-1.9997	160.3	-2.0043
160.4	-2.002	160.4	-2.0008	160.4	-2.0032	160.4	-1.9997	160.4	-2.0043
160.5	-2.003	160.5	-2.0018	160.5	-2.0042	160.5	-2.0007	160.5	-2.0053
160.6	-2.003	160.6	-2.0018	160.6	-2.0042	160.6	-2.0007	160.6	-2.0053
160.7	-2.003	160.7	-2.0018	160.7	-2.0042	160.7	-2.0007	160.7	-2.0053
160.8	-2.004	160.8	-2.0028	160.8	-2.0052	160.8	-2.0017	160.8	-2.0063
160.9	-2.005	160.9	-2.0038	160.9	-2.0062	160.9	-2.0027	160.9	-2.0073
161	-2.008	161	-2.0068	161	-2.0092	161	-2.0057	161	-2.0103
161.1	-2.007	161.1	-2.0058	161.1	-2.0082	161.1	-2.0047	161.1	-2.0093
161.2	-2.008	161.2	-2.0068	161.2	-2.0092	161.2	-2.0057	161.2	-2.0103
161.3	-2.008	161.3	-2.0068	161.3	-2.0092	161.3	-2.0057	161.3	-2.0103
161.4	-2.008	161.4	-2.0068	161.4	-2.0092	161.4	-2.0057	161.4	-2.0103
161.5	-2.009	161.5	-2.0078	161.5	-2.0102	161.5	-2.0067	161.5	-2.0113
161.6	-2.009	161.6	-2.0078	161.6	-2.0102	161.6	-2.0067	161.6	-2.0113
161.7	-2.01	161.7	-2.0088	161.7	-2.0112	161.7	-2.0077	161.7	-2.0123
161.8	-2.01	161.8	-2.0088	161.8	-2.0112	161.8	-2.0077	161.8	-2.0123
161.9	-2.01	161.9	-2.0088	161.9	-2.0112	161.9	-2.0077	161.9	-2.0123
162	-2.009	162	-2.0078	162	-2.0102	162	-2.0067	162	-2.0113
162.1	-2.008	162.1	-2.0068	162.1	-2.0092	162.1	-2.0057	162.1	-2.0103
162.2	-2.008	162.2	-2.0068	162.2	-2.0092	162.2	-2.0057	162.2	-2.0103
162.3	-2.007	162.3	-2.0058	162.3	-2.0082	162.3	-2.0047	162.3	-2.0093
162.4	-2.007	162.4	-2.0058	162.4	-2.0082	162.4	-2.0047	162.4	-2.0093
162.5	-2.007	162.5	-2.0058	162.5	-2.0082	162.5	-2.0047	162.5	-2.0093
162.6	-2.008	162.6	-2.0068	162.6	-2.0092	162.6	-2.0057	162.6	-2.0103
162.7	-2.008	162.7	-2.0068	162.7	-2.0092	162.7	-2.0057	162.7	-2.0103
162.8	-2.009	162.8	-2.0078	162.8	-2.0102	162.8	-2.0067	162.8	-2.0113
162.9	-2.009	162.9	-2.0078	162.9	-2.0102	162.9	-2.0067	162.9	-2.0113
163	-2.009	163	-2.0078	163	-2.0102	163	-2.0067	163	-2.0113
163.1	-2.009	163.1	-2.0078	163.1	-2.0102	163.1	-2.0067	163.1	-2.0113
163.2	-2.009	163.2	-2.0078	163.2	-2.0102	163.2	-2.0067	163.2	-2.0113
163.3	-2.01	163.3	-2.0088	163.3	-2.0112	163.3	-2.0077	163.3	-2.0123
163.4	-2.01	163.4	-2.0088	163.4	-2.0112	163.4	-2.0077	163.4	-2.0123
163.5	-2.011	163.5	-2.0098	163.5	-2.0122	163.5	-2.0087	163.5	-2.0133
163.6	-2.011	163.6	-2.0098	163.6	-2.0122	163.6	-2.0087	163.6	-2.0133
163.7	-2.011	163.7	-2.0098	163.7	-2.0122	163.7	-2.0087	163.7	-2.0133
163.8	-2.011	163.8	-2.0098	163.8	-2.0122	163.8	-2.0087	163.8	-2.0133
163.9	-2.011	163.9	-2.0098	163.9	-2.0122	163.9	-2.0087	163.9	-2.0133
164	-2.01	164	-2.0088	164	-2.0112	164	-2.0077	164	-2.0123
164.1	-2.01	164.1	-2.0088	164.1	-2.0112	164.1	-2.0077	164.1	-2.0123
164.2	-2.01	164.2	-2.0088	164.2	-2.0112	164.2	-2.0077	164.2	-2.0123
164.3	-2.009	164.3	-2.0078	164.3	-2.0102	164.3	-2.0067	164.3	-2.0113
164.4	-2.008	164.4	-2.0068	164.4	-2.0092	164.4	-2.0057	164.4	-2.0103
164.5	-2.008	164.5	-2.0068	164.5	-2.0092	164.5	-2.0057	164.5	-2.0103
164.6	-2.007	164.6	-2.0058	164.6	-2.0082	164.6	-2.0047	164.6	-2.0093
164.7	-2.007	164.7	-2.0058	164.7	-2.0082	164.7	-2.0047	164.7	-2.0093
164.8	-2.007	164.8	-2.0058	164.8	-2.0082	164.8	-2.0047	164.8	-2.0093
164.9	-2.007	164.9	-2.0058	164.9	-2.0082	164.9	-2.0047	164.9	-2.0093
165	-2.007	165	-2.0058	165	-2.0082	165	-2.0047	165	-2.0093
165.1	-2.007	165.1	-0.8078	165.1	-0.5945	165.1	-0.4237	165.1	-0.34261
165.2	-2.007	165.2	-0.7978	165.2	-0.5845	165.2	-0.4137	165.2	-0.33261
165.3	-2.007	165.3	-0.7978	165.3	-0.5845	165.3	-0.4137	165.3	-0.33261
165.4	-1.975	165.4	-0.7738	165.4	-0.5605	165.4	-0.3897	165.4	-0.30861
165.5	-1.961	165.5	-0.7558	165.5	-0.5425	165.5	-0.3717	165.5	-0.29061
165.6	-1.954	165.6	-0.7478	165.6	-0.5345	165.6	-0.3637	165.6	-0.28261
165.7	-1.949	165.7	-0.7428	165.7	-0.5295	165.7	-0.3587	165.7	-0.27761
165.8	-1.945	165.8	-0.7378	165.8	-0.5245	165.8	-0.3537	165.8	-0.27261
165.9	-1.941	165.9	-0.7348	165.9	-0.5215	165.9	-0.3507	165.9	-0.26961
166	-1.939	166	-0.7318	166	-0.5185	166	-0.3477	166	-0.26661
166.1	-1.935	166.1	-0.7288	166.1	-0.5155	166.1	-0.3447	166.1	-0.26361
166.2	-1.933	166.2	-0.7268	166.2	-0.5135	166.2	-0.3427	166.2	-0.26161
166.3	-1.93	166.3	-0.7258	166.3	-0.5125	166.3	-0.3417	166.3	-0.26061
166.4	-1.928	166.4	-0.7248	166.4	-0.5115	166.4	-0.3407	166.4	-0.25961
166.5	-1.925	166.5	-0.7228	166.5	-0.5095	166.5	-0.3387	166.5	-0.25761
166.6	-1.924	166.6	-0.7198	166.6	-0.5065	166.6	-0.3357	166.6	-0.25461
166.7	-1.923	166.7	-0.7178	166.7	-0.5045	166.7	-0.3337	166.7	-0.25261
166.8	-1.922	166.8	-0.7148	166.8	-0.5015	166.8	-0.3307	166.8	-0.24961
166.9	-1.92	166.9	-0.7138	166.9	-0.5005	166.9	-0.3297	166.9	-0.24861
167	-1.92	167	-0.7118	167	-0.4985	167	-0.3277	167	-0.24661
167.1	-1.918	167.1	-0.7098	167.1	-0.4965	167.1	-0.3257	167.1	-0.24461
167.2	-1.916	167.2	-0.7088	167.2	-0.4955	167.2	-0.3247	167.2	-0.24361
167.3	-1.914	167.3	-0.7068	167.3	-0.4935	167.3	-0.3227	167.3	-0.24161
167.4	-1.913	167.4	-0.7058	167.4	-0.4925	167.4	-0.3217	167.4	-0.24061
167.5	-1.912	167.5	-0.7048	167.5	-0.4915	167.5	-0.3207	167.5	-0.23961
167.6	-1.911	167.6	-0.7048	167.6	-0.4915	167.6	-0.3207	167.6	-0.23961
167.7	-1.91	167.7	-0.7038	167.7	-0.4905	167.7	-0.3197	167.7	-0.23861
167.8	-1.909	167.8	-0.7038	167.8	-0.4905	167.8	-0.3197	167.8	-0.23861
167.9	-1.908	167.9	-0.7018	167.9	-0.4885	167.9	-0.3177	167.9	-0.23661
168	-1.906	168	-0.7008	168	-0.4875	168	-0.3167	168	-0.23561
168.1	-1.905	168.1	-0.6987	168.1	-0.4854	168.1	-0.3146	168.1	-0.23351
168.2	-1.904	168.2	-0.697	168.2	-0.4837	168.2	-0.3129	168.2	-0.23181
168.3	-1.903	168.3	-0.6951	168.3	-0.4818	168.3	-0.311	168.3	-0.22991
168.4	-1.902	168.4	-0.6935	168.4	-0.4802	168.4	-0.3094	168.4	-0.22831
168.5	-1.901	168.5	-0.6919	168.5	-0.4786	168.5	-0.3078	168.5	-0.22671
168.6	-1.902	168.6	-0.6909	168.6	-0.4776	168.6	-0.3068	168.6	-0.22571
168.7	-1.902	168.7	-0.69	168.7	-0.4767	168.7	-0.3059	168.7	-0.22481
168.8	-1.901	168.8	-0.6897	168.8	-0.4764	168.8	-0.3056	168.8	-0.22451
168.9	-1.901	168.9	-0.6895	168.9	-0.4762	168.9	-0.3054	168.9	-0.22431
169	-1.9	169	-0.6894	169	-0.4761	169	-0.3053	169	-0.22421
169.1	-1.8994	169.1	-0.6891	169.1	-0.4758	169.1	-0.305	169.1	-0.22391
169.2	-1.8982	169.2	-0.6891	169.2	-0.4758	169.2	-0.305	169.2	-0.22391
169.3	-1.8969	169.3	-0.6885	169.3	-0.4752	169.3	-0.3044	169.3	-0.22331
169.4	-1.8959	169.4	-0.6883	169.4	-0.475	169.4	-0.3042	169.4	-0.22311
169.5	-1.8952	169.5	-0.6878	169.5	-0.4745	169.5	-0.3037	169.5	-0.22261
169.6	-1.8944	169.6	-0.6874	169.6	-0.4741	169.6	-0.3033	169.6	-0.22221
169.7	-1.8941	169.7	-0.6867	169.7	-0.4734	169.7	-0.3026	169.7	-0.22151
169.8	-1.8935	169.8	-0.6865	169.8	-0.4732	169.8	-0.3024	169.8	-0.22131
169.9	-1.893	169.9	-0.6859	169.9	-0.4726	169.9	-0.3018	169.9	-0.22071
170	-1.8929	170	-0.685	170	-0.4717	170	-0.3009	170	-0.21981
170.1	-1.8926	170.1	-0.6844	170.1	-0.4711	170.1	-0.3003	170.1	-0.21921
170.2	-1.8921	170.2	-0.6837	170.2	-0.4704	170.2	-0.2996	170.2	-0.21851
170.3	-1.8917	170.3	-0.6831	170.3	-0.4698	170.3	-0.299	170.3	-0.21791
170.4	-1.8913	170.4	-0.6824	170.4	-0.4691	170.4	-0.2983	170.4	-0.21721
170.5	-1.8911	170.5	-0.6821	170.5	-0.4688	170.5	-0.298	170.5	-0.21691
170.6	-1.8907	170.6	-0.682	170.6	-0.4687	170.6	-0.2979	170.6	-0.21681
170.7	-1.8907	170.7	-0.682	170.7	-0.4687	170.7	-0.2979	170.7	-0.21681
170.8	-1.8904	170.8	-0.6816	170.8	-0.4683	170.8	-0.2975	170.8	-0.21641
170.9	-1.89	170.9	-0.6807	170.9	-0.4674	170.9	-0.2966	170.9	-0.21551
171	-1.8895	171	-0.6796	171	-0.4663	171	-0.2955	171	-0.21441
171.1	-1.8886	171.1	-0.6786	171.1	-0.4653	171.1	-0.2945	171.1	-0.21341
171.2	-1.888	171.2	-0.6773	171.2	-0.464	171.2	-0.2932	171.2	-0.21211
171.3	-1.8871	171.3	-0.6763	171.3	-0.463	171.3	-0.2922	171.3	-0.21111
171.4	-1.8863	171.4	-0.6752	171.4	-0.4619	171.4	-0.2911	171.4	-0.21001
171.5	-1.8858	171.5	-0.6747	171.5	-0.4614	171.5	-0.2906	171.5	-0.20951
171.6	-1.8853	171.6	-0.6745	171.6	-0.4612	171.6	-0.2904	171.6	-0.20931
171.7	-1.8848	171.7	-0.6748	171.7	-0.4615	171.7	-0.2907	171.7	-0.20961
171.8	-1.8841	171.8	-0.6749	171.8	-0.4616	171.8	-0.2908	171.8	-0.20971
171.9	-1.8837	171.9	-0.6752	171.9	-0.4619	171.9	-0.2911	171.9	-0.21001
172	-1.8833	172	-0.6759	172	-0.4626	172	-0.2918	172	-0.21071
172.1	-1.8829	172.1	-0.6763	172.1	-0.463	172.1	-0.2922	172.1	-0.21111
172.2	-1.8823	172.2	-0.677	172.2	-0.4637	172.2	-0.2929	172.2	-0.21181
172.3	-1.8817	172.3	-0.6771	172.3	-0.4638	172.3	-0.293	172.3	-0.21191
172.4	-1.8815	172.4	-0.6774	172.4	-0.4641	172.4	-0.2933	172.4	-0.21221
172.5	-1.8813	172.5	-0.6772	172.5	-0.4639	172.5	-0.2931	172.5	-0.21201
172.6	-1.8811	172.6	-0.6771	172.6	-0.4638	172.6	-0.293	172.6	-0.21191
172.7	-1.8811	172.7	-0.6769	172.7	-0.4636	172.7	-0.2928	172.7	-0.21171
172.8	-1.8812	172.8	-0.6765	172.8	-0.4632	172.8	-0.2924	172.8	-0.21131
172.9	-1.8813	172.9	-0.6764	172.9	-0.4631	172.9	-0.2923	172.9	-0.21121
173	-1.8814	173	-0.6763	173	-0.463	173	-0.2922	173	-0.21111
173.1	-1.8814	173.1	-0.676	173.1	-0.4627	173.1	-0.2919	173.1	-0.21081
173.2	-1.8814	173.2	-0.6759	173.2	-0.4626	173.2	-0.2918	173.2	-0.21071
173.3	-1.8812	173.3	-0.6754	173.3	-0.4621	173.3	-0.2913	173.3	-0.21021
173.4	-1.8808	173.4	-0.6752	173.4	-0.4619	173.4	-0.2911	173.4	-0.21001
173.5	-1.8804	173.5	-0.6747	173.5	-0.4614	173.5	-0.2906	173.5	-0.20951
173.6	-1.8803	173.6	-0.6742	173.6	-0.4609	173.6	-0.2901	173.6	-0.20901
173.7	-1.8797	173.7	-0.6737	173.7	-0.4604	173.7	-0.2896	173.7	-0.20851
173.8	-1.8792	173.8	-0.6729	173.8	-0.4596	173.8	-0.2888	173.8	-0.20771
173.9	-1.8789	173.9	-0.6725	173.9	-0.4592	173.9	-0.2884	173.9	-0.20731
174	-1.8784	174	-0.6721	174	-0.4588	174	-0.288	174	-0.20691
174.1	-1.8781	174.1	-0.6717	174.1	-0.4584	174.1	-0.2876	174.1	-0.20651
174.2	-1.8784	174.2	-0.6717	174.2	-0.4584	174.2	-0.2876	174.2	-0.20651
174.3	-1.8781	174.3	-0.6719	174.3	-0.4586	174.3	-0.2878	174.3	-0.20671
174.4	-1.8783	174.4	-0.672	174.4	-0.4587	174.4	-0.2879	174.4	-0.20681
174.5	-1.8781	174.5	-0.6721	174.5	-0.4588	174.5	-0.288	174.5	-0.20691
174.6	-1.8783	174.6	-0.6727	174.6	-0.4594	174.6	-0.2886	174.6	-0.20751
174.7	-1.8784	174.7	-0.6732	174.7	-0.4599	174.7	-0.2891	174.7	-0.20801
174.8	-1.8782	174.8	-0.6735	174.8	-0.4602	174.8	-0.2894	174.8	-0.20831
174.9	-1.8783	174.9	-0.6737	174.9	-0.4604	174.9	-0.2896	174.9	-0.20851
175	-1.8779	175	-0.6739	175	-0.4606	175	-0.2898	175	-0.20871
175.1	-1.8775	175.1	-0.6735	175.1	-0.4602	175.1	-0.2894	175.1	-0.20831
175.2	-1.8773	175.2	-0.6729	175.2	-0.4596	175.2	-0.2888	175.2	-0.20771
175.3	-1.8768	175.3	-0.6718	175.3	-0.4585	175.3	-0.2877	175.3	-0.20661
175.4	-1.8763	175.4	-0.6709	175.4	-0.4576	175.4	-0.2868	175.4	-0.20571
175.5	-1.8761	175.5	-0.6698	175.5	-0.4565	175.5	-0.2857	175.5	-0.20461
175.6	-1.8756	175.6	-0.6689	175.6	-0.4556	175.6	-0.2848	175.6	-0.20371
175.7	-1.8755	175.7	-0.6682	175.7	-0.4549	175.7	-0.2841	175.7	-0.20301
175.8	-1.8753	175.8	-0.6675	175.8	-0.4542	175.8	-0.2834	175.8	-0.20231
175.9	-1.875	175.9	-0.6673	175.9	-0.454	175.9	-0.2832	175.9	-0.20211
176	-1.8749	176	-0.6672	176	-0.4539	176	-0.2831	176	-0.20201
176.1	-1.8751	176.1	-0.6671	176.1	-0.4538	176.1	-0.283	176.1	-0.20191
176.2	-1.875	176.2	-0.6673	176.2	-0.454	176.2	-0.2832	176.2	-0.20211
176.3	-1.8751	176.3	-0.6675	176.3	-0.4542	176.3	-0.2834	176.3	-0.20231
176.4	-1.8752	176.4	-0.6677	176.4	-0.4544	176.4	-0.2836	176.4	-0.20251
176.5	-1.8751	176.5	-0.6679	176.5	-0.4546	176.5	-0.2838	176.5	-0.20271
176.6	-1.875	176.6	-0.668	176.6	-0.4547	176.6	-0.2839	176.6	-0.20281
176.7	-1.8749	176.7	-0.6684	176.7	-0.4551	176.7	-0.2843	176.7	-0.20321
176.8	-1.8745	176.8	-0.6682	176.8	-0.4549	176.8	-0.2841	176.8	-0.20301
176.9	-1.8742	176.9	-0.6683	176.9	-0.455	176.9	-0.2842	176.9	-0.20311
177	-1.8739	177	-0.6684	177	-0.4551	177	-0.2843	177	-0.20321
177.1	-1.8736	177.1	-0.6682	177.1	-0.4549	177.1	-0.2841	177.1	-0.20301
177.2	-1.8734	177.2	-0.6685	177.2	-0.4552	177.2	-0.2844	177.2	-0.20331
177.3	-1.8729	177.3	-0.6684	177.3	-0.4551	177.3	-0.2843	177.3	-0.20321
177.4	-1.8728	177.4	-0.6683	177.4	-0.455	177.4	-0.2842	177.4	-0.20311
177.5	-1.8727	177.5	-0.6685	177.5	-0.4552	177.5	-0.2844	177.5	-0.20331
177.6	-1.8728	177.6	-0.6684	177.6	-0.4551	177.6	-0.2843	177.6	-0.20321
177.7	-1.873	177.7	-0.6683	177.7	-0.455	177.7	-0.2842	177.7	-0.20311
177.8	-1.8727	177.8	-0.6683	177.8	-0.455	177.8	-0.2842	177.8	-0.20311
177.9	-1.8724	177.9	-0.6679	177.9	-0.4546	177.9	-0.2838	177.9	-0.20271
178	-1.8716	178	-0.6681	178	-0.4548	178	-0.284	178	-0.20291
178.1	-1.871	178.1	-0.6682	178.1	-0.4549	178.1	-0.2841	178.1	-0.20301
178.2	-1.8711	178.2	-0.6681	178.2	-0.4548	178.2	-0.284	178.2	-0.20291
178.3	-1.8711	178.3	-0.6679	178.3	-0.4546	178.3	-0.2838	178.3	-0.20271
178.4	-1.8713	178.4	-0.6676	178.4	-0.4543	178.4	-0.2835	178.4	-0.20241
178.5	-1.8714	178.5	-0.667	178.5	-0.4537	178.5	-0.2829	178.5	-0.20181
178.6	-1.8712	178.6	-0.6664	178.6	-0.4531	178.6	-0.2823	178.6	-0.20121
178.7	-1.8711	178.7	-0.6661	178.7	-0.4528	178.7	-0.282	178.7	-0.20091
178.8	-1.871	178.8	-0.6654	178.8	-0.4521	178.8	-0.2813	178.8	-0.20021
178.9	-1.8709	178.9	-0.665	178.9	-0.4517	178.9	-0.2809	178.9	-0.19981
179	-1.8705	179	-0.6648	179	-0.4515	179	-0.2807	179	-0.19961
179.1	-1.8706	179.1	-0.6646	179.1	-0.4513	179.1	-0.2805	179.1	-0.19941
179.2	-1.8706	179.2	-0.6651	179.2	-0.4518	179.2	-0.281	179.2	-0.19991
179.3	-1.8707	179.3	-0.6651	179.3	-0.4518	179.3	-0.281	179.3	-0.19991
179.4	-1.8706	179.4	-0.6657	179.4	-0.4524	179.4	-0.2816	179.4	-0.20051
179.5	-1.8705	179.5	-0.6659	179.5	-0.4526	179.5	-0.2818	179.5	-0.20071
179.6	-1.8703	179.6	-0.6659	179.6	-0.4526	179.6	-0.2818	179.6	-0.20071
179.7	-1.8703	179.7	-0.6658	179.7	-0.4525	179.7	-0.2817	179.7	-0.20061
179.8	-1.8701	179.8	-0.6651	179.8	-0.4518	179.8	-0.281	179.8	-0.19991
179.9	-1.8699	179.9	-0.6646	179.9	-0.4513	179.9	-0.2805	179.9	-0.19941
180	-1.8695	180	-0.6645	180	-0.4512	180	-0.2804	180	-0.19931
180.1	-1.8693	180.1	-0.6644	180.1	-0.4511	180.1	-0.2803	180.1	-0.19921
180.2	-1.8685	180.2	-0.6647	180.2	-0.4514	180.2	-0.2806	180.2	-0.19951
180.3	-1.8685	180.3	-0.6645	180.3	-0.4512	180.3	-0.2804	180.3	-0.19931
180.4	-1.8682	180.4	-0.6648	180.4	-0.4515	180.4	-0.2807	180.4	-0.19961
180.5	-1.868	180.5	-0.6646	180.5	-0.4513	180.5	-0.2805	180.5	-0.19941
180.6	-1.8679	180.6	-0.665	180.6	-0.4517	180.6	-0.2809	180.6	-0.19981
180.7	-1.8676	180.7	-0.6649	180.7	-0.4516	180.7	-0.2808	180.7	-0.19971
180.8	-1.8677	180.8	-0.6651	180.8	-0.4518	180.8	-0.281	180.8	-0.19991
180.9	-1.8678	180.9	-0.665	180.9	-0.4517	180.9	-0.2809	180.9	-0.19981
181	-1.8682	181	-0.6651	181	-0.4518	181	-0.281	181	-0.19991
181.1	-1.8685	181.1	-0.6652	181.1	-0.4519	181.1	-0.2811	181.1	-0.20001
181.2	-1.8688	181.2	-0.665	181.2	-0.4517	181.2	-0.2809	181.2	-0.19981
181.3	-1.869	181.3	-0.6651	181.3	-0.4518	181.3	-0.281	181.3	-0.19991
181.4	-1.8691	181.4	-0.6647	181.4	-0.4514	181.4	-0.2806	181.4	-0.19951
181.5	-1.8693	181.5	-0.6647	181.5	-0.4514	181.5	-0.2806	181.5	-0.19951
181.6	-1.8695	181.6	-0.6646	181.6	-0.4513	181.6	-0.2805	181.6	-0.19941
181.7	-1.8693	181.7	-0.6642	181.7	-0.4509	181.7	-0.2801	181.7	-0.19901
181.8	-1.8692	181.8	-0.6639	181.8	-0.4506	181.8	-0.2798	181.8	-0.19871
181.9	-1.869	181.9	-0.6633	181.9	-0.45	181.9	-0.2792	181.9	-0.19811
182	-1.8688	182	-0.6628	182	-0.4495	182	-0.2787	182	-0.19761
182.1	-1.8685	182.1	-0.6622	182.1	-0.4489	182.1	-0.2781	182.1	-0.19701
182.2	-1.8681	182.2	-0.6615	182.2	-0.4482	182.2	-0.2774	182.2	-0.19631
182.3	-1.8676	182.3	-0.6613	182.3	-0.448	182.3	-0.2772	182.3	-0.19611
182.4	-1.8672	182.4	-0.661	182.4	-0.4477	182.4	-0.2769	182.4	-0.19581
182.5	-1.8671	182.5	-0.6617	182.5	-0.4484	182.5	-0.2776	182.5	-0.19651
182.6	-1.8666	182.6	-0.6618	182.6	-0.4485	182.6	-0.2777	182.6	-0.19661
182.7	-1.8667	182.7	-0.6621	182.7	-0.4488	182.7	-0.278	182.7	-0.19691
182.8	-1.8665	182.8	-0.6621	182.8	-0.4488	182.8	-0.278	182.8	-0.19691
182.9	-1.8665	182.9	-0.662	182.9	-0.4487	182.9	-0.2779	182.9	-0.19681
183	-1.8667	183	-0.6618	183	-0.4485	183	-0.2777	183	-0.19661
183.1	-1.8666	183.1	-0.662	183.1	-0.4487	183.1	-0.2779	183.1	-0.19681
183.2	-1.8667	183.2	-0.662	183.2	-0.4487	183.2	-0.2779	183.2	-0.19681
183.3	-1.867	183.3	-0.6621	183.3	-0.4488	183.3	-0.278	183.3	-0.19691
183.4	-1.8668	183.4	-0.6622	183.4	-0.4489	183.4	-0.2781	183.4	-0.19701
183.5	-1.8669	183.5	-0.6629	183.5	-0.4496	183.5	-0.2788	183.5	-0.19771
183.6	-1.8669	183.6	-0.6627	183.6	-0.4494	183.6	-0.2786	183.6	-0.19751
183.7	-1.8668	183.7	-0.663	183.7	-0.4497	183.7	-0.2789	183.7	-0.19781
183.8	-1.8664	183.8	-0.6626	183.8	-0.4493	183.8	-0.2785	183.8	-0.19741
183.9	-1.8668	183.9	-0.6623	183.9	-0.449	183.9	-0.2782	183.9	-0.19711
184	-1.8669	184	-0.6615	184	-0.4482	184	-0.2774	184	-0.19631
184.1	-1.8663	184.1	-0.6614	184.1	-0.4481	184.1	-0.2773	184.1	-0.19621
184.2	-1.866	184.2	-0.6611	184.2	-0.4478	184.2	-0.277	184.2	-0.19591
184.3	-1.8653	184.3	-0.6609	184.3	-0.4476	184.3	-0.2768	184.3	-0.19571
184.4	-1.8651	184.4	-0.6613	184.4	-0.448	184.4	-0.2772	184.4	-0.19611
184.5	-1.8654	184.5	-0.6617	184.5	-0.4484	184.5	-0.2776	184.5	-0.19651
184.6	-1.8648	184.6	-0.662	184.6	-0.4487	184.6	-0.2779	184.6	-0.19681
184.7	-1.8651	184.7	-0.6625	184.7	-0.4492	184.7	-0.2784	184.7	-0.19731
184.8	-1.8654	184.8	-0.6628	184.8	-0.4495	184.8	-0.2787	184.8	-0.19761
184.9	-1.8656	184.9	-0.6632	184.9	-0.4499	184.9	-0.2791	184.9	-0.19801
185	-1.8656	185	-0.663	185	-0.4497	185	-0.2789	185	-0.19781
185.1	-1.866	185.1	-0.6629	185.1	-0.4496	185.1	-0.2788	185.1	-0.19771
185.2	-1.8661	185.2	-0.6598	185.2	-0.45466	185.2	-0.2791	185.2	-0.19801
185.3	-1.8664	185.3	-0.6628	185.3	-0.45812	185.3	-0.2791	185.3	-0.19801
185.4	-1.8665	185.4	-0.6638	185.4	-0.45927	185.4	-0.2791	185.4	-0.19801
185.5	-1.891	185.5	-0.9088	185.5	-0.74225	185.5	-0.2791	185.5	-0.4173
185.6	-1.92	185.6	-1.1988	185.6	-1.0772	185.6	-0.96472	185.6	-0.8523
185.7	-1.928	185.7	-1.2788	185.7	-1.1696	185.7	-1.06988	185.7	-0.9723
185.8	-1.932	185.8	-1.3188	185.8	-1.2158	185.8	-1.12246	185.8	-1.0323
185.9	-1.935	185.9	-1.3488	185.9	-1.25045	185.9	-1.16189	185.9	-1.0773
186	-1.94	186	-1.3988	186	-1.3082	186	-1.22761	186	-1.1523
186.1	-1.945	186.1	-1.9438	186.1	-1.9462	186.1	-1.9427	186.1	-1.9473
186.2	-1.952	186.2	-1.9508	186.2	-1.9532	186.2	-1.9497	186.2	-1.9543
186.3	-1.955	186.3	-1.9538	186.3	-1.9562	186.3	-1.9527	186.3	-1.9573
186.4	-1.951	186.4	-1.9498	186.4	-1.9522	186.4	-1.9487	186.4	-1.9533
186.5	-1.947	186.5	-1.9458	186.5	-1.9482	186.5	-1.9447	186.5	-1.9493
186.6	-1.946	186.6	-1.9448	186.6	-1.9472	186.6	-1.9437	186.6	-1.9483
186.7	-1.948	186.7	-1.9468	186.7	-1.9492	186.7	-1.9457	186.7	-1.9503
186.8	-1.949	186.8	-1.9478	186.8	-1.9502	186.8	-1.9467	186.8	-1.9513
186.9	-1.95	186.9	-1.9488	186.9	-1.9512	186.9	-1.9477	186.9	-1.9523
187	-1.951	187	-1.9498	187	-1.9522	187	-1.9487	187	-1.9533
187.1	-1.952	187.1	-1.9508	187.1	-1.9532	187.1	-1.9497	187.1	-1.9543
187.2	-1.955	187.2	-1.9538	187.2	-1.9562	187.2	-1.9527	187.2	-1.9573
187.3	-1.957	187.3	-1.9558	187.3	-1.9582	187.3	-1.9547	187.3	-1.9593
187.4	-1.961	187.4	-1.9598	187.4	-1.9622	187.4	-1.9587	187.4	-1.9633
187.5	-1.964	187.5	-1.9628	187.5	-1.9652	187.5	-1.9617	187.5	-1.9663
187.6	-1.967	187.6	-1.9658	187.6	-1.9682	187.6	-1.9647	187.6	-1.9693
187.7	-1.97	187.7	-1.9688	187.7	-1.9712	187.7	-1.9677	187.7	-1.9723
187.8	-1.971	187.8	-1.9698	187.8	-1.9722	187.8	-1.9687	187.8	-1.9733
187.9	-1.973	187.9	-1.9718	187.9	-1.9742	187.9	-1.9707	187.9	-1.9753
188	-1.974	188	-1.9728	188	-1.9752	188	-1.9717	188	-1.9763
188.1	-1.975	188.1	-1.9738	188.1	-1.9762	188.1	-1.9727	188.1	-1.9773
188.2	-1.976	188.2	-1.9748	188.2	-1.9772	188.2	-1.9737	188.2	-1.9783
188.3	-1.977	188.3	-1.9758	188.3	-1.9782	188.3	-1.9747	188.3	-1.9793
188.4	-1.978	188.4	-1.9768	188.4	-1.9792	188.4	-1.9757	188.4	-1.9803
188.5	-1.979	188.5	-1.9778	188.5	-1.9802	188.5	-1.9767	188.5	-1.9813
188.6	-1.979	188.6	-1.9778	188.6	-1.9802	188.6	-1.9767	188.6	-1.9813
188.7	-1.979	188.7	-1.9778	188.7	-1.9802	188.7	-1.9767	188.7	-1.9813
188.8	-1.979	188.8	-1.9778	188.8	-1.9802	188.8	-1.9767	188.8	-1.9813
188.9	-1.979	188.9	-1.9778	188.9	-1.9802	188.9	-1.9767	188.9	-1.9813
189	-1.979	189	-1.9778	189	-1.9802	189	-1.9767	189	-1.9813
189.1	-1.979	189.1	-1.9778	189.1	-1.9802	189.1	-1.9767	189.1	-1.9813
189.2	-1.979	189.2	-1.9778	189.2	-1.9802	189.2	-1.9767	189.2	-1.9813
189.3	-1.979	189.3	-1.9778	189.3	-1.9802	189.3	-1.9767	189.3	-1.9813
189.4	-1.979	189.4	-1.9778	189.4	-1.9802	189.4	-1.9767	189.4	-1.9813
189.5	-1.98	189.5	-1.9788	189.5	-1.9812	189.5	-1.9777	189.5	-1.9823
189.6	-1.981	189.6	-1.9798	189.6	-1.9822	189.6	-1.9787	189.6	-1.9833
189.7	-1.982	189.7	-1.9808	189.7	-1.9832	189.7	-1.9797	189.7	-1.9843
189.8	-1.982	189.8	-1.9808	189.8	-1.9832	189.8	-1.9797	189.8	-1.9843
189.9	-1.983	189.9	-1.9818	189.9	-1.9842	189.9	-1.9807	189.9	-1.9853
190	-1.984	190	-1.9828	190	-1.9852	190	-1.9817	190	-1.9863
190.1	-1.985	190.1	-1.9838	190.1	-1.9862	190.1	-1.9827	190.1	-1.9873
190.2	-1.985	190.2	-1.9838	190.2	-1.9862	190.2	-1.9827	190.2	-1.9873
190.3	-1.986	190.3	-1.9848	190.3	-1.9872	190.3	-1.9837	190.3	-1.9883
190.4	-1.987	190.4	-1.9858	190.4	-1.9882	190.4	-1.9847	190.4	-1.9893
190.5	-1.987	190.5	-1.9858	190.5	-1.9882	190.5	-1.9847	190.5	-1.9893
190.6	-1.988	190.6	-1.9868	190.6	-1.9892	190.6	-1.9857	190.6	-1.9903
190.7	-1.988	190.7	-1.9868	190.7	-1.9892	190.7	-1.9857	190.7	-1.9903
190.8	-1.988	190.8	-1.9868	190.8	-1.9892	190.8	-1.9857	190.8	-1.9903
190.9	-1.988	190.9	-1.9868	190.9	-1.9892	190.9	-1.9857	190.9	-1.9903
191	-1.989	191	-1.9878	191	-1.9902	191	-1.9867	191	-1.9913
191.1	-1.989	191.1	-1.9878	191.1	-1.9902	191.1	-1.9867	191.1	-1.9913
191.2	-1.989	191.2	-1.9878	191.2	-1.9902	191.2	-1.9867	191.2	-1.9913
191.3	-1.99	191.3	-1.9888	191.3	-1.9912	191.3	-1.9877	191.3	-1.9923
191.4	-1.99	191.4	-1.9888	191.4	-1.9912	191.4	-1.9877	191.4	-1.9923
191.5	-1.99	191.5	-1.9888	191.5	-1.9912	191.5	-1.9877	191.5	-1.9923
191.6	-1.991	191.6	-1.9898	191.6	-1.9922	191.6	-1.9887	191.6	-1.9933
191.7	-1.991	191.7	-1.9898	191.7	-1.9922	191.7	-1.9887	191.7	-1.9933
191.8	-1.991	191.8	-1.9898	191.8	-1.9922	191.8	-1.9887	191.8	-1.9933
191.9	-1.991	191.9	-1.9898	191.9	-1.9922	191.9	-1.9887	191.9	-1.9933
192	-1.992	192	-1.9908	192	-1.9932	192	-1.9897	192	-1.9943
192.1	-1.992	192.1	-1.9908	192.1	-1.9932	192.1	-1.9897	192.1	-1.9943
192.2	-1.992	192.2	-1.9908	192.2	-1.9932	192.2	-1.9897	192.2	-1.9943
192.3	-1.992	192.3	-1.9908	192.3	-1.9932	192.3	-1.9897	192.3	-1.9943
192.4	-1.993	192.4	-1.9918	192.4	-1.9942	192.4	-1.9907	192.4	-1.9953
192.5	-1.993	192.5	-1.9918	192.5	-1.9942	192.5	-1.9907	192.5	-1.9953
192.6	-1.993	192.6	-1.9918	192.6	-1.9942	192.6	-1.9907	192.6	-1.9953
192.7	-1.994	192.7	-1.9928	192.7	-1.9952	192.7	-1.9917	192.7	-1.9963
192.8	-1.995	192.8	-1.9938	192.8	-1.9962	192.8	-1.9927	192.8	-1.9973
192.9	-1.995	192.9	-1.9938	192.9	-1.9962	192.9	-1.9927	192.9	-1.9973
193	-1.995	193	-1.9938	193	-1.9962	193	-1.9927	193	-1.9973
193.1	-1.995	193.1	-1.9938	193.1	-1.9962	193.1	-1.9927	193.1	-1.9973
193.2	-1.995	193.2	-1.9938	193.2	-1.9962	193.2	-1.9927	193.2	-1.9973
193.3	-1.994	193.3	-1.9928	193.3	-1.9952	193.3	-1.9917	193.3	-1.9963
193.4	-1.994	193.4	-1.9928	193.4	-1.9952	193.4	-1.9917	193.4	-1.9963
193.5	-1.995	193.5	-1.9938	193.5	-1.9962	193.5	-1.9927	193.5	-1.9973
193.6	-1.995	193.6	-1.9938	193.6	-1.9962	193.6	-1.9927	193.6	-1.9973
193.7	-1.996	193.7	-1.9948	193.7	-1.9972	193.7	-1.9937	193.7	-1.9983
193.8	-1.996	193.8	-1.9948	193.8	-1.9972	193.8	-1.9937	193.8	-1.9983
193.9	-1.997	193.9	-1.9958	193.9	-1.9982	193.9	-1.9947	193.9	-1.9993
194	-1.998	194	-1.9968	194	-1.9992	194	-1.9957	194	-2.0003
194.1	-1.998	194.1	-1.9968	194.1	-1.9992	194.1	-1.9957	194.1	-2.0003
194.2	-1.998	194.2	-1.9968	194.2	-1.9992	194.2	-1.9957	194.2	-2.0003
194.3	-1.999	194.3	-1.9978	194.3	-2.0002	194.3	-1.9967	194.3	-2.0013
194.4	-1.999	194.4	-1.9978	194.4	-2.0002	194.4	-1.9967	194.4	-2.0013
194.5	-1.999	194.5	-1.9978	194.5	-2.0002	194.5	-1.9967	194.5	-2.0013
194.6	-2	194.6	-1.9988	194.6	-2.0012	194.6	-1.9977	194.6	-2.0023
194.7	-2	194.7	-1.9988	194.7	-2.0012	194.7	-1.9977	194.7	-2.0023
194.8	-2.001	194.8	-1.9998	194.8	-2.0022	194.8	-1.9987	194.8	-2.0033
194.9	-2.001	194.9	-1.9998	194.9	-2.0022	194.9	-1.9987	194.9	-2.0033
195	-2.001	195	-1.9998	195	-2.0022	195	-1.9987	195	-2.0033
195.1	-2.001	195.1	-1.9998	195.1	-2.0022	195.1	-1.9987	195.1	-2.0033
195.2	-2.001	195.2	-1.9998	195.2	-2.0022	195.2	-1.9987	195.2	-2.0033
195.3	-2.001	195.3	-1.9998	195.3	-2.0022	195.3	-1.9987	195.3	-2.0033
195.4	-2	195.4	-1.9988	195.4	-2.0012	195.4	-1.9977	195.4	-2.0023
195.5	-2	195.5	-1.9988	195.5	-2.0012	195.5	-1.9977	195.5	-2.0023
195.6	-2	195.6	-1.9988	195.6	-2.0012	195.6	-1.9977	195.6	-2.0023
195.7	-2	195.7	-1.9988	195.7	-2.0012	195.7	-1.9977	195.7	-2.0023
195.8	-2	195.8	-1.9988	195.8	-2.0012	195.8	-1.9977	195.8	-2.0023
195.9	-2.001	195.9	-1.9998	195.9	-2.0022	195.9	-1.9987	195.9	-2.0033
196	-2.001	196	-1.9998	196	-2.0022	196	-1.9987	196	-2.0033
196.1	-2.001	196.1	-1.9998	196.1	-2.0022	196.1	-1.9987	196.1	-2.0033
196.2	-2.002	196.2	-2.0008	196.2	-2.0032	196.2	-1.9997	196.2	-2.0043
196.3	-2.002	196.3	-2.0008	196.3	-2.0032	196.3	-1.9997	196.3	-2.0043
196.4	-2.002	196.4	-2.0008	196.4	-2.0032	196.4	-1.9997	196.4	-2.0043
196.5	-2.003	196.5	-2.0018	196.5	-2.0042	196.5	-2.0007	196.5	-2.0053
196.6	-2.003	196.6	-2.0018	196.6	-2.0042	196.6	-2.0007	196.6	-2.0053
196.7	-2.003	196.7	-2.0018	196.7	-2.0042	196.7	-2.0007	196.7	-2.0053
196.8	-2.004	196.8	-2.0028	196.8	-2.0052	196.8	-2.0017	196.8	-2.0063
196.9	-2.004	196.9	-2.0028	196.9	-2.0052	196.9	-2.0017	196.9	-2.0063
197	-2.004	197	-2.0028	197	-2.0052	197	-2.0017	197	-2.0063
197.1	-2.004	197.1	-2.0028	197.1	-2.0052	197.1	-2.0017	197.1	-2.0063
197.2	-2.005	197.2	-2.0038	197.2	-2.0062	197.2	-2.0027	197.2	-2.0073
197.3	-2.005	197.3	-2.0038	197.3	-2.0062	197.3	-2.0027	197.3	-2.0073
197.4	-2.005	197.4	-2.0038	197.4	-2.0062	197.4	-2.0027	197.4	-2.0073
197.5	-2.005	197.5	-2.0038	197.5	-2.0062	197.5	-2.0027	197.5	-2.0073
197.6	-2.005	197.6	-2.0038	197.6	-2.0062	197.6	-2.0027	197.6	-2.0073
197.7	-2.005	197.7	-2.0038	197.7	-2.0062	197.7	-2.0027	197.7	-2.0073
197.8	-2.005	197.8	-2.0038	197.8	-2.0062	197.8	-2.0027	197.8	-2.0073
197.9	-2.005	197.9	-2.0038	197.9	-2.0062	197.9	-2.0027	197.9	-2.0073
198	-2.005	198	-2.0038	198	-2.0062	198	-2.0027	198	-2.0073
198.1	-2.005	198.1	-2.0038	198.1	-2.0062	198.1	-2.0027	198.1	-2.0073
198.2	-2.005	198.2	-2.0038	198.2	-2.0062	198.2	-2.0027	198.2	-2.0073
198.3	-2.005	198.3	-2.0038	198.3	-2.0062	198.3	-2.0027	198.3	-2.0073
198.4	-2.004	198.4	-2.0028	198.4	-2.0052	198.4	-2.0017	198.4	-2.0063
198.5	-2.004	198.5	-2.0028	198.5	-2.0052	198.5	-2.0017	198.5	-2.0063
198.6	-2.004	198.6	-2.0028	198.6	-2.0052	198.6	-2.0017	198.6	-2.0063
198.7	-2.004	198.7	-2.0028	198.7	-2.0052	198.7	-2.0017	198.7	-2.0063
198.8	-2.004	198.8	-2.0028	198.8	-2.0052	198.8	-2.0017	198.8	-2.0063
198.9	-2.005	198.9	-2.0038	198.9	-2.0062	198.9	-2.0027	198.9	-2.0073
199	-2.005	199	-2.0038	199	-2.0062	199	-2.0027	199	-2.0073
199.1	-2.006	199.1	-2.0048	199.1	-2.0072	199.1	-2.0037	199.1	-2.0083
199.2	-2.006	199.2	-2.0048	199.2	-2.0072	199.2	-2.0037	199.2	-2.0083
199.3	-2.007	199.3	-2.0058	199.3	-2.0082	199.3	-2.0047	199.3	-2.0093
199.4	-2.007	199.4	-2.0058	199.4	-2.0082	199.4	-2.0047	199.4	-2.0093
199.5	-2.007	199.5	-2.0058	199.5	-2.0082	199.5	-2.0047	199.5	-2.0093
199.6	-2.007	199.6	-2.0058	199.6	-2.0082	199.6	-2.0047	199.6	-2.0093
199.7	-2.007	199.7	-2.0058	199.7	-2.0082	199.7	-2.0047	199.7	-2.0093
199.8	-2.007	199.8	-2.0058	199.8	-2.0082	199.8	-2.0047	199.8	-2.0093
199.9	-2.007	199.9	-2.0058	199.9	-2.0082	199.9	-2.0047	199.9	-2.0093
[truncated: 751 more rows]

## Sheet: Fig. 2d
Z' (kΩ)	-Z'' (kΩ)	Z' (kΩ)	-Z'' (kΩ)	Z' (kΩ)	-Z'' (kΩ)	Z' (kΩ)	-Z'' (kΩ)	Z' (kΩ)	-Z'' (kΩ)
0.06844	2.7824e-05	0.06224	4.0935e-05	0.05809	3.7381e-05	0.05809	3.7381e-05	0.05809	3.7381e-05
0.06844	3.4231e-05	0.06224	5.0361e-05	0.05809	4.5989e-05	0.05809	4.5989e-05	0.05809	4.5989e-05
0.06844	4.2113e-05	0.06224	6.1957e-05	0.05809	5.6579e-05	0.05809	5.6579e-05	0.05809	5.6579e-05
0.06844	5.181e-05	0.06224	7.6224e-05	0.05809	6.9607e-05	0.05809	6.9607e-05	0.05809	6.9607e-05
0.06844	6.3741e-05	0.06224	9.3776e-05	0.05809	8.5636e-05	0.05809	8.5636e-05	0.05809	8.5636e-05
0.06844	7.8418e-05	0.06224	0.00011537	0.05809	0.00010536	0.05809	0.00010536	0.05809	0.00010536
0.06844	9.6475e-05	0.06224	0.00014194	0.05809	0.00012962	0.05809	0.00012962	0.05809	0.00012962
0.06844	0.00011869	0.06224	0.00017462	0.05809	0.00015946	0.05809	0.00015946	0.05809	0.00015946
0.06844	0.00014602	0.06224	0.00021483	0.05809	0.00019618	0.05809	0.00019618	0.05809	0.00019618
0.06844	0.00017965	0.06224	0.0002643	0.05809	0.00024135	0.05809	0.00024135	0.05809	0.00024135
0.06844	0.00022101	0.06224	0.00032516	0.05809	0.00029693	0.05809	0.00029693	0.05809	0.00029693
0.06844	0.0002719	0.06224	0.00040003	0.05809	0.0003653	0.05809	0.0003653	0.05809	0.0003653
0.06844	0.00033452	0.06224	0.00049215	0.05809	0.00044942	0.05809	0.00044942	0.05809	0.00044942
0.06844	0.00041154	0.06224	0.00060547	0.05809	0.00055291	0.05809	0.00055291	0.05809	0.00055291
0.06844	0.00050631	0.06224	0.00074489	0.05809	0.00068023	0.05809	0.00068023	0.05809	0.00068023
0.06844	0.0006229	0.06224	0.00091642	0.05809	0.00083686	0.05809	0.00083686	0.05809	0.00083686
0.06844	0.00076633	0.06224	0.00113	0.05809	0.00103	0.05809	0.00103	0.05809	0.00103
0.06844	0.00094279	0.06224	0.00139	0.05809	0.00127	0.05809	0.00127	0.05809	0.00127
0.06844	0.00116	0.06224	0.00171	0.05809	0.00156	0.05809	0.00156	0.05809	0.00156
0.06844	0.00143	0.06224	0.0021	0.05809	0.00192	0.05809	0.00192	0.05809	0.00192
0.06844	0.00176	0.06224	0.00258	0.05809	0.00236	0.05809	0.00236	0.05809	0.00236
0.06844	0.00216	0.06224	0.00318	0.05809	0.0029	0.05809	0.0029	0.05809	0.0029
0.06844	0.00266	0.06224	0.00391	0.05809	0.00357	0.05809	0.00357	0.05809	0.00357
0.06844	0.00327	0.06224	0.00481	0.05809	0.00439	0.05809	0.00439	0.05809	0.00439
0.06844	0.00402	0.06224	0.00592	0.0581	0.0054	0.0581	0.0054	0.0581	0.0054
0.06844	0.00495	0.06225	0.00728	0.0581	0.00665	0.0581	0.00665	0.0581	0.00665
0.06844	0.00609	0.06225	0.00896	0.0581	0.00818	0.0581	0.00818	0.0581	0.00818
0.06844	0.00749	0.06226	0.01102	0.05811	0.01006	0.05811	0.01006	0.05811	0.01006
0.06845	0.00921	0.06227	0.01355	0.05812	0.01238	0.05812	0.01238	0.05812	0.01238
0.06845	0.01134	0.06228	0.01668	0.05813	0.01523	0.05813	0.01523	0.05813	0.01523
0.06845	0.01395	0.0623	0.02052	0.05815	0.01873	0.05815	0.01873	0.05816	0.01873
0.06846	0.01716	0.06233	0.02524	0.05818	0.02305	0.05819	0.02305	0.05819	0.02305
0.06847	0.02111	0.06238	0.03105	0.05822	0.02836	0.05824	0.02836	0.05825	0.02836
0.06849	0.02597	0.06245	0.0382	0.05829	0.03488	0.05831	0.03488	0.05833	0.03488
0.06852	0.03195	0.06256	0.047	0.0584	0.04292	0.05843	0.04292	0.05845	0.04292
0.06856	0.0393	0.06272	0.05782	0.05856	0.0528	0.0586	0.0528	0.05863	0.0528
0.06861	0.04835	0.06297	0.07113	0.05879	0.06495	0.05886	0.06495	0.05891	0.06495
0.0687	0.05948	0.06335	0.0875	0.05915	0.07991	0.05925	0.0799	0.05933	0.0799
0.06884	0.07318	0.06392	0.10764	0.0597	0.0983	0.05985	0.09829	0.05997	0.09829
0.06904	0.09003	0.06478	0.13241	0.06053	0.12091	0.06076	0.1209	0.06093	0.1209
0.06935	0.11076	0.06608	0.16287	0.06178	0.14873	0.06212	0.14871	0.06239	0.14869
0.06982	0.13626	0.06805	0.20032	0.06367	0.18292	0.06419	0.18288	0.06459	0.18285
0.07053	0.16763	0.07103	0.24634	0.06653	0.22493	0.06732	0.22487	0.06793	0.22481
0.07161	0.20621	0.07553	0.30287	0.07086	0.27652	0.07205	0.27641	0.07297	0.27631
0.07323	0.25367	0.08233	0.37225	0.0774	0.33983	0.07919	0.33961	0.08057	0.33943
0.07569	0.31202	0.09261	0.45728	0.08727	0.41739	0.08997	0.41699	0.09204	0.41666
0.07941	0.38376	0.1081	0.56131	0.10214	0.51222	0.1062	0.51148	0.10931	0.51087
0.08504	0.47193	0.13142	0.68822	0.12451	0.6278	0.13058	0.62644	0.13522	0.62531
0.09354	0.58024	0.16641	0.84237	0.15806	0.76799	0.16707	0.76549	0.17393	0.76343
0.1064	0.71316	0.2187	1.0284	0.20811	0.93682	0.22137	0.93225	0.23142	0.92849
0.12581	0.87611	0.29633	1.2507	0.28228	1.1379	0.3015	1.1297	0.31598	1.1229
0.15509	1.0755	0.41049	1.5124	0.39103	1.3736	0.4183	1.3588	0.43863	1.3468
0.19915	1.3188	0.57605	1.8137	0.54805	1.6431	0.58551	1.6172	0.61299	1.5963
0.2653	1.6144	0.81135	2.1493	0.76983	1.9401	0.81881	1.8959	0.8539	1.8608
0.36417	1.9713	1.1363	2.5049	1.0735	2.2497	1.1329	2.1775	1.174	2.1209
0.51104	2.3981	1.5678	2.8541	1.4721	2.5465	1.5362	2.434	1.5779	2.3479
0.7272	2.9012	2.1119	3.1582	1.9672	2.7946	2.0234	2.6304	2.0555	2.5082
1.041	3.4816	2.7547	3.3722	2.5418	2.9552	2.5705	2.7333	2.5789	2.573
1.4878	4.1298	3.4584	3.4574	3.1582	2.9983	3.1367	2.7224	3.1067	2.5293
2.1061	4.8193	4.1673	3.3969	3.7664	2.9152	3.6753	2.6	3.5961	2.3859
2.9297	5.5007	4.824	3.2028	4.3185	2.7224	4.148	2.3895	4.0159	2.1695
3.9722	6.1001	5.3868	2.911	4.7834	2.4543	4.5345	2.1259	4.3526	1.9134
5.2099	6.5304	5.8377	2.5665	5.1505	2.1499	4.8327	1.843	4.6083	1.6479
6.5722	6.7146	6.18	2.2098	5.426	1.842	5.0524	1.567	4.7946	1.3943
7.9524	6.616	6.4294	1.8694	5.625	1.5528	5.2091	1.3137	4.9264	1.1649
9.2381	6.2547	6.6056	1.5616	5.7647	1.2938	5.3181	1.0904	5.0175	0.96456
10.345	5.6979	6.7274	1.2929	5.861	1.0694	5.3926	0.89887	5.0796	0.79384
11.236	5.0329	6.8105	1.064	5.9264	0.87904	5.4431	0.73754	5.1215	0.65064
11.915	4.3395	6.8665	0.87205	5.9704	0.71987	5.4769	0.60326	5.1495	0.53179
12.41	3.6748	6.904	0.71274	5.9999	0.58805	5.4995	0.4924	5.1683	0.43384
12.761	3.0719	6.929	0.58145	6.0195	0.47956	5.5146	0.40134	5.1807	0.3535
13.004	2.5447	6.9456	0.47377	6.0325	0.39066	5.5246	0.32682	5.1889	0.2878
13.169	2.0949	6.9567	0.38571	6.0412	0.318	5.5312	0.26597	5.1944	0.23418
13.281	1.7173	6.964	0.31385	6.0469	0.25872	5.5355	0.21636	5.198	0.19048
13.356	1.4038	6.9688	0.25528	6.0507	0.21043	5.5384	0.17596	5.2004	0.1549
13.406	1.1453	6.972	0.2076	6.0532	0.17112	5.5404	0.14307	5.202	0.12595
13.439	0.93328	6.9741	0.16879	6.0549	0.13913	5.5416	0.11632	5.2031	0.1024
13.461	0.75985	6.9755	0.13723	6.056	0.11311	5.5425	0.09456	5.2037	0.08324
13.476	0.6183	6.9764	0.11156	6.0567	0.09195	5.543	0.07687	5.2042	0.06767
13.486	0.50294	6.9771	0.09069	6.0572	0.07475	5.5434	0.06249	5.2045	0.05501
13.492	0.409	6.9775	0.07372	6.0575	0.06076	5.5436	0.0508	5.2047	0.04471
13.496	0.33255	6.9777	0.05992	6.0577	0.04939	5.5438	0.04129	5.2048	0.03634
13.499	0.27036	6.9779	0.04871	6.0578	0.04015	5.5439	0.03356	5.2049	0.02954
13.501	0.21979	6.978	0.03959	6.0579	0.03263	5.544	0.02728	5.205	0.02401
13.502	0.17867	6.9781	0.03218	6.058	0.02652	5.544	0.02217	5.205	0.01952
13.503	0.14524	6.9781	0.02616	6.058	0.02156	5.544	0.01802	5.205	0.01587
13.503	0.11806	6.9782	0.02126	6.058	0.01752	5.5441	0.01465	5.2051	0.0129
13.504	0.09596	6.9782	0.01728	6.0581	0.01424	5.5441	0.01191	5.2051	0.01048
13.504	0.078	6.9782	0.01405	6.0581	0.01158	5.5441	0.00968	5.2051	0.00852
13.504	0.0634	6.9782	0.01142	6.0581	0.00941	5.5441	0.00787	5.2051	0.00693
13.504	0.05154	6.9782	0.00928	6.0581	0.00765	5.5441	0.0064	5.2051	0.00563
13.504	0.04189	6.9782	0.00754	6.0581	0.00622	5.5441	0.0052	5.2051	0.00458
13.504	0.03405	6.9782	0.00613	6.0581	0.00505	5.5441	0.00423	5.2051	0.00372
13.504	0.02768	6.9782	0.00498	6.0581	0.00411	5.5441	0.00343	5.2051	0.00302
13.504	0.0225	6.9782	0.00405	6.0581	0.00334	5.5441	0.00279	5.2051	0.00246
13.504	0.01829	6.9782	0.00329	6.0581	0.00271	5.5441	0.00227	5.2051	0.002
13.504	0.01486	6.9782	0.00268	6.0581	0.00221	5.5441	0.00184	5.2051	0.00162
13.504	0.01208	6.9782	0.00218	6.0581	0.00179	5.5441	0.0015	5.2051	0.00132
13.504	0.00982	6.9782	0.00177	6.0581	0.00146	5.5441	0.00122	5.2051	0.00107
13.504	0.00798	6.9782	0.00144	6.0581	0.00118	5.5441	0.0009905	5.2051	0.00087187
13.504	0.00649	6.9782	0.00117	6.0581	0.00096305	5.5441	0.00080511	5.2051	0.00070868

## Sheet: Fig. 2e
Fe-NDI + CHCA											Fe-NDI + HCl											Fe-NDI
B.E.(eV)	Raw	Fit	Background	Peak1	Peak2	Peak3	Peak4	Peak5	Peak6		B.E.(eV)	Raw	Fit	Background	Peak1	Peak2	Peak3	Peak4	Peak5	Peak6		B.E.(eV)	Raw	Fit	Background	Peak1	Peak2	Peak3	Peak4
740	1904.66	1927.55	1904.66	1907.81	1905.58	1905.14	1911.89	1910.37	1910.06		740	5673.61	5743.1	5673.61	5673.61	5673.61	5674.43	5735.53	5673.72	5680.26		740	3382.84	3431.7	3382.84	3389.93	3385.03	3414.29	3390.97
739.95	1946.07	1927.02	1903.93	1907.1	1904.86	1904.41	1911.26	1909.69	1909.37		739.95	5678.5	5742.29	5671.27	5671.27	5671.27	5672.09	5734.67	5671.38	5677.96		739.95	3364.96	3430.79	3381.56	3388.68	3383.76	3413.29	3389.74
739.9	1880.58	1926.49	1903.21	1906.39	1904.14	1903.69	1910.63	1909.01	1908.68		739.9	5825.65	5741.51	5668.93	5668.93	5668.93	5669.76	5733.83	5669.05	5675.67		739.9	3410.63	3429.89	3380.28	3387.42	3382.49	3412.3	3388.51
739.85	1878.9	1925.96	1902.48	1905.67	1903.42	1902.96	1910	1908.33	1907.99		739.85	5726.92	5740.75	5666.59	5666.59	5666.59	5667.42	5733.01	5666.72	5673.37		739.85	3349.06	3428.99	3378.99	3386.17	3381.21	3411.3	3387.28
739.8	1911.84	1925.44	1901.76	1904.96	1902.69	1902.24	1909.38	1907.65	1907.3		739.8	5861.02	5740.01	5664.25	5664.25	5664.25	5665.08	5732.22	5664.39	5671.07		739.8	3327.03	3428.1	3377.71	3384.92	3379.94	3410.32	3386.06
739.75	1923.35	1924.92	1901.03	1904.25	1901.97	1901.52	1908.75	1906.98	1906.61		739.75	5720.7	5739.31	5661.91	5661.91	5661.91	5662.74	5731.45	5662.06	5668.78		739.75	3429.13	3427.21	3376.43	3383.67	3378.66	3409.33	3384.83
739.7	1906.06	1924.4	1900.3	1903.54	1901.25	1900.79	1908.13	1906.3	1905.92		739.7	5793.95	5738.62	5659.57	5659.57	5659.57	5660.41	5730.71	5659.73	5666.48		739.7	3404.86	3426.33	3375.15	3382.42	3377.39	3408.35	3383.61
739.65	1930.26	1923.89	1899.58	1902.82	1900.53	1900.07	1907.51	1905.63	1905.23		739.65	5668.48	5737.97	5657.23	5657.23	5657.23	5658.07	5730	5657.41	5664.19		739.65	3425.74	3425.45	3373.87	3381.17	3376.12	3407.38	3382.38
739.6	1927.88	1923.38	1898.85	1902.11	1899.8	1899.34	1906.89	1904.95	1904.54		739.6	5662.19	5737.34	5654.9	5654.9	5654.9	5655.74	5729.31	5655.08	5661.9		739.6	3472.88	3424.58	3372.58	3379.92	3374.84	3406.41	3381.16
739.55	1967.94	1922.87	1898.13	1901.4	1899.08	1898.62	1906.28	1904.28	1903.85		739.55	5817.5	5736.73	5652.56	5652.56	5652.56	5653.4	5728.64	5652.75	5659.6		739.55	3399.52	3423.71	3371.3	3378.67	3373.57	3405.44	3379.94
739.5	1904.53	1922.37	1897.4	1900.69	1898.36	1897.89	1905.66	1903.61	1903.16		739.5	5771.1	5736.15	5650.22	5650.22	5650.22	5651.06	5728	5650.43	5657.31		739.5	3426.09	3422.85	3370.02	3377.42	3372.3	3404.48	3378.71
739.45	1923.17	1921.87	1896.67	1899.98	1897.64	1897.17	1905.05	1902.93	1902.47		739.45	5689.54	5735.6	5647.88	5647.88	5647.88	5648.73	5727.38	5648.1	5655.02		739.45	3374.62	3421.99	3368.74	3376.17	3371.02	3403.53	3377.49
739.4	1928.12	1921.37	1895.95	1899.27	1896.91	1896.45	1904.45	1902.26	1901.78		739.4	5671.15	5735.07	5645.54	5645.54	5645.54	5646.39	5726.79	5645.78	5652.73		739.4	3413.36	3421.14	3367.46	3374.92	3369.75	3402.58	3376.27
739.35	1914.26	1920.88	1895.22	1898.55	1896.19	1895.72	1903.84	1901.59	1901.1		739.35	5639.61	5734.57	5643.2	5643.2	5643.2	5644.05	5726.23	5643.46	5650.43		739.35	3402.08	3420.3	3366.17	3373.67	3368.47	3401.63	3375.05
739.3	1851.42	1920.39	1894.5	1897.84	1895.47	1895	1903.24	1900.92	1900.41		739.3	5617.36	5734.1	5640.86	5640.86	5640.86	5641.72	5725.68	5641.14	5648.14		739.3	3366.93	3419.46	3364.89	3372.42	3367.2	3400.69	3373.83
739.25	1918.07	1919.91	1893.77	1897.13	1894.75	1894.27	1902.64	1900.25	1899.72		739.25	5692.06	5733.65	5638.52	5638.52	5638.52	5639.38	5725.16	5638.81	5645.85		739.25	3446.08	3418.63	3363.61	3371.17	3365.93	3399.75	3372.61
739.2	1921.71	1919.43	1893.04	1896.42	1894.02	1893.55	1902.04	1899.58	1899.04		739.2	5746.11	5733.23	5636.18	5636.18	5636.18	5637.04	5724.67	5636.5	5643.56		739.2	3437.25	3417.8	3362.33	3369.92	3364.65	3398.82	3371.39
739.15	1900.98	1918.95	1892.32	1895.71	1893.3	1892.83	1901.45	1898.91	1898.35		739.15	5747.92	5732.84	5633.84	5633.84	5633.84	5634.71	5724.2	5634.18	5641.27		739.15	3328.26	3416.98	3361.05	3368.67	3363.38	3397.9	3370.17
739.1	1857.48	1918.48	1891.59	1895	1892.58	1892.1	1900.86	1898.24	1897.66		739.1	5777.86	5732.47	5631.5	5631.5	5631.5	5632.37	5723.76	5631.86	5638.98		739.1	3380.45	3416.17	3359.76	3367.42	3362.11	3396.98	3368.95
739.05	1839.31	1918.02	1890.87	1894.29	1891.86	1891.38	1900.27	1897.58	1896.98		739.05	5672.13	5732.13	5629.16	5629.16	5629.16	5630.03	5723.34	5629.55	5636.69		739.05	3434.16	3415.36	3358.48	3366.17	3360.83	3396.06	3367.74
739	1860.49	1917.55	1890.14	1893.58	1891.13	1890.65	1899.69	1896.91	1896.29		739	5788.77	5731.81	5626.82	5626.82	5626.82	5627.7	5722.94	5627.23	5634.4		739	3385.36	3414.56	3357.2	3364.92	3359.56	3395.16	3366.52
738.95	1885.93	1917.1	1889.41	1892.86	1890.41	1889.93	1899.11	1896.24	1895.61		738.95	5748.06	5731.52	5624.48	5624.48	5624.48	5625.36	5722.57	5624.92	5632.12		738.95	3454.47	3413.77	3355.92	3363.68	3358.29	3394.25	3365.3
738.9	1904.59	1916.64	1888.69	1892.15	1889.69	1889.2	1898.53	1895.58	1894.93		738.9	5731.61	5731.26	5622.14	5622.14	5622.14	5623.03	5722.22	5622.61	5629.83		738.9	3442.97	3412.98	3354.64	3362.43	3357.01	3393.36	3364.09
738.85	1926.07	1916.2	1887.96	1891.44	1888.97	1888.48	1897.96	1894.91	1894.24		738.85	5778.55	5731.03	5619.8	5619.8	5619.8	5620.69	5721.9	5620.3	5627.54		738.85	3313.74	3412.2	3353.35	3361.18	3355.74	3392.47	3362.88
738.8	1918	1915.75	1887.24	1890.73	1888.25	1887.76	1897.39	1894.25	1893.56		738.8	5690.34	5730.81	5617.46	5617.46	5617.46	5618.35	5721.6	5618	5625.26		738.8	3406.99	3411.43	3352.07	3359.93	3354.47	3391.58	3361.66
738.75	1890.99	1915.32	1886.51	1890.02	1887.52	1887.03	1896.83	1893.59	1892.88		738.75	5646.91	5730.63	5615.12	5615.12	5615.12	5616.02	5721.32	5615.69	5622.97		738.75	3393.83	3410.66	3350.79	3358.69	3353.19	3390.7	3360.45
738.7	1924.95	1914.89	1885.79	1889.31	1886.8	1886.31	1896.27	1892.93	1892.19		738.7	5801.26	5730.47	5612.78	5612.78	5612.78	5613.68	5721.07	5613.39	5620.69		738.7	3442.32	3409.9	3349.51	3357.44	3351.92	3389.83	3359.24
738.65	1913.71	1914.46	1885.06	1888.6	1886.08	1885.58	1895.71	1892.27	1891.51		738.65	5751.49	5730.33	5610.44	5610.44	5610.44	5611.35	5720.84	5611.09	5618.4		738.65	3410.74	3409.15	3348.23	3356.19	3350.65	3388.96	3358.03
738.6	1938.96	1914.04	1884.33	1887.89	1885.36	1884.86	1895.16	1891.61	1890.83		738.6	5705.85	5730.23	5608.11	5608.11	5608.11	5609.01	5720.63	5608.79	5616.12		738.6	3425.87	3408.41	3346.94	3354.95	3349.38	3388.1	3356.82
738.55	1950.03	1913.63	1883.61	1887.18	1884.64	1884.13	1894.61	1890.95	1890.15		738.55	5660.5	5730.14	5605.77	5605.77	5605.77	5606.67	5720.44	5606.5	5613.83		738.55	3417.17	3407.67	3345.66	3353.7	3348.1	3387.25	3355.61
738.5	1903.15	1913.22	1882.88	1886.47	1883.91	1883.41	1894.07	1890.29	1889.47		738.5	5630.33	5730.09	5603.43	5603.43	5603.43	5604.34	5720.28	5604.2	5611.55		738.5	3383.37	3406.94	3344.38	3352.45	3346.83	3386.4	3354.4
738.45	1909.64	1912.82	1882.15	1885.76	1883.19	1882.69	1893.53	1889.63	1888.79		738.45	5625.84	5730.05	5601.09	5601.09	5601.09	5602	5720.13	5601.91	5609.27		738.45	3353.27	3406.22	3343.1	3351.21	3345.56	3385.56	3353.19
738.4	1869.16	1912.43	1881.43	1885.05	1882.47	1881.96	1892.99	1888.98	1888.11		738.4	5632.21	5730.04	5598.75	5598.75	5598.75	5599.66	5720.01	5599.63	5606.98		738.4	3433.64	3405.51	3341.82	3349.96	3344.28	3384.73	3351.98
738.35	1898.58	1912.04	1880.7	1884.34	1881.75	1881.24	1892.47	1888.33	1887.43		738.35	5549.72	5730.06	5596.41	5596.41	5596.41	5597.33	5719.91	5597.34	5604.7		738.35	3423.94	3404.81	3340.53	3348.72	3343.01	3383.91	3350.78
738.3	1894.94	1911.66	1879.98	1883.63	1881.03	1880.52	1891.95	1887.67	1886.76		738.3	5640.9	5730.1	5594.07	5594.07	5594.07	5594.99	5719.83	5595.06	5602.42		738.3	3398.66	3404.11	3339.25	3347.47	3341.74	3383.09	3349.57
738.25	1961.68	1911.29	1879.25	1882.92	1880.3	1879.79	1891.43	1887.02	1886.08		738.25	5740.82	5730.17	5591.73	5591.73	5591.73	5592.66	5719.77	5592.78	5600.14		738.25	3261.33	3403.43	3337.97	3346.23	3340.47	3382.28	3348.36
738.2	1853.18	1910.92	1878.53	1882.21	1879.58	1879.07	1890.92	1886.37	1885.4		738.2	5665.59	5730.26	5589.39	5589.39	5589.39	5590.32	5719.73	5590.51	5597.86		738.2	3339.36	3402.75	3336.69	3344.98	3339.19	3381.47	3347.16
738.15	1914.42	1910.56	1877.8	1881.51	1878.86	1878.34	1890.41	1885.71	1884.72		738.15	5604.91	5730.37	5587.05	5587.05	5587.05	5587.98	5719.71	5588.24	5595.59		738.15	3361.22	3402.08	3335.41	3343.74	3337.92	3380.68	3345.96
738.1	1892.1	1910.21	1877.07	1880.8	1878.14	1877.62	1889.91	1885.07	1884.05		738.1	5703.01	5730.51	5584.71	5584.71	5584.71	5585.65	5719.72	5585.97	5593.31		738.1	3295.14	3401.42	3334.12	3342.49	3336.65	3379.89	3344.76
738.05	1879.74	1909.87	1876.35	1880.09	1877.42	1876.89	1889.42	1884.42	1883.37		738.05	5766.23	5730.67	5582.37	5582.37	5582.37	5583.31	5719.73	5583.71	5591.03		738.05	3447.29	3400.77	3332.84	3341.25	3335.38	3379.11	3343.55
738	1943.93	1909.54	1875.62	1879.38	1876.69	1876.17	1888.93	1883.77	1882.69		738	5645.62	5730.85	5580.03	5580.03	5580.03	5580.98	5719.77	5581.45	5588.75		738	3434.96	3400.12	3331.56	3340.01	3334.1	3378.34	3342.35
737.95	1935.76	1909.21	1874.89	1878.67	1875.97	1875.45	1888.46	1883.12	1882.02		737.95	5741.86	5731.06	5577.69	5577.69	5577.69	5578.64	5719.82	5579.2	5586.48		737.95	3427.6	3399.49	3330.28	3338.76	3332.83	3377.57	3341.16
737.9	1923.69	1908.9	1874.17	1877.96	1875.25	1874.72	1887.98	1882.48	1881.35		737.9	5825.89	5731.29	5575.35	5575.35	5575.35	5576.3	5719.89	5576.95	5584.2		737.9	3328.64	3398.87	3328.99	3337.52	3331.56	3376.82	3339.96
737.85	1922.25	1908.59	1873.44	1877.25	1874.53	1874	1887.52	1881.83	1880.67		737.85	5797.88	5731.54	5573.02	5573.02	5573.02	5573.97	5719.98	5574.7	5581.93		737.85	3445.47	3398.26	3327.71	3336.28	3330.29	3376.07	3338.76
737.8	1861.39	1908.29	1872.72	1876.54	1873.81	1873.28	1887.06	1881.19	1880		737.8	5653.59	5731.81	5570.68	5570.68	5570.68	5571.63	5720.09	5572.47	5579.65		737.8	3323.79	3397.65	3326.43	3335.04	3329.01	3375.33	3337.56
737.75	1917.26	1908.01	1871.99	1875.84	1873.09	1872.55	1886.61	1880.55	1879.33		737.75	5593.71	5732.11	5568.34	5568.34	5568.34	5569.3	5720.21	5570.23	5577.38		737.75	3410.86	3397.06	3325.15	3333.79	3327.74	3374.6	3336.37
737.7	1889.84	1907.73	1871.27	1875.13	1872.37	1871.83	1886.17	1879.91	1878.65		737.7	5647.74	5732.43	5566	5566	5566	5566.96	5720.34	5568	5575.11		737.7	3400.26	3396.47	3323.87	3332.55	3326.47	3373.88	3335.17
737.65	1884.81	1907.46	1870.54	1874.42	1871.64	1871.1	1885.74	1879.27	1877.98		737.65	5672.34	5732.77	5563.66	5563.66	5563.66	5564.62	5720.49	5565.78	5572.84		737.65	3376.13	3395.9	3322.59	3331.31	3325.2	3373.17	3333.98
737.6	1952.77	1907.2	1869.81	1873.71	1870.92	1870.38	1885.31	1878.63	1877.31		737.6	5788.29	5733.13	5561.32	5561.32	5561.32	5562.29	5720.66	5563.57	5570.57		737.6	3384.51	3395.34	3321.3	3330.07	3323.93	3372.47	3332.79
737.55	1926.12	1906.96	1869.09	1873.01	1870.2	1869.66	1884.89	1878	1876.64		737.55	5726.05	5733.51	5558.98	5558.98	5558.98	5559.95	5720.83	5561.36	5568.3		737.55	3420.83	3394.79	3320.02	3328.83	3322.66	3371.77	3331.59
737.5	1956.03	1906.72	1868.36	1872.3	1869.48	1868.93	1884.49	1877.36	1875.97		737.5	5729.97	5733.91	5556.64	5556.64	5556.64	5557.62	5721.02	5559.15	5566.03		737.5	3370.45	3394.24	3318.74	3327.59	3321.38	3371.09	3330.4
737.45	1896.84	1906.5	1867.63	1871.59	1868.76	1868.21	1884.09	1876.73	1875.31		737.45	5782.02	5734.32	5554.3	5554.3	5554.3	5555.28	5721.23	5556.96	5563.76		737.45	3393.44	3393.71	3317.46	3326.35	3320.11	3370.41	3329.22
737.4	1895.41	1906.29	1866.91	1870.88	1868.04	1867.48	1883.7	1876.1	1874.64		737.4	5741.3	5734.76	5551.96	5551.96	5551.96	5552.94	5721.44	5554.77	5561.49		737.4	3361.58	3393.19	3316.18	3325.11	3318.84	3369.74	3328.03
737.35	1922.63	1906.09	1866.18	1870.18	1867.31	1866.76	1883.32	1875.46	1873.97		737.35	5828.9	5735.23	5549.62	5549.62	5549.62	5550.61	5721.66	5552.59	5559.22		737.35	3348.73	3392.69	3314.89	3323.87	3317.57	3369.09	3326.84
737.3	1975.12	1905.9	1865.46	1869.47	1866.59	1866.04	1882.95	1874.84	1873.3		737.3	5784.39	5735.7	5547.28	5547.28	5547.28	5548.27	5721.9	5550.41	5556.96		737.3	3446.35	3392.19	3313.61	3322.63	3316.3	3368.45	3325.65
737.25	1932.58	1905.73	1864.73	1868.76	1865.87	1865.31	1882.6	1874.21	1872.64		737.25	5788.91	5736.2	5544.94	5544.94	5544.94	5545.94	5722.14	5548.25	5554.69		737.25	3436.5	3391.7	3312.33	3321.39	3315.03	3367.81	3324.47
737.2	1848.36	1905.57	1864.01	1868.06	1865.15	1864.59	1882.25	1873.58	1871.97		737.2	5734.95	5736.72	5542.6	5542.6	5542.6	5543.6	5722.4	5546.1	5552.43		737.2	3415.97	3391.23	3311.05	3320.15	3313.75	3367.18	3323.29
737.15	1867.38	1905.42	1863.28	1867.35	1864.43	1863.87	1881.91	1872.96	1871.31		737.15	5669.22	5737.25	5540.26	5540.26	5540.26	5541.27	5722.65	5543.95	5550.16		737.15	3397.41	3390.77	3309.76	3318.91	3312.48	3366.57	3322.1
737.1	1886.36	1905.29	1862.55	1866.64	1863.71	1863.14	1881.59	1872.33	1870.64		737.1	5764.47	5737.8	5537.92	5537.92	5537.92	5538.93	5722.93	5541.81	5547.9		737.1	3338.06	3390.32	3308.48	3317.67	3311.21	3365.97	3320.92
737.05	1909	1905.16	1861.83	1865.93	1862.98	1862.42	1881.27	1871.71	1869.98		737.05	5860.22	5738.37	5535.58	5535.58	5535.58	5536.6	5723.2	5539.68	5545.64		737.05	3359.37	3389.89	3307.2	3316.43	3309.94	3365.37	3319.74
737	1893.21	1905.06	1861.1	1865.23	1862.26	1861.69	1880.97	1871.09	1869.32		737	5831.5	5738.95	5533.24	5533.24	5533.24	5534.26	5723.48	5537.56	5543.38		737	3323.43	3389.46	3305.92	3315.2	3308.67	3364.79	3318.56
736.95	1930.79	1904.97	1860.38	1864.52	1861.54	1860.97	1880.68	1870.47	1868.65		736.95	5780.71	5739.55	5530.9	5530.9	5530.9	5531.93	5723.76	5535.46	5541.12		736.95	3321.2	3389.05	3304.64	3313.96	3307.4	3364.22	3317.39
736.9	1954.72	1904.89	1859.65	1863.82	1860.82	1860.25	1880.4	1869.86	1867.99		736.9	5666.39	5740.17	5528.56	5528.56	5528.56	5529.59	5724.05	5533.36	5538.86		736.9	3391.55	3388.65	3303.36	3312.72	3306.13	3363.66	3316.21
736.85	1916.8	1904.83	1858.92	1863.11	1860.1	1859.52	1880.14	1869.24	1867.33		736.85	5760.91	5740.8	5526.23	5526.23	5526.23	5527.25	5724.35	5531.28	5536.6		736.85	3542.8	3388.27	3302.07	3311.49	3304.86	3363.11	3315.03
736.8	1875.5	1904.79	1858.2	1862.41	1859.38	1858.8	1879.89	1868.63	1866.67		736.8	5636.95	5741.45	5523.89	5523.89	5523.89	5524.92	5724.64	5529.21	5534.35		736.8	3346.88	3387.89	3300.79	3310.25	3303.59	3362.57	3313.86
736.75	1941.34	1904.76	1857.47	1861.7	1858.66	1858.08	1879.65	1868.02	1866.01		736.75	5713.57	5742.11	5521.55	5521.55	5521.55	5522.58	5724.94	5527.15	5532.09		736.75	3407.68	3387.53	3299.51	3309.01	3302.32	3362.04	3312.69
736.7	1914.11	1904.75	1856.75	1860.99	1857.94	1857.35	1879.43	1867.41	1865.36		736.7	5704.21	5742.79	5519.21	5519.21	5519.21	5520.25	5725.23	5525.1	5529.83		736.7	3445.01	3387.19	3298.23	3307.78	3301.04	3361.53	3311.52
736.65	1897.64	1904.76	1856.02	1860.29	1857.22	1856.63	1879.22	1866.8	1864.7		736.65	5856.71	5743.48	5516.87	5516.87	5516.87	5517.91	5725.53	5523.06	5527.58		736.65	3401.4	3386.86	3296.95	3306.54	3299.77	3361.03	3310.35
736.6	1930.86	1904.79	1855.29	1859.59	1856.49	1855.9	1879.03	1866.2	1864.04		736.6	5841.15	5744.19	5514.53	5514.53	5514.53	5515.58	5725.83	5521.04	5525.33		736.6	3396.5	3386.54	3295.66	3305.31	3298.5	3360.54	3309.18
736.55	1935.63	1904.83	1854.57	1858.88	1855.77	1855.18	1878.85	1865.6	1863.39		736.55	5678.76	5744.91	5512.19	5512.19	5512.19	5513.24	5726.12	5519.04	5523.07		736.55	3390.32	3386.24	3294.38	3304.07	3297.23	3360.06	3308.01
736.5	1914.14	1904.89	1853.84	1858.17	1855.05	1854.46	1878.68	1865	1862.73		736.5	5709.28	5745.64	5509.85	5509.85	5509.85	5510.91	5726.41	5517.05	5520.82		736.5	3429.04	3385.95	3293.1	3302.84	3295.96	3359.59	3306.85
736.45	1881.21	1904.97	1853.12	1857.47	1854.33	1853.73	1878.53	1864.4	1862.08		736.45	5809.36	5746.39	5507.51	5507.51	5507.51	5508.57	5726.7	5515.07	5518.57		736.45	3435.05	3385.67	3291.82	3301.61	3294.69	3359.14	3305.69
736.4	1854.68	1905.07	1852.39	1856.77	1853.61	1853.01	1878.4	1863.8	1861.42		736.4	5717.49	5747.15	5505.17	5505.17	5505.17	5506.23	5726.99	5513.11	5516.32		736.4	3349.65	3385.41	3290.53	3300.37	3293.42	3358.7	3304.52
736.35	1889.96	1905.18	1851.66	1856.06	1852.89	1852.29	1878.28	1863.21	1860.77		736.35	5668.65	5747.92	5502.83	5502.83	5502.83	5503.9	5727.27	5511.17	5514.07		736.35	3372.44	3385.17	3289.25	3299.14	3292.15	3358.28	3303.36
736.3	1944.68	1905.32	1850.94	1855.36	1852.17	1851.56	1878.18	1862.62	1860.12		736.3	5745.03	5748.7	5500.49	5500.49	5500.49	5501.56	5727.54	5509.24	5511.83		736.3	3423.76	3384.94	3287.97	3297.91	3290.88	3357.86	3302.2
736.25	1938.1	1905.48	1850.21	1854.65	1851.45	1850.84	1878.1	1862.03	1859.47		736.25	5775.05	5749.49	5498.15	5498.15	5498.15	5499.23	5727.8	5507.34	5509.58		736.25	3365.66	3384.72	3286.69	3296.67	3289.61	3357.46	3301.05
736.2	1924.61	1905.66	1849.49	1853.95	1850.73	1850.12	1878.03	1861.44	1858.82		736.2	5691.95	5750.3	5495.81	5495.81	5495.81	5496.9	5728.06	5505.45	5507.34		736.2	3373.67	3384.53	3285.41	3295.44	3288.34	3357.07	3299.89
736.15	1916.8	1905.86	1848.76	1853.25	1850.01	1849.39	1877.98	1860.86	1858.17		736.15	5584.57	5751.11	5493.47	5493.47	5493.47	5494.56	5728.31	5503.57	5505.1		736.15	3358.24	3384.34	3284.12	3294.21	3287.07	3356.7	3298.74
736.1	1893.74	1906.08	1848.03	1852.54	1849.29	1848.67	1877.94	1860.28	1857.53		736.1	5691.6	5751.94	5491.13	5491.13	5491.13	5492.22	5728.54	5501.72	5502.85		736.1	3393.83	3384.18	3282.84	3292.98	3285.8	3356.34	3297.59
736.05	1880.58	1906.32	1847.31	1851.84	1848.57	1847.95	1877.93	1859.7	1856.88		736.05	5715.65	5752.78	5488.8	5488.8	5488.8	5489.89	5728.77	5499.89	5500.61		736.05	3406.46	3384.02	3281.56	3291.75	3284.53	3355.99	3296.43
736	1910.87	1906.59	1846.58	1851.14	1847.85	1847.22	1877.93	1859.12	1856.23		736	5691.29	5753.62	5486.46	5486.46	5486.46	5487.55	5728.98	5498.08	5498.37		736	3353.08	3383.89	3280.28	3290.51	3283.26	3355.66	3295.29
735.95	1942.96	1906.87	1845.86	1850.43	1847.12	1846.5	1877.95	1858.55	1855.59		735.95	5783.67	5754.48	5484.12	5484.12	5484.12	5485.22	5729.18	5496.29	5496.13		735.95	3412.78	3383.77	3279	3289.28	3281.99	3355.34	3294.14
735.9	1932.27	1907.18	1845.13	1849.73	1846.4	1845.78	1877.99	1857.98	1854.95		735.9	5771.83	5755.35	5481.78	5481.78	5481.78	5482.88	5729.37	5494.52	5493.9		735.9	3474.15	3383.67	3277.72	3288.05	3280.72	3355.04	3292.99
735.85	1880.32	1907.52	1844.4	1849.03	1845.68	1845.05	1878.05	1857.42	1854.3		735.85	5709.84	5756.22	5479.44	5479.44	5479.44	5480.55	5729.55	5492.78	5491.66		735.85	3383.19	3383.58	3276.43	3286.82	3279.45	3354.75	3291.85
735.8	1858.92	1907.87	1843.68	1848.33	1844.96	1844.33	1878.13	1856.85	1853.66		735.8	5713.54	5757.11	5477.1	5477.1	5477.1	5478.21	5729.7	5491.06	5489.43		735.8	3438.7	3383.51	3275.15	3285.6	3278.18	3354.48	3290.71
735.75	1920.34	1908.25	1842.95	1847.62	1844.24	1843.61	1878.23	1856.29	1853.02		735.75	5687.59	5758	5474.76	5474.76	5474.76	5475.88	5729.84	5489.36	5487.19		735.75	3485.3	3383.46	3273.87	3284.37	3276.91	3354.22	3289.57
735.7	1943.46	1908.66	1842.23	1846.92	1843.52	1842.88	1878.34	1855.73	1852.38		735.7	5750.54	5758.9	5472.42	5472.42	5472.42	5473.54	5729.96	5487.69	5484.96		735.7	3345.52	3383.43	3272.59	3283.14	3275.64	3353.97	3288.43
735.65	1911.22	1909.08	1841.5	1846.22	1842.8	1842.16	1878.48	1855.18	1851.74		735.65	5779.29	5759.81	5470.08	5470.08	5470.08	5471.21	5730.06	5486.05	5482.73		735.65	3337.99	3383.41	3271.3	3281.91	3274.38	3353.74	3287.3
735.6	1894.17	1909.54	1840.78	1845.52	1842.08	1841.44	1878.64	1854.63	1851.11		735.6	5783.21	5760.73	5467.74	5467.74	5467.74	5468.88	5730.15	5484.43	5480.5		735.6	3398.76	3383.41	3270.02	3280.68	3273.11	3353.53	3286.16
735.55	1892.68	1910.02	1840.05	1844.82	1841.36	1840.71	1878.81	1854.09	1850.47		735.55	5665.18	5761.65	5465.4	5465.4	5465.4	5466.54	5730.21	5482.83	5478.27		735.55	3365.48	3383.43	3268.74	3279.46	3271.84	3353.33	3285.03
735.5	1910.05	1910.52	1839.32	1844.12	1840.64	1839.99	1879.01	1853.54	1849.84		735.5	5838.75	5762.58	5463.06	5463.06	5463.06	5464.2	5730.24	5481.27	5476.05		735.5	3387.01	3383.47	3267.46	3278.23	3270.57	3353.15	3283.9
735.45	1891.9	1911.05	1838.6	1843.41	1839.92	1839.27	1879.22	1853	1849.2		735.45	5689.35	5763.52	5460.72	5460.72	5460.72	5461.87	5730.26	5479.73	5473.82		735.45	3426.69	3383.53	3266.18	3277	3269.3	3352.98	3282.77
735.4	1918.65	1911.6	1837.87	1842.71	1839.2	1838.54	1879.45	1852.47	1848.57		735.4	5738.43	5764.46	5458.38	5458.38	5458.38	5459.53	5730.25	5478.22	5471.6		735.4	3412.34	3383.6	3264.89	3275.78	3268.03	3352.83	3281.65
735.35	1953.57	1912.18	1837.14	1842.01	1838.48	1837.82	1879.71	1851.94	1847.94		735.35	5842.04	5765.42	5456.04	5456.04	5456.04	5457.2	5730.22	5476.75	5469.38		735.35	3352.17	3383.69	3263.61	3274.55	3266.76	3352.69	3280.53
735.3	1975.73	1912.78	1836.42	1841.31	1837.76	1837.1	1879.98	1851.41	1847.31		735.3	5828.32	5766.38	5453.7	5453.7	5453.7	5454.87	5730.16	5475.3	5467.16		735.3	3410.24	3383.8	3262.33	3273.33	3265.49	3352.57	3279.4
735.25	1932.5	1913.41	1835.69	1840.61	1837.04	1836.37	1880.28	1850.89	1846.68		735.25	5817.49	5767.34	5451.36	5451.36	5451.36	5452.53	5730.08	5473.88	5464.94		735.25	3452.62	3383.93	3261.05	3272.1	3264.23	3352.47	3278.29
735.2	1934.97	1914.07	1834.97	1839.91	1836.32	1835.65	1880.59	1850.37	1846.05		735.2	5775.13	5768.31	5449.02	5449.02	5449.02	5450.2	5729.97	5472.5	5462.72		735.2	3370.81	3384.09	3259.77	3270.88	3262.96	3352.38	3277.17
735.15	1918.97	1914.75	1834.24	1839.21	1835.6	1834.93	1880.93	1849.86	1845.43		735.15	5855.23	5769.29	5446.69	5446.69	5446.69	5447.86	5729.82	5471.15	5460.51		735.15	3338.96	3384.25	3258.49	3269.66	3261.69	3352.31	3276.05
735.1	1961.17	1915.45	1833.52	1838.51	1834.88	1834.2	1881.28	1849.35	1844.8		735.1	5867.39	5770.27	5444.35	5444.35	5444.35	5445.53	5729.65	5469.84	5458.29		735.1	3402.79	3384.44	3257.2	3268.43	3260.42	3352.26	3274.94
735.05	1862.79	1916.19	1832.79	1837.81	1834.16	1833.48	1881.65	1848.85	1844.18		735.05	5845.67	5771.26	5442.01	5442.01	5442.01	5443.19	5729.45	5468.56	5456.08		735.05	3384.79	3384.65	3255.92	3267.21	3259.15	3352.22	3273.84
735	1904.74	1916.94	1832.06	1837.11	1833.44	1832.76	1882.04	1848.35	1843.56		735	5731.39	5772.26	5439.67	5439.67	5439.67	5440.86	5729.22	5467.31	5453.87		735	3454.53	3384.88	3254.64	3265.99	3257.89	3352.2	3272.73
734.95	1974.11	1917.72	1831.34	1836.41	1832.72	1832.03	1882.45	1847.86	1842.94		734.95	5872.35	5773.26	5437.33	5437.33	5437.33	5438.52	5728.95	5466.1	5451.66		734.95	3406.1	3385.13	3253.36	3264.76	3256.62	3352.19	3271.62
734.9	1953.09	1918.53	1830.61	1835.72	1832	1831.31	1882.87	1847.37	1842.32		734.9	5761.12	5774.26	5434.99	5434.99	5434.99	5436.19	5728.66	5464.93	5449.46		734.9	3408.77	3385.39	3252.07	3263.54	3255.35	3352.2	3270.52
734.85	1905.54	1919.36	1829.88	1835.02	1831.28	1830.59	1883.32	1846.88	1841.7		734.85	5900.81	5775.28	5432.65	5432.65	5432.65	5433.85	5728.32	5463.79	5447.25		734.85	3383.46	3385.68	3250.79	3262.32	3254.08	3352.23	3269.42
734.8	1922.58	1920.21	1829.16	1834.32	1830.56	1829.87	1883.77	1846.41	1841.09		734.8	5792.83	5776.29	5430.31	5430.31	5430.31	5431.52	5727.96	5462.69	5445.05		734.8	3501.45	3385.99	3249.51	3261.1	3252.81	3352.28	3268.33
734.75	1880.66	1921.09	1828.43	1833.62	1829.84	1829.14	1884.25	1845.94	1840.47		734.75	5768.16	5777.31	5427.97	5427.97	5427.97	5429.19	5727.55	5461.64	5442.85		734.75	3387.7	3386.32	3248.23	3259.88	3251.55	3352.34	3267.24
734.7	1922.7	1921.99	1827.71	1832.92	1829.12	1828.42	1884.73	1845.47	1839.86		734.7	5877.54	5778.34	5425.63	5425.63	5425.63	5426.85	5727.11	5460.62	5440.65		734.7	3415.58	3386.67	3246.95	3258.66	3250.28	3352.43	3266.14
734.65	1936.76	1922.91	1826.98	1832.22	1828.4	1827.7	1885.24	1845.01	1839.25		734.65	5653.42	5779.37	5423.29	5423.29	5423.29	5424.52	5726.63	5459.64	5438.45		734.65	3496.9	3387.04	3245.66	3257.44	3249.01	3352.52	3265.06
734.6	1933.54	1923.86	1826.26	1831.53	1827.68	1826.97	1885.75	1844.56	1838.64		734.6	5777.65	5780.41	5420.95	5420.95	5420.95	5422.18	5726.12	5458.71	5436.26		734.6	3453.2	3387.44	3244.38	3256.23	3247.74	3352.64	3263.97
734.55	1945.98	1924.82	1825.53	1830.83	1826.96	1826.25	1886.28	1844.12	1838.03		734.55	5788.97	5781.45	5418.61	5418.61	5418.61	5419.85	5725.56	5457.81	5434.06		734.55	3446.98	3387.85	3243.1	3255.01	3246.48	3352.78	3262.89
734.5	1951.21	1925.8	1824.8	1830.13	1826.24	1825.53	1886.82	1843.68	1837.42		734.5	5848.78	5782.49	5416.27	5416.27	5416.27	5417.52	5724.96	5456.96	5431.87		734.5	3417.69	3388.28	3241.82	3253.79	3245.21	3352.93	3261.81
734.45	1947.46	1926.8	1824.08	1829.44	1825.52	1824.8	1887.36	1843.24	1836.82		734.45	5818.81	5783.54	5413.93	5413.93	5413.93	5415.18	5724.32	5456.15	5429.68		734.45	3415.37	3388.74	3240.54	3252.57	3243.94	3353.1	3260.74
734.4	1908.85	1927.82	1823.35	1828.74	1824.8	1824.08	1887.91	1842.82	1836.21		734.4	5808.64	5784.6	5411.59	5411.59	5411.59	5412.85	5723.65	5455.39	5427.5		734.4	3438.11	3389.22	3239.25	3251.36	3242.68	3353.28	3259.66
734.35	1919.3	1928.85	1822.62	1828.04	1824.08	1823.36	1888.47	1842.4	1835.61		734.35	5757.62	5785.66	5409.25	5409.25	5409.25	5410.51	5722.92	5454.67	5425.31		734.35	3452.33	3389.72	3237.97	3250.14	3241.41	3353.49	3258.59
734.3	1969.45	1929.89	1821.9	1827.35	1823.37	1822.64	1889.03	1842	1835.01		734.3	5837.4	5786.72	5406.91	5406.91	5406.91	5408.18	5722.16	5454	5423.13		734.3	3384.23	3390.24	3236.69	3248.93	3240.14	3353.71	3257.53
734.25	1900.66	1930.95	1821.17	1826.65	1822.65	1821.91	1889.59	1841.6	1834.41		734.25	5831.51	5787.79	5404.58	5404.58	5404.58	5405.84	5721.35	5453.37	5420.95		734.25	3462.75	3390.78	3235.41	3247.71	3238.88	3353.95	3256.47
734.2	1903.91	1932.01	1820.45	1825.96	1821.93	1821.19	1890.16	1841.2	1833.82		734.2	5787.15	5788.86	5402.24	5402.24	5402.24	5403.51	5720.49	5452.79	5418.77		734.2	3391.31	3391.34	3234.13	3246.5	3237.61	3354.21	3255.41
734.15	1920.66	1933.09	1819.72	1825.26	1821.21	1820.47	1890.71	1840.82	1833.22		734.15	5823.22	5789.94	5399.9	5399.9	5399.9	5401.18	5719.59	5452.26	5416.6		734.15	3386.61	3391.93	3232.84	3245.28	3236.34	3354.48	3254.35
734.1	1964.79	1934.17	1818.99	1824.57	1820.49	1819.74	1891.27	1840.44	1832.63		734.1	5740.98	5791.02	5397.56	5397.56	5397.56	5398.84	5718.65	5451.78	5414.43		734.1	3416.01	3392.54	3231.56	3244.07	3235.08	3354.78	3253.3
734.05	1895.41	1935.25	1818.27	1823.87	1819.77	1819.02	1891.82	1840.08	1832.04		734.05	5833.76	5792.1	5395.22	5395.22	5395.22	5396.51	5717.65	5451.34	5412.26		734.05	3333.34	3393.17	3230.28	3242.86	3233.81	3355.09	3252.25
734	1898.51	1936.34	1817.54	1823.18	1819.05	1818.3	1892.35	1839.72	1831.45		734	5849.31	5793.19	5392.88	5392.88	5392.88	5394.17	5716.61	5450.95	5410.09		734	3359.78	3393.82	3229	3241.65	3232.54	3355.42	3251.21
733.95	1913.08	1937.42	1816.82	1822.48	1818.33	1817.58	1892.88	1839.37	1830.87		733.95	5984.33	5794.29	5390.54	5390.54	5390.54	5391.84	5715.52	5450.61	5407.93		733.95	3373.73	3394.5	3227.72	3240.44	3231.28	3355.76	3250.17
733.9	1908.82	1938.5	1816.09	1821.79	1817.61	1816.85	1893.38	1839.03	1830.29		733.9	5919.72	5795.38	5388.2	5388.2	5388.2	5389.51	5714.39	5450.32	5405.77		733.9	3485.88	3395.19	3226.43	3239.23	3230.01	3356.13	3249.13
733.85	1932.68	1939.57	1815.37	1821.09	1816.89	1816.13	1893.87	1838.71	1829.7		733.85	5799.64	5796.48	5385.86	5385.86	5385.86	5387.17	5713.2	5450.08	5403.61		733.85	3352.09	3395.91	3225.15	3238.02	3228.75	3356.51	3248.1
733.8	1909.72	1940.63	1814.64	1820.4	1816.17	1815.41	1894.33	1838.39	1829.12		733.8	5793.56	5797.59	5383.52	5383.52	5383.52	5384.84	5711.97	5449.9	5401.45		733.8	3346.22	3396.66	3223.87	3236.81	3227.48	3356.91	3247.07
733.75	1875.34	1941.68	1813.91	1819.71	1815.46	1814.68	1894.77	1838.08	1828.55		733.75	5846.53	5798.69	5381.18	5381.18	5381.18	5382.51	5710.68	5449.76	5399.3		733.75	3445.45	3397.42	3222.59	3235.6	3226.22	3357.33	3246.04
733.7	1942.55	1942.71	1813.19	1819.02	1814.74	1813.96	1895.18	1837.79	1827.97		733.7	5828.8	5799.8	5378.84	5378.84	5378.84	5380.17	5709.34	5449.67	5397.15		733.7	3428.78	3398.2	3221.31	3234.39	3224.95	3357.76	3245.02
733.65	1929.33	1943.72	1812.46	1818.32	1814.02	1813.24	1895.55	1837.5	1827.4		733.65	5844.31	5800.92	5376.5	5376.5	5376.5	5377.84	5707.95	5449.63	5395		733.65	3534.62	3399.01	3220.02	3233.18	3223.68	3358.21	3244.01
733.6	1947.54	1944.72	1811.74	1817.63	1813.3	1812.52	1895.89	1837.23	1826.83		733.6	5872.36	5802.04	5374.16	5374.16	5374.16	5375.5	5706.51	5449.65	5392.86		733.6	3490.68	3399.85	3218.74	3231.97	3222.42	3358.68	3243
733.55	1941.01	1945.68	1811.01	1816.94	1812.58	1811.8	1896.19	1836.97	1826.26		733.55	5956.03	5803.16	5371.82	5371.82	5371.82	5373.17	5705.02	5449.72	5390.72		733.55	3465.66	3400.7	3217.46	3230.77	3221.15	3359.17	3241.99
733.5	1896.74	1946.62	1810.28	1816.24	1811.86	1811.07	1896.44	1836.72	1825.69		733.5	5894.93	5804.28	5369.48	5369.48	5369.48	5370.84	5703.47	5449.84	5388.58		733.5	3353.84	3401.57	3216.18	3229.56	3219.89	3359.67	3240.99
733.45	1971.64	1947.52	1809.56	1815.55	1811.14	1810.35	1896.64	1836.49	1825.13		733.45	5893.77	5805.4	5367.15	5367.15	5367.15	5368.5	5701.87	5450.01	5386.45		733.45	3371.59	3402.47	3214.9	3228.36	3218.62	3360.19	3239.99
733.4	1964.46	1948.39	1808.83	1814.86	1810.42	1809.63	1896.8	1836.27	1824.57		733.4	5935.18	5806.53	5364.81	5364.81	5364.81	5366.17	5700.22	5450.23	5384.32		733.4	3336.72	3403.39	3213.61	3227.15	3217.36	3360.72	3238.99
733.35	1945.31	1949.22	1808.11	1814.17	1809.71	1808.9	1896.9	1836.06	1824.01		733.35	5869.35	5807.66	5362.47	5362.47	5362.47	5363.84	5698.52	5450.51	5382.19		733.35	3422.71	3404.33	3212.33	3225.95	3216.09	3361.28	3238.01
733.3	1938.95	1950.01	1807.38	1813.48	1808.99	1808.18	1896.94	1835.86	1823.46		733.3	5752.95	5808.79	5360.13	5360.13	5360.13	5361.5	5696.76	5450.84	5380.07		733.3	3341.96	3405.29	3211.05	3224.75	3214.83	3361.84	3237.02
733.25	1973.86	1950.76	1806.65	1812.79	1808.27	1807.46	1896.92	1835.68	1822.9		733.25	5897.95	5809.93	5357.79	5357.79	5357.79	5359.17	5694.94	5451.22	5377.95		733.25	3418.32	3406.27	3209.77	3223.54	3213.57	3362.42	3236.05
733.2	1978.41	1951.45	1805.93	1812.1	1807.55	1806.74	1896.83	1835.52	1822.36		733.2	5877.75	5811.06	5355.45	5355.45	5355.45	5356.84	5693.07	5451.65	5375.84		733.2	3408.59	3407.28	3208.49	3222.34	3212.3	3363.02	3235.07
733.15	1929.66	1952.1	1805.2	1811.41	1806.83	1806.02	1896.68	1835.37	1821.81		733.15	5824.01	5812.19	5353.11	5353.11	5353.11	5354.5	5691.15	5452.14	5373.73		733.15	3436.39	3408.3	3207.2	3221.14	3211.04	3363.63	3234.11
733.1	1986.5	1952.7	1804.48	1810.72	1806.12	1805.29	1896.46	1835.23	1821.26		733.1	5844.42	5813.33	5350.77	5350.77	5350.77	5352.17	5689.17	5452.67	5371.63		733.1	3379.81	3409.35	3205.92	3219.94	3209.77	3364.26	3233.14
733.05	2016.73	1953.24	1803.75	1810.03	1805.4	1804.57	1896.16	1835.11	1820.72		733.05	5809.69	5814.47	5348.43	5348.43	5348.43	5349.84	5687.14	5453.26	5369.53		733.05	3391.76	3410.42	3204.64	3218.74	3208.51	3364.9	3232.19
733	1934.34	1953.73	1803.02	1809.34	1804.68	1803.85	1895.79	1835.01	1820.18		733	5830.88	5815.61	5346.09	5346.09	5346.09	5347.5	5685.05	5453.89	5367.43		733	3406.71	3411.51	3203.36	3217.54	3207.25	3365.56	3231.24
732.95	2004.53	1954.17	1802.3	1808.66	1803.96	1803.13	1895.35	1834.92	1819.65		732.95	5726.22	5816.74	5343.75	5343.75	5343.75	5345.17	5682.9	5454.58	5365.34		732.95	3418.61	3412.62	3202.08	3216.34	3205.98	3366.23	3230.29
732.9	2017.12	1954.54	1801.57	1807.97	1803.24	1802.4	1894.82	1834.85	1819.12		732.9	5810.87	5817.88	5341.41	5341.41	5341.41	5342.84	5680.7	5455.31	5363.26		732.9	3456.11	3413.75	3200.79	3215.15	3204.72	3366.91	3229.36
732.85	1968.85	1954.86	1800.85	1807.28	1802.53	1801.68	1894.22	1834.79	1818.59		732.85	5813.99	5819.02	5339.07	5339.07	5339.07	5340.51	5678.45	5456.1	5361.18		732.85	3485.73	3414.9	3199.51	3213.95	3203.46	3367.61	3228.42
732.8	1904.14	1955.12	1800.12	1806.59	1801.81	1800.96	1893.54	1834.76	1818.06		732.8	5791.79	5820.15	5336.73	5336.73	5336.73	5338.17	5676.14	5456.94	5359.1		732.8	3396.8	3416.07	3198.23	3212.75	3202.19	3368.31	3227.5
732.75	1973.27	1955.33	1799.39	1805.9	1801.09	1800.24	1892.79	1834.74	1817.54		732.75	5765.43	5821.28	5334.39	5334.39	5334.39	5335.84	5673.77	5457.82	5357.03		732.75	3415.61	3417.25	3196.95	3211.56	3200.93	3369.03	3226.58
732.7	1966.28	1955.47	1798.67	1805.22	1800.37	1799.52	1891.95	1834.74	1817.02		732.7	5805.25	5822.41	5332.05	5332.05	5332.05	5333.51	5671.34	5458.75	5354.97		732.7	3450.14	3418.46	3195.67	3210.36	3199.67	3369.76	3225.67
732.65	1944.36	1955.57	1797.94	1804.53	1799.66	1798.79	1891.03	1834.76	1816.51		732.65	5785.76	5823.53	5329.71	5329.71	5329.71	5331.17	5668.87	5459.72	5352.92		732.65	3459.63	3419.68	3194.38	3209.17	3198.41	3370.5	3224.76
732.6	1945.09	1955.6	1797.22	1803.85	1798.94	1798.07	1890.04	1834.8	1816		732.6	5832.63	5824.66	5327.38	5327.38	5327.38	5328.84	5666.33	5460.74	5350.87		732.6	3406.77	3420.93	3193.1	3207.98	3197.14	3371.25	3223.86
732.55	1937.68	1955.59	1796.49	1803.16	1798.22	1797.35	1888.97	1834.86	1815.49		732.55	5773.61	5825.78	5325.03	5325.03	5325.03	5326.51	5663.74	5461.81	5348.82		732.55	3438.34	3422.18	3191.82	3206.79	3195.88	3372.01	3222.97
732.5	1921.31	1955.52	1795.76	1802.47	1797.5	1796.63	1887.82	1834.93	1814.98		732.5	5881.78	5826.89	5322.7	5322.7	5322.7	5324.18	5661.1	5462.92	5346.79		732.5	3442.54	3423.46	3190.54	3205.59	3194.62	3372.78	3222.09
732.45	1962.58	1955.41	1795.04	1801.79	1796.79	1795.9	1886.6	1835.03	1814.48		732.45	5831.87	5828	5320.36	5320.36	5320.36	5321.84	5658.4	5464.07	5344.76		732.45	3404.95	3424.75	3189.26	3204.4	3193.36	3373.55	3221.21
732.4	1978.06	1955.25	1794.31	1801.11	1796.07	1795.18	1885.32	1835.15	1813.99		732.4	5871.4	5829.1	5318.02	5318.02	5318.02	5319.51	5655.64	5465.26	5342.74		732.4	3471.43	3426.06	3187.97	3203.22	3192.09	3374.33	3220.34
732.35	2042.08	1955.05	1793.59	1800.42	1795.35	1794.46	1883.96	1835.29	1813.5		732.35	5709.83	5830.21	5315.68	5315.68	5315.68	5317.18	5652.83	5466.5	5340.73		732.35	3418.73	3427.39	3186.69	3202.03	3190.83	3375.12	3219.48
732.3	1999.16	1954.81	1792.86	1799.74	1794.63	1793.74	1882.54	1835.46	1813.01		732.3	5837.82	5831.3	5313.34	5313.34	5313.34	5314.85	5649.97	5467.77	5338.73		732.3	3384.56	3428.72	3185.41	3200.84	3189.57	3375.92	3218.63
732.25	1949.62	1954.54	1792.13	1799.05	1793.92	1793.02	1881.06	1835.64	1812.52		732.25	5857.44	5832.38	5311	5311	5311	5312.51	5647.05	5469.07	5336.74		732.25	3375.79	3430.08	3184.13	3199.65	3188.31	3376.72	3217.79
732.2	1865.41	1954.23	1791.41	1798.37	1793.2	1792.3	1879.52	1835.85	1812.05		732.2	5869.14	5833.46	5308.66	5308.66	5308.66	5310.18	5644.08	5470.42	5334.76		732.2	3466.9	3431.44	3182.85	3198.47	3187.05	3377.52	3216.95
732.15	1932.16	1953.9	1790.68	1797.69	1792.48	1791.57	1877.92	1836.08	1811.57		732.15	5829.03	5834.52	5306.32	5306.32	5306.32	5307.85	5641.05	5471.8	5332.78		732.15	3405.47	3432.82	3181.56	3197.28	3185.78	3378.32	3216.12
732.1	1935.25	1953.54	1789.96	1797.01	1791.77	1790.85	1876.27	1836.33	1811.1		732.1	5809.62	5835.58	5303.98	5303.98	5303.98	5305.52	5637.97	5473.22	5330.82		732.1	3427.81	3434.21	3180.28	3196.09	3184.52	3379.13	3215.31
732.05	1974.03	1953.17	1789.23	1796.33	1791.05	1790.13	1874.57	1836.61	1810.63		732.05	5870.39	5836.63	5301.64	5301.64	5301.64	5303.19	5634.84	5474.66	5328.87		732.05	3494.55	3435.61	3179	3194.91	3183.26	3379.94	3214.5
732	2018.16	1952.78	1788.51	1795.64	1790.33	1789.41	1872.83	1836.91	1810.17		732	5822.34	5837.67	5299.3	5299.3	5299.3	5300.85	5631.65	5476.14	5326.94		732	3401.66	3437.03	3177.72	3193.73	3182	3380.75	3213.7
731.95	1921.82	1952.37	1787.78	1794.96	1789.62	1788.69	1871.05	1837.23	1809.72		731.95	5842.33	5838.69	5296.96	5296.96	5296.96	5298.52	5628.41	5477.64	5325.01		731.95	3463.45	3438.45	3176.44	3192.55	3180.74	3381.55	3212.92
731.9	1938.28	1951.96	1787.05	1794.28	1788.9	1787.96	1869.23	1837.58	1809.27		731.9	5902.18	5839.71	5294.62	5294.62	5294.62	5296.19	5625.12	5479.17	5323.1		731.9	3468.88	3439.88	3175.15	3191.37	3179.48	3382.36	3212.14
731.85	1904.07	1951.55	1786.33	1793.6	1788.18	1787.24	1867.37	1837.96	1808.82		731.85	5941.26	5840.71	5292.28	5292.28	5292.28	5293.86	5621.78	5480.72	5321.2		731.85	3521.73	3441.32	3173.87	3190.19	3178.22	3383.16	3211.37
731.8	1978.95	1951.13	1785.6	1792.92	1787.47	1786.52	1865.49	1838.36	1808.38		731.8	6022.9	5841.7	5289.94	5289.94	5289.94	5291.52	5618.39	5482.3	5319.32		731.8	3399.17	3442.77	3172.59	3189.01	3176.96	3383.95	3210.62
731.75	1923.36	1950.73	1784.88	1792.24	1786.75	1785.8	1863.58	1838.78	1807.95		731.75	5931.36	5842.67	5287.6	5287.6	5287.6	5289.19	5614.95	5483.9	5317.45		731.75	3384.6	3444.22	3171.31	3187.83	3175.7	3384.74	3209.87
731.7	1979.78	1950.33	1784.15	1791.56	1786.03	1785.08	1861.64	1839.23	1807.52		731.7	5758.38	5843.63	5285.27	5285.27	5285.27	5286.86	5611.45	5485.51	5315.6		731.7	3450.16	3445.67	3170.03	3186.65	3174.44	3385.52	3209.14
731.65	1953.87	1949.94	1783.42	1790.88	1785.32	1784.36	1859.69	1839.71	1807.09		731.65	5739.88	5844.58	5282.93	5282.93	5282.93	5284.53	5607.91	5487.14	5313.77		731.65	3375.7	3447.14	3168.74	3185.48	3173.18	3386.29	3208.42
731.6	1930.98	1949.57	1782.7	1790.21	1784.6	1783.64	1857.71	1840.22	1806.68		731.6	5882.61	5845.51	5280.59	5280.59	5280.59	5282.2	5604.32	5488.79	5311.96		731.6	3396.64	3448.6	3167.46	3184.3	3171.92	3387.06	3207.71
731.55	1998.89	1949.22	1781.97	1789.53	1783.89	1782.91	1855.73	1840.75	1806.27		731.55	5853.23	5846.42	5278.25	5278.25	5278.25	5279.86	5600.68	5490.45	5310.16		731.55	3398.74	3450.07	3166.18	3183.13	3170.66	3387.8	3207.01
731.5	1996.79	1948.89	1781.24	1788.85	1783.17	1782.19	1853.73	1841.3	1805.86		731.5	5835.47	5847.32	5275.91	5275.91	5275.91	5277.53	5597	5492.12	5308.39		731.5	3474.61	3451.54	3164.9	3181.96	3169.4	3388.54	3206.33
731.45	1945.43	1948.59	1780.52	1788.18	1782.45	1781.47	1851.73	1841.89	1805.46		731.45	5746.67	5848.2	5273.57	5273.57	5273.57	5275.2	5593.27	5493.8	5306.64		731.45	3392.05	3453.01	3163.62	3180.78	3168.14	3389.26	3205.66
731.4	1935.31	1948.31	1779.79	1787.5	1781.74	1780.75	1849.72	1842.5	1805.07		731.4	5853.49	5849.06	5271.23	5271.23	5271.23	5272.87	5589.49	5495.48	5304.91		731.4	3508.05	3454.47	3162.33	3179.61	3166.88	3389.97	3205.01
731.35	1948.32	1948.07	1779.07	1786.83	1781.02	1780.03	1847.7	1843.14	1804.68		731.35	5808.84	5849.91	5268.89	5268.89	5268.89	5270.54	5585.66	5497.16	5303.21		731.35	3438.2	3455.94	3161.05	3178.44	3165.62	3390.66	3204.37
731.3	1904.77	1947.86	1778.34	1786.15	1780.31	1779.31	1845.69	1843.81	1804.31		731.3	5869.04	5850.73	5266.55	5266.55	5266.55	5268.21	5581.79	5498.85	5301.53		731.3	3452.81	3457.4	3159.77	3177.28	3164.37	3391.33	3203.74
731.25	1948.44	1947.69	1777.62	1785.47	1779.59	1778.59	1843.67	1844.5	1803.94		731.25	5781.13	5851.54	5264.21	5264.21	5264.21	5265.88	5577.88	5500.53	5299.88		731.25	3474.38	3458.86	3158.49	3176.11	3163.11	3391.97	3203.13
731.2	1914.04	1947.55	1776.89	1784.8	1778.88	1777.87	1841.66	1845.22	1803.57		731.2	5871.87	5852.33	5261.87	5261.87	5261.87	5263.55	5573.92	5502.21	5298.26		731.2	3420.66	3460.31	3157.21	3174.94	3161.85	3392.6	3202.54
731.15	1850.96	1947.46	1776.16	1784.13	1778.16	1777.14	1839.66	1845.97	1803.22		731.15	5830.74	5853.1	5259.53	5259.53	5259.53	5261.21	5569.93	5503.88	5296.67		731.15	3488.6	3461.76	3155.92	3173.78	3160.59	3393.2	3201.96
731.1	1980.68	1947.41	1775.44	1783.45	1777.44	1776.42	1837.66	1846.75	1802.87		731.1	5789.25	5853.85	5257.19	5257.19	5257.19	5258.88	5565.88	5505.54	5295.12		731.1	3467.49	3463.2	3154.64	3172.61	3159.34	3393.78	3201.4
731.05	1948.23	1947.41	1774.71	1782.78	1776.73	1775.7	1835.67	1847.55	1802.53		731.05	5912.34	5854.58	5254.85	5254.85	5254.85	5256.55	5561.8	5507.19	5293.6		731.05	3475.63	3464.63	3153.36	3171.45	3158.08	3394.32	3200.86
731	1947.1	1947.45	1773.98	1782.11	1776.01	1774.98	1833.69	1848.38	1802.2		731	5872.78	5855.29	5252.51	5252.51	5252.51	5254.22	5557.68	5508.82	5292.11		731	3414.58	3466.05	3152.08	3170.29	3156.82	3394.84	3200.34
730.95	1938.65	1947.54	1773.26	1781.44	1775.3	1774.26	1831.72	1849.24	1801.88		730.95	5714.39	5855.99	5250.17	5250.18	5250.17	5251.89	5553.52	5510.44	5290.66		730.95	3500.45	3467.46	3150.8	3169.12	3155.56	3395.32	3199.84
730.9	1946.17	1947.68	1772.53	1780.77	1774.58	1773.54	1829.77	1850.12	1801.57		730.9	5688.07	5856.66	5247.83	5247.84	5247.83	5249.56	5549.32	5512.03	5289.26		730.9	3411.38	3468.86	3149.51	3167.97	3154.31	3395.78	3199.35
730.85	1924.66	1947.87	1771.81	1780.1	1773.87	1772.82	1827.82	1851.03	1801.27		730.85	5878.36	5857.32	5245.49	5245.5	5245.49	5247.23	5545.08	5513.6	5287.89		730.85	3463.93	3470.25	3148.23	3166.81	3153.05	3396.2	3198.89
730.8	1986.24	1948.1	1771.08	1779.43	1773.15	1772.1	1825.89	1851.97	1800.97		730.8	5833.14	5857.96	5243.15	5243.16	5243.15	5244.9	5540.8	5515.15	5286.57		730.8	3344.22	3471.62	3146.95	3165.65	3151.79	3396.58	3198.45
730.75	1885.74	1948.39	1770.36	1778.76	1772.44	1771.38	1823.98	1852.93	1800.69		730.75	5850.14	5858.58	5240.81	5240.82	5240.81	5242.57	5536.49	5516.66	5285.3		730.75	3459.59	3472.98	3145.67	3164.49	3150.54	3396.92	3198.03
730.7	1910.71	1948.74	1769.63	1778.09	1771.72	1770.65	1822.08	1853.91	1800.41		730.7	5838.12	5859.19	5238.48	5238.48	5238.48	5240.24	5532.15	5518.15	5284.08		730.7	3413.59	3474.32	3144.39	3163.34	3149.28	3397.22	3197.64
730.65	1988.59	1949.13	1768.9	1777.42	1771.01	1769.93	1820.2	1854.92	1800.15		730.65	5795.39	5859.77	5236.14	5236.14	5236.14	5237.9	5527.77	5519.59	5282.92		730.65	3420.24	3475.64	3143.1	3162.19	3148.02	3397.48	3197.26
730.6	2000.89	1949.58	1768.18	1776.75	1770.3	1769.21	1818.34	1855.96	1799.9		730.6	5873.04	5860.35	5233.8	5233.8	5233.8	5235.57	5523.35	5521.01	5281.81		730.6	3539.89	3476.95	3141.82	3161.03	3146.77	3397.7	3196.92
730.55	1959.79	1950.08	1767.45	1776.09	1769.58	1768.49	1816.5	1857.01	1799.66		730.55	5685.55	5860.91	5231.46	5231.46	5231.46	5233.24	5518.9	5522.38	5280.75		730.55	3425.93	3478.24	3140.54	3159.89	3145.51	3397.86	3196.6
730.5	1935.06	1950.63	1766.72	1775.42	1768.87	1767.77	1814.67	1858.09	1799.43		730.5	5676.43	5861.46	5229.12	5229.12	5229.12	5230.91	5514.43	5523.71	5279.76		730.5	3478.33	3479.51	3139.26	3158.74	3144.26	3397.99	3196.3
730.45	1957.74	1951.23	1766	1774.75	1768.15	1767.05	1812.86	1859.19	1799.22		730.45	5837.82	5861.99	5226.78	5226.78	5226.78	5228.58	5509.92	5524.99	5278.84		730.45	3477.95	3480.76	3137.97	3157.59	3143	3398.06	3196.04
730.4	1954.85	1951.89	1765.27	1774.09	1767.44	1766.33	1811.08	1860.31	1799.02		730.4	5978.43	5862.52	5224.44	5224.44	5224.44	5226.25	5505.38	5526.22	5277.98		730.4	3516.86	3482	3136.69	3156.44	3141.75	3398.08	3195.8
730.35	1952.12	1952.6	1764.55	1773.42	1766.73	1765.61	1809.31	1861.44	1798.83		730.35	5878.01	5863.04	5222.1	5222.1	5222.1	5223.92	5500.81	5527.4	5277.2		730.35	3464.66	3483.21	3135.41	3155.3	3140.49	3398.05	3195.6
730.3	1940.61	1953.36	1763.82	1772.76	1766.01	1764.89	1807.56	1862.59	1798.65		730.3	5625.09	5863.55	5219.76	5219.77	5219.76	5221.59	5496.22	5528.53	5276.49		730.3	3497.02	3484.4	3134.13	3154.15	3139.24	3397.97	3195.43
730.25	1991.41	1954.16	1763.1	1772.1	1765.3	1764.17	1805.83	1863.76	1798.49		730.25	5789.39	5864.06	5217.42	5217.43	5217.42	5219.26	5491.6	5529.6	5275.86		730.25	3511.96	3485.57	3132.85	3153.01	3137.98	3397.83	3195.29
730.2	2026	1955.02	1762.37	1771.43	1764.58	1763.45	1804.12	1864.94	1798.35		730.2	5795.73	5864.57	5215.08	5215.09	5215.08	5216.93	5486.95	5530.61	5275.31		730.2	3505.63	3486.72	3131.57	3151.87	3136.73	3397.64	3195.18
730.15	1963.73	1955.92	1761.64	1770.77	1763.87	1762.73	1802.43	1866.13	1798.21		730.15	5904.49	5865.07	5212.74	5212.75	5212.74	5214.6	5482.28	5531.55	5274.85		730.15	3425.1	3487.85	3130.28	3150.73	3135.48	3397.38	3195.11
730.1	1931.71	1956.88	1760.92	1770.11	1763.16	1762.01	1800.76	1867.33	1798.1		730.1	5968.12	5865.58	5210.4	5210.41	5210.4	5212.27	5477.59	5532.44	5274.48		730.1	3476.06	3488.95	3129	3149.59	3134.22	3397.07	3195.08
730.05	1963.19	1957.87	1760.19	1769.45	1762.44	1761.29	1799.11	1868.54	1798		730.05	5726.92	5866.09	5208.06	5208.07	5208.06	5209.94	5472.87	5533.25	5274.21		730.05	3416.65	3490.04	3127.72	3148.45	3132.97	3396.69	3195.09
730	1948.68	1958.91	1759.47	1768.79	1761.73	1760.57	1797.47	1869.76	1797.92		730	5738.49	5866.61	5205.72	5205.73	5205.72	5207.61	5468.13	5533.99	5274.04		730	3371.54	3491.11	3126.44	3147.32	3131.72	3396.25	3195.13
729.95	1921.49	1959.99	1758.74	1768.13	1761.02	1759.85	1795.87	1870.97	1797.86		729.95	5733.03	5867.14	5203.39	5203.39	5203.39	5205.28	5463.37	5534.66	5273.97		729.95	3460.41	3492.15	3125.16	3146.19	3130.46	3395.75	3195.22
729.9	1948.49	1961.11	1758.01	1767.47	1760.31	1759.13	1794.27	1872.18	1797.81		729.9	5789.15	5867.69	5201.05	5201.06	5201.05	5202.95	5458.59	5535.26	5274.01		729.9	3481.23	3493.18	3123.87	3145.05	3129.21	3395.18	3195.35
729.85	1965.12	1962.26	1757.29	1766.82	1759.59	1758.41	1792.7	1873.4	1797.78		729.85	5724.61	5868.25	5198.71	5198.72	5198.71	5200.63	5453.79	5535.77	5274.17		729.85	3527.4	3494.18	3122.59	3143.92	3127.96	3394.55	3195.53
729.8	1985.04	1963.45	1756.56	1766.16	1758.88	1757.69	1791.15	1874.61	1797.78		729.8	5891.05	5868.83	5196.37	5196.38	5196.37	5198.3	5448.97	5536.21	5274.45		729.8	3483.84	3495.17	3121.31	3142.8	3126.71	3393.85	3195.75
729.75	1995.47	1964.67	1755.84	1765.5	1758.17	1756.97	1789.62	1875.8	1797.79		729.75	5790.42	5869.44	5194.03	5194.04	5194.03	5195.97	5444.13	5536.56	5274.85		729.75	3462.07	3496.15	3120.03	3141.67	3125.45	3393.08	3196.03
729.7	1969.85	1965.91	1755.11	1764.85	1757.45	1756.25	1788.1	1876.99	1797.83		729.7	5746.01	5870.07	5191.69	5191.7	5191.69	5193.64	5439.28	5536.82	5275.38		729.7	3424.7	3497.1	3118.74	3140.54	3124.2	3392.24	3196.35
729.65	1991.3	1967.19	1754.38	1764.19	1756.74	1755.53	1786.61	1878.15	1797.88		729.65	5871.59	5870.74	5189.35	5189.36	5189.35	5191.31	5434.42	5537	5276.04		729.65	3488.73	3498.04	3117.46	3139.42	3122.95	3391.34	3196.72
729.6	2066.38	1968.49	1753.66	1763.54	1756.03	1754.81	1785.13	1879.31	1797.97		729.6	5783.54	5871.45	5187.01	5187.02	5187.01	5188.98	5429.54	5537.09	5276.85		729.6	3550.59	3498.98	3116.18	3138.3	3121.7	3390.36	3197.16
729.55	1973.9	1969.8	1752.93	1762.88	1755.32	1754.09	1783.67	1880.43	1798.07		729.55	5870.9	5872.19	5184.67	5184.69	5184.67	5186.65	5424.65	5537.09	5277.8		729.55	3571	3499.89	3114.9	3137.18	3120.45	3389.32	3197.65
729.5	2014.24	1971.13	1752.21	1762.23	1754.61	1753.37	1782.23	1881.53	1798.2		729.5	5721.3	5872.98	5182.33	5182.35	5182.33	5184.32	5419.74	5536.99	5278.9		729.5	3500.91	3500.8	3113.62	3136.06	3119.2	3388.21	3198.19
729.45	1945.37	1972.48	1751.48	1761.58	1753.89	1752.65	1780.81	1882.59	1798.35		729.45	5896.83	5873.82	5179.99	5180.01	5179.99	5181.99	5414.82	5536.8	5280.16		729.45	3569.64	3501.71	3112.34	3134.94	3117.95	3387.02	3198.8
729.4	2017.33	1973.83	1750.75	1760.93	1753.18	1751.93	1779.41	1883.62	1798.54		729.4	5862.03	5874.72	5177.65	5177.67	5177.65	5179.66	5409.9	5536.51	5281.58		729.4	3555.06	3502.6	3111.05	3133.83	3116.7	3385.76	3199.47
729.35	1953.94	1975.19	1750.03	1760.28	1752.47	1751.21	1778.02	1884.61	1798.74		729.35	5848.56	5875.68	5175.31	5175.34	5175.31	5177.34	5404.96	5536.11	5283.17		729.35	3521.46	3503.5	3109.77	3132.71	3115.45	3384.44	3200.22
729.3	1949.71	1976.55	1749.3	1759.63	1751.76	1750.49	1776.65	1885.55	1798.98		729.3	5784.63	5876.7	5172.97	5173	5172.97	5175.01	5400.02	5535.62	5284.94		729.3	3479.76	3504.4	3108.49	3131.6	3114.2	3383.04	3201.02
729.25	2004.1	1977.91	1748.58	1758.98	1751.05	1749.77	1775.3	1886.45	1799.25		729.25	5916.94	5877.79	5170.63	5170.66	5170.63	5172.68	5395.07	5535.02	5286.89		729.25	3541.23	3505.3	3107.21	3130.49	3112.95	3381.57	3201.9
729.2	2007.13	1979.26	1747.85	1758.34	1750.34	1749.05	1773.96	1887.29	1799.55		729.2	5904.47	5878.95	5168.29	5168.33	5168.29	5170.35	5390.11	5534.32	5289.02		729.2	3542.08	3506.2	3105.93	3129.39	3111.7	3380.03	3202.85
729.15	1965.33	1980.6	1747.12	1757.69	1749.62	1748.33	1772.64	1888.07	1799.88		729.15	5934.72	5880.2	5165.95	5165.99	5165.95	5168.02	5385.15	5533.52	5291.34		729.15	3501.97	3507.11	3104.64	3128.28	3110.45	3378.43	3203.88
729.1	1994.14	1981.93	1746.4	1757.04	1748.91	1747.61	1771.33	1888.79	1800.24		729.1	5799.58	5881.54	5163.61	5163.65	5163.61	5165.69	5380.18	5532.6	5293.87		729.1	3492.1	3508.04	3103.36	3127.18	3109.2	3376.75	3204.99
729.05	1948.99	1983.25	1745.67	1756.4	1748.2	1746.89	1770.04	1889.44	1800.64		729.05	5953.4	5882.97	5161.27	5161.32	5161.27	5163.37	5375.21	5531.57	5296.6		729.05	3654.64	3508.98	3102.08	3126.07	3107.96	3375	3206.18
729	1973.73	1984.54	1744.95	1755.76	1747.49	1746.17	1768.77	1890.01	1801.07		729	5886.87	5884.49	5158.94	5158.98	5158.94	5161.04	5370.24	5530.44	5299.54		729	3552.78	3509.93	3100.8	3124.97	3106.71	3373.19	3207.46
728.95	2001.17	1985.8	1744.22	1755.11	1746.78	1745.45	1767.51	1890.51	1801.54		728.95	5785.17	5886.12	5156.6	5156.65	5156.6	5158.71	5365.26	5529.19	5302.7		728.95	3446.16	3510.92	3099.51	3123.88	3105.46	3371.3	3208.82
728.9	1918.43	1987.04	1743.49	1754.47	1746.07	1744.73	1766.26	1890.93	1802.05		728.9	5809.9	5887.86	5154.26	5154.31	5154.26	5156.38	5360.29	5527.84	5306.08		728.9	3446.64	3511.92	3098.23	3122.78	3104.21	3369.36	3210.27
728.85	2033.03	1988.25	1742.77	1753.83	1745.36	1744.01	1765.03	1891.27	1802.59		728.85	5866.42	5889.72	5151.92	5151.97	5151.92	5154.06	5355.31	5526.36	5309.69		728.85	3579.45	3512.96	3096.95	3121.69	3102.97	3367.34	3211.82
728.8	2020.57	1989.43	1742.04	1753.19	1744.65	1743.29	1763.82	1891.51	1803.18		728.8	5866.41	5891.7	5149.58	5149.64	5149.58	5151.73	5350.33	5524.78	5313.54		728.8	3472.52	3514.03	3095.67	3120.6	3101.72	3365.26	3213.46
728.75	1949.7	1990.57	1741.32	1752.55	1743.94	1742.58	1762.61	1891.66	1803.81		728.75	5766.25	5893.81	5147.24	5147.31	5147.24	5149.4	5345.36	5523.08	5317.62		728.75	3593.78	3515.14	3094.39	3119.51	3100.47	3363.12	3215.2
728.7	1927.52	1991.67	1740.59	1751.91	1743.23	1741.86	1761.42	1891.72	1804.48		728.7	5887.64	5896.05	5144.9	5144.97	5144.9	5147.07	5340.39	5521.26	5321.95		728.7	3504.3	3516.29	3093.11	3118.42	3099.23	3360.92	3217.04
728.65	1952.78	1992.73	1739.87	1751.28	1742.52	1741.14	1760.24	1891.68	1805.2		728.65	5869.16	5898.42	5142.56	5142.64	5142.56	5144.74	5335.42	5519.33	5326.53		728.65	3510.06	3517.49	3091.82	3117.34	3097.98	3358.65	3218.99
728.6	2003.63	1993.75	1739.14	1750.64	1741.81	1740.42	1759.08	1891.54	1805.96		728.6	5945.08	5900.95	5140.22	5140.31	5140.22	5142.42	5330.45	5517.28	5331.38		728.6	3454.31	3518.75	3090.54	3116.26	3096.74	3356.33	3221.05
728.55	2017.7	1994.73	1738.41	1750.01	1741.1	1739.7	1757.93	1891.29	1806.77		728.55	5908.33	5903.63	5137.88	5137.97	5137.88	5140.09	5325.5	5515.12	5336.47		728.55	3469.39	3520.05	3089.26	3115.18	3095.49	3353.94	3223.22
728.5	1969.97	1995.66	1737.69	1749.37	1740.39	1738.98	1756.79	1890.94	1807.63		728.5	5909.28	5906.46	5135.54	5135.64	5135.54	5137.76	5320.54	5512.84	5341.84		728.5	3555.43	3521.42	3087.98	3114.1	3094.25	3351.5	3225.5
728.45	2042.29	1996.55	1736.96	1748.74	1739.68	1738.26	1755.66	1890.48	1808.54		728.45	5888.04	5909.45	5133.2	5133.31	5133.2	5135.44	5315.6	5510.44	5347.48		728.45	3473.9	3522.85	3086.7	3113.02	3093	3349.01	3227.9
728.4	1931.52	1997.4	1736.23	1748.11	1738.97	1737.54	1754.54	1889.91	1809.5		728.4	5834.7	5912.61	5130.86	5130.98	5130.86	5133.11	5310.66	5507.92	5353.39		728.4	3539.56	3524.35	3085.41	3111.95	3091.76	3346.46	3230.42
728.35	1957.27	1998.2	1735.51	1747.48	1738.26	1736.83	1753.43	1889.23	1810.52		728.35	6027.92	5915.95	5128.52	5128.65	5128.52	5130.78	5305.72	5505.29	5359.59		728.35	3537.15	3525.93	3084.13	3110.88	3090.52	3343.86	3233.07
728.3	2020.44	1998.97	1734.78	1746.85	1737.56	1736.11	1752.34	1888.44	1811.59		728.3	5982.23	5919.46	5126.18	5126.32	5126.18	5128.46	5300.8	5502.55	5366.07		728.3	3456.36	3527.59	3082.85	3109.81	3089.27	3341.21	3235.84
728.25	2004.44	1999.69	1734.06	1746.22	1736.85	1735.39	1751.26	1887.55	1812.72		728.25	6003.7	5923.15	5123.84	5123.99	5123.84	5126.13	5295.89	5499.68	5372.83		728.25	3517.23	3529.33	3081.57	3108.75	3088.03	3338.51	3238.74
728.2	1958.61	2000.37	1733.33	1745.59	1736.14	1734.67	1750.18	1886.54	1813.9		728.2	6058.47	5927.03	5121.51	5121.66	5121.51	5123.81	5290.99	5496.7	5379.89		728.2	3595.47	3531.16	3080.28	3107.69	3086.79	3335.76	3241.78
728.15	2047.28	2001.02	1732.61	1744.96	1735.43	1733.95	1749.12	1885.43	1815.15		728.15	5930.79	5931.09	5119.17	5119.33	5119.17	5121.48	5286.09	5493.61	5387.23		728.15	3569.57	3533.09	3079	3106.63	3085.55	3332.97	3244.95
728.1	2005.82	2001.63	1731.88	1744.34	1734.72	1733.23	1748.06	1884.21	1816.46		728.1	5911.96	5935.36	5116.83	5117.01	5116.83	5119.15	5281.21	5490.4	5394.89		728.1	3506.71	3535.11	3077.72	3105.57	3084.3	3330.14	3248.27
728.05	1997.16	2002.22	1731.15	1743.72	1734.01	1732.52	1747.01	1882.89	1817.83		728.05	5937.68	5939.82	5114.49	5114.68	5114.49	5116.83	5276.34	5487.08	5402.83		728.05	3515.56	3537.24	3076.44	3104.52	3083.06	3327.26	3251.72
728	2001.25	2002.78	1730.43	1743.1	1733.31	1731.8	1745.98	1881.47	1819.27		728	5980.54	5944.48	5112.15	5112.36	5112.15	5114.5	5271.49	5483.65	5411.07		728	3558.24	3539.47	3075.16	3103.47	3081.82	3324.34	3255.32
727.95	2013.13	2003.32	1729.7	1742.47	1732.6	1731.08	1744.95	1879.95	1820.77		727.95	5892.65	5949.35	5109.81	5110.03	5109.81	5112.18	5266.65	5480.11	5419.61		727.95	3603.54	3541.82	3073.88	3102.42	3080.58	3321.39	3259.06
727.9	1972.17	2003.84	1728.97	1741.85	1731.89	1730.36	1743.93	1878.34	1822.34		727.9	6091.31	5954.42	5107.47	5107.71	5107.47	5109.85	5261.82	5476.45	5428.46		727.9	3590.6	3544.28	3072.59	3101.37	3079.34	3318.4	3262.95
727.85	2007.43	2004.35	1728.25	1741.24	1731.18	1729.64	1742.92	1876.63	1823.99		727.85	6029.37	5959.71	5105.13	5105.39	5105.13	5107.52	5257	5472.69	5437.61		727.85	3641.39	3546.87	3071.31	3100.33	3078.1	3315.37	3267.01
727.8	1932.11	2004.85	1727.52	1740.62	1730.48	1728.92	1741.91	1874.83	1825.7		727.8	5986.93	5965.19	5102.79	5103.07	5102.79	5105.2	5252.2	5468.82	5447.06		727.8	3592.36	3549.58	3070.03	3099.29	3076.86	3312.31	3271.21
727.75	1976.17	2005.35	1726.8	1740	1729.77	1728.21	1740.92	1872.95	1827.48		727.75	6035.48	5970.9	5100.45	5100.76	5100.45	5102.87	5247.42	5464.84	5456.81		727.75	3646.17	3552.42	3068.75	3098.25	3075.62	3309.22	3275.56
727.7	1998.13	2005.85	1726.07	1739.39	1729.06	1727.49	1739.93	1870.99	1829.34		727.7	5968.92	5976.81	5098.11	5098.44	5098.11	5100.55	5242.65	5460.76	5466.85		727.7	3605.22	3555.39	3067.47	3097.22	3074.38	3306.11	3280.08
727.65	2045.74	2006.36	1725.35	1738.78	1728.36	1726.77	1738.95	1868.95	1831.28		727.65	6012.14	5982.93	5095.77	5096.12	5095.77	5098.22	5237.9	5456.57	5477.19		727.65	3554.16	3558.5	3066.18	3096.19	3073.14	3302.96	3284.75
727.6	2068.89	2006.88	1724.62	1738.17	1727.65	1726.06	1737.97	1866.84	1833.3		727.6	5976.31	5989.27	5093.43	5093.81	5093.43	5095.9	5233.17	5452.29	5487.84		727.6	3589.81	3561.76	3064.9	3095.16	3071.91	3299.79	3289.6
727.55	2000.93	2007.43	1723.89	1737.56	1726.94	1725.34	1737.01	1864.66	1835.39		727.55	6030.42	5995.82	5091.09	5091.5	5091.09	5093.57	5228.45	5447.9	5498.76		727.55	3603.36	3565.15	3063.62	3094.14	3070.67	3296.59	3294.6
727.5	2074.42	2008	1723.17	1736.95	1726.24	1724.62	1736.05	1862.42	1837.56		727.5	5992.95	6002.57	5088.75	5089.19	5088.75	5091.25	5223.76	5443.41	5509.97		727.5	3576.36	3568.68	3062.34	3093.12	3069.43	3293.38	3299.76
727.45	2003.91	2008.6	1722.44	1736.34	1725.53	1723.9	1735.09	1860.12	1839.82		727.45	6063.11	6009.53	5086.41	5086.88	5086.41	5088.92	5219.08	5438.83	5521.46		727.45	3583.67	3572.36	3061.05	3092.1	3068.2	3290.14	3305.09
727.4	1991.09	2009.25	1721.71	1735.73	1724.83	1723.19	1734.14	1857.77	1842.16		727.4	6073.45	6016.69	5084.07	5084.58	5084.07	5086.6	5214.42	5434.16	5533.23		727.4	3567.15	3576.2	3059.77	3091.09	3066.96	3286.88	3310.59
727.35	1998.19	2009.93	1720.99	1735.13	1724.12	1722.47	1733.2	1855.37	1844.59		727.35	6049.02	6024.07	5081.73	5082.27	5081.73	5084.27	5209.78	5429.39	5545.29		727.35	3728.53	3580.19	3058.49	3090.08	3065.72	3283.6	3316.25
727.3	1995.79	2010.67	1720.26	1734.53	1723.42	1721.75	1732.27	1852.92	1847.1		727.3	6038.78	6031.63	5079.4	5079.98	5079.4	5081.95	5205.16	5424.53	5557.59		727.3	3590.57	3584.32	3057.21	3089.08	3064.49	3280.31	3322.07
727.25	2018.49	2011.45	1719.54	1733.93	1722.71	1721.03	1731.34	1850.44	1849.69		727.25	6088.23	6039.38	5077.06	5077.68	5077.06	5079.63	5200.56	5419.59	5570.15		727.25	3522.67	3588.61	3055.93	3088.07	3063.25	3277.01	3328.06
727.2	2019.34	2012.3	1718.81	1733.33	1722.01	1720.32	1730.41	1847.92	1852.38		727.2	6145.18	6047.31	5074.72	5075.38	5074.72	5077.3	5195.98	5414.56	5582.95		727.2	3607.46	3593.06	3054.64	3087.07	3062.02	3273.69	3334.2
727.15	2025.08	2013.22	1718.09	1732.73	1721.3	1719.6	1729.49	1845.37	1855.15		727.15	6189.08	6055.43	5072.38	5073.09	5072.38	5074.98	5191.43	5409.44	5595.99		727.15	3599.01	3597.65	3053.36	3086.08	3060.78	3270.36	3340.51
727.1	2018.16	2014.2	1717.36	1732.14	1720.6	1718.88	1728.58	1842.78	1858.02		727.1	6081.48	6063.73	5070.04	5070.8	5070.04	5072.66	5186.89	5404.25	5609.29		727.1	3551.14	3602.4	3052.08	3085.09	3059.55	3267.02	3346.98
727.05	2034.37	2015.26	1716.63	1731.54	1719.89	1718.17	1727.67	1840.18	1860.97		727.05	6099.62	6072.19	5067.7	5068.52	5067.7	5070.33	5182.37	5398.98	5622.78		727.05	3641.87	3607.3	3050.8	3084.1	3058.32	3263.68	3353.59
727	2037.45	2016.39	1715.91	1730.95	1719.19	1717.45	1726.76	1837.56	1864.02		727	6210.07	6080.8	5065.36	5066.23	5065.36	5068.01	5177.88	5393.63	5636.48		727	3566.8	3612.33	3049.52	3083.12	3057.09	3260.32	3360.35
726.95	2027.65	2017.61	1715.18	1730.36	1718.49	1716.73	1725.86	1834.92	1867.16		726.95	6236.3	6089.56	5063.02	5063.96	5063.02	5065.69	5173.41	5388.21	5650.37		726.95	3603.91	3617.51	3048.23	3082.14	3055.86	3256.96	3367.26
726.9	2063.56	2018.92	1714.45	1729.77	1717.78	1716.02	1724.96	1832.27	1870.38		726.9	6217.78	6098.45	5060.68	5061.68	5060.68	5063.36	5168.97	5382.72	5664.44		726.9	3695.42	3622.83	3046.95	3081.17	3054.62	3253.6	3374.3
726.85	2008.44	2020.32	1713.73	1729.19	1717.08	1715.3	1724.07	1829.61	1873.71		726.85	6178.56	6107.49	5058.34	5059.41	5058.34	5061.04	5164.54	5377.15	5678.71		726.85	3686.26	3628.29	3045.67	3080.2	3053.39	3250.23	3381.48
726.8	2023.6	2021.8	1713	1728.6	1716.38	1714.59	1723.18	1826.94	1877.12		726.8	6059.72	6116.63	5056	5057.15	5056	5058.72	5160.14	5371.53	5693.1		726.8	3619.95	3633.86	3044.39	3079.24	3052.16	3246.86	3388.77
726.75	2067.14	2023.39	1712.28	1728.02	1715.67	1713.87	1722.3	1824.28	1880.63		726.75	6082.87	6125.88	5053.66	5054.89	5053.66	5056.4	5155.76	5365.84	5707.64		726.75	3591.29	3639.55	3043.11	3078.27	3050.93	3243.49	3396.18
726.7	2059.51	2025.07	1711.55	1727.44	1714.97	1713.15	1721.42	1821.61	1884.23		726.7	6154.15	6135.21	5051.32	5052.63	5051.32	5054.07	5151.4	5360.09	5722.3		726.7	3583.64	3645.35	3041.82	3077.32	3049.7	3240.12	3403.69
726.65	2008.32	2026.85	1710.83	1726.86	1714.27	1712.44	1720.55	1818.95	1887.91		726.65	6197.74	6144.62	5048.98	5050.38	5048.98	5051.75	5147.07	5354.29	5737.06		726.65	3542.64	3651.25	3040.54	3076.37	3048.47	3236.75	3411.29
726.6	2078.56	2028.73	1710.1	1726.29	1713.57	1711.72	1719.67	1816.29	1891.7		726.6	6166.82	6154.11	5046.64	5048.14	5046.64	5049.43	5142.77	5348.42	5751.93		726.6	3616.63	3657.24	3039.26	3075.42	3047.24	3233.38	3418.97
726.55	2018.7	2030.71	1709.37	1725.71	1712.87	1711.01	1718.8	1813.63	1895.56		726.55	6209.75	6163.64	5044.3	5045.9	5044.3	5047.11	5138.48	5342.51	5766.85		726.55	3622.4	3663.28	3037.98	3074.48	3046.02	3230.01	3426.71
726.5	2034.2	2032.8	1708.65	1725.14	1712.17	1710.29	1717.94	1810.99	1899.51		726.5	6124.45	6173.19	5041.96	5043.66	5041.96	5044.79	5134.22	5336.55	5781.82		726.5	3663.75	3669.39	3036.7	3073.54	3044.79	3226.65	3434.5
726.45	2071.94	2034.98	1707.92	1724.57	1711.46	1709.58	1717.08	1808.36	1903.55		726.45	6262.66	6182.76	5039.62	5041.44	5039.62	5042.47	5129.99	5330.55	5796.82		726.45	3741.81	3675.53	3035.41	3072.61	3043.56	3223.29	3442.31
726.4	2048.65	2037.27	1707.2	1724	1710.76	1708.86	1716.22	1805.74	1907.66		726.4	6083.74	6192.33	5037.28	5039.22	5037.28	5040.14	5125.78	5324.5	5811.83		726.4	3676.5	3681.7	3034.13	3071.69	3042.34	3219.94	3450.13
726.35	2019.86	2039.66	1706.47	1723.44	1710.06	1708.14	1715.36	1803.14	1911.87		726.35	6331.15	6201.89	5034.95	5037	5034.95	5037.82	5121.59	5318.4	5826.85		726.35	3679.83	3687.87	3032.85	3070.77	3041.11	3216.59	3457.95
726.3	1996.16	2042.15	1705.74	1722.88	1709.36	1707.43	1714.51	1800.56	1916.14		726.3	6173.38	6211.39	5032.61	5034.8	5032.61	5035.5	5117.43	5312.28	5841.81		726.3	3670.69	3694.02	3031.57	3069.85	3039.89	3213.26	3465.73
726.25	1995.09	2044.73	1705.02	1722.32	1708.66	1706.71	1713.66	1797.99	1920.48		726.25	6376.07	6220.84	5030.27	5032.6	5030.27	5033.18	5113.29	5306.11	5856.71		726.25	3774.72	3700.11	3030.29	3068.94	3038.66	3209.93	3473.44
726.2	2055.46	2047.4	1704.29	1721.76	1707.96	1706	1712.81	1795.44	1924.89		726.2	6417.1	6230.2	5027.93	5030.41	5027.93	5030.86	5109.18	5299.92	5871.53		726.2	3693.38	3706.14	3029	3068.04	3037.44	3206.61	3481.07
726.15	1976.28	2050.17	1703.57	1721.2	1707.26	1705.28	1711.96	1792.92	1929.36		726.15	6278.92	6239.46	5025.59	5028.23	5025.59	5028.54	5105.1	5293.7	5886.25		726.15	3618.93	3712.07	3027.72	3067.14	3036.22	3203.3	3488.58
726.1	2051.86	2053.02	1702.84	1720.65	1706.56	1704.57	1711.12	1790.41	1933.9		726.1	6336.19	6248.61	5023.25	5026.06	5023.25	5026.22	5101.03	5287.44	5900.85		726.1	3755.11	3717.88	3026.44	3066.25	3034.99	3199.99	3495.97
726.05	2061.01	2055.94	1702.11	1720.1	1705.87	1703.85	1710.28	1787.93	1938.48		726.05	6286.53	6257.6	5020.91	5023.9	5020.91	5023.9	5097	5281.17	5915.27		726.05	3852.26	3723.53	3025.16	3065.36	3033.77	3196.7	3503.16
726	2047.94	2058.94	1701.39	1719.56	1705.17	1703.14	1709.45	1785.47	1943.11		726	6191.9	6266.42	5018.57	5021.75	5018.57	5021.58	5092.98	5274.88	5929.51		726	3754.97	3728.98	3023.88	3064.49	3032.55	3193.43	3510.15
725.95	2066.14	2062.01	1700.66	1719.01	1704.47	1702.42	1708.61	1783.03	1947.77		725.95	6222.05	6275.05	5016.23	5019.61	5016.23	5019.26	5089	5268.57	5943.53		725.95	3680.14	3734.22	3022.59	3063.61	3031.33	3190.16	3516.9
725.9	2026.41	2065.13	1699.94	1718.47	1703.77	1701.71	1707.78	1780.62	1952.46		725.9	6335.51	6283.45	5013.89	5017.48	5013.89	5016.94	5085.03	5262.24	5957.32		725.9	3761.57	3739.2	3021.31	3062.75	3030.11	3186.9	3523.38
725.85	1993.32	2068.31	1699.21	1717.93	1703.07	1701	1706.95	1778.24	1957.17		725.85	6272.78	6291.63	5011.55	5015.37	5011.55	5014.62	5081.09	5255.9	5970.85		725.85	3687.77	3743.9	3020.03	3061.89	3028.89	3183.66	3529.55
725.8	2088.83	2071.52	1698.48	1717.39	1702.38	1700.28	1706.12	1775.88	1961.89		725.8	6350.3	6299.52	5009.21	5013.26	5009.21	5012.3	5077.18	5249.55	5984.07		725.8	3605.23	3748.26	3018.75	3061.03	3027.67	3180.43	3535.37
725.75	2092.26	2074.76	1697.76	1716.86	1701.68	1699.57	1705.29	1773.55	1966.61		725.75	6417.33	6307.12	5006.87	5011.17	5006.87	5009.98	5073.29	5243.19	5996.97		725.75	3762.52	3752.27	3017.47	3060.19	3026.45	3177.21	3540.81
725.7	2089.27	2078.03	1697.03	1716.33	1700.98	1698.85	1704.47	1771.24	1971.31		725.7	6389.95	6314.39	5004.53	5009.1	5004.53	5007.67	5069.43	5236.83	6009.5		725.7	3717.16	3755.89	3016.18	3059.35	3025.24	3174.01	3545.84
725.65	2094.59	2081.29	1696.31	1715.81	1700.29	1698.14	1703.65	1768.96	1975.98		725.65	6362.95	6321.32	5002.19	5007.03	5002.19	5005.35	5065.59	5230.47	6021.66		725.65	3796.68	3759.07	3014.9	3058.52	3024.02	3170.82	3550.41
725.6	2111.32	2084.56	1695.58	1715.28	1699.59	1697.43	1702.83	1766.71	1980.63		725.6	6468.91	6327.88	4999.85	5004.98	4999.85	5003.03	5061.77	5224.1	6033.41		725.6	3768.22	3761.81	3013.62	3057.7	3022.8	3167.65	3554.51
725.55	2143.87	2087.8	1694.85	1714.76	1698.89	1696.71	1702.01	1764.48	1985.21		725.55	6548.86	6334.03	4997.52	5002.95	4997.52	5000.71	5057.98	5217.74	6044.7		725.55	3737.2	3764.05	3012.34	3056.88	3021.59	3164.49	3558.09
725.5	2097.92	2091.01	1694.13	1714.25	1698.2	1696	1701.19	1762.29	1989.73		725.5	6282.46	6339.75	4995.18	5000.94	4995.18	4998.39	5054.22	5211.39	6055.52		725.5	3717.92	3765.77	3011.06	3056.08	3020.37	3161.35	3561.13
725.45	2114.93	2094.17	1693.4	1713.73	1697.5	1695.29	1700.38	1760.12	1994.16		725.45	6450.42	6345.02	4992.84	4998.94	4992.84	4996.08	5050.48	5205.04	6065.83		725.45	3761.9	3766.95	3009.77	3055.28	3019.16	3158.22	3563.61
725.4	2133.09	2097.26	1692.68	1713.23	1696.81	1694.57	1699.57	1757.98	1998.49		725.4	6453.37	6349.8	4990.5	4996.96	4990.5	4993.76	5046.76	5198.7	6075.61		725.4	3761.77	3767.56	3008.49	3054.49	3017.95	3155.11	3565.48
725.35	2098.71	2100.27	1691.95	1712.72	1696.11	1693.86	1698.75	1755.86	2002.72		725.35	6337.49	6354.09	4988.16	4995	4988.16	4991.44	5043.06	5192.38	6084.84		725.35	3763.46	3767.58	3007.21	3053.7	3016.74	3152.02	3566.75
725.3	2107.38	2103.18	1691.22	1712.22	1695.42	1693.15	1697.94	1753.77	2006.8		725.3	6421.9	6357.83	4985.82	4993.06	4985.82	4989.12	5039.4	5186.06	6093.46		725.3	3757.66	3767	3005.93	3052.93	3015.52	3148.94	3567.39
725.25	2100.37	2105.97	1690.5	1711.72	1694.73	1692.43	1697.14	1751.71	2010.73		725.25	6326.75	6361.01	4983.48	4991.14	4983.48	4986.81	5035.75	5179.77	6101.46		725.25	3759.65	3765.8	3004.65	3052.17	3014.31	3145.88	3567.38
725.2	2142.74	2108.62	1689.77	1711.23	1694.03	1691.72	1696.33	1749.68	2014.49		725.2	6404.34	6363.62	4981.14	4989.24	4981.14	4984.49	5032.13	5173.49	6108.82		725.2	3803.32	3763.99	3003.36	3051.41	3013.1	3142.84	3566.73
725.15	2129.07	2111.11	1689.05	1710.74	1693.34	1691.01	1695.53	1747.67	2018.06		725.15	6514.73	6365.61	4978.8	4987.36	4978.8	4982.18	5028.53	5167.24	6115.51		725.15	3686.79	3761.54	3002.08	3050.66	3011.89	3139.81	3565.42
725.1	2147.82	2113.43	1688.32	1710.25	1692.65	1690.3	1694.72	1745.69	2021.42		725.1	6636.73	6366.99	4976.46	4985.51	4976.46	4979.86	5024.95	5161	6121.51		725.1	3764.08	3758.47	3000.8	3049.93	3010.69	3136.8	3563.45
725.05	2047.34	2115.56	1687.59	1709.77	1691.95	1689.59	1693.92	1743.74	2024.56		725.05	6406.28	6367.72	4974.12	4983.68	4974.12	4977.54	5021.4	5154.8	6126.78		725.05	3816.23	3754.77	2999.52	3049.2	3009.48	3133.8	3560.84
725	2091.58	2117.47	1686.87	1709.29	1691.26	1688.87	1693.12	1741.81	2027.45		725	6429.32	6367.78	4971.78	4981.88	4971.78	4975.23	5017.87	5148.61	6131.31		725	3787.31	3750.46	2998.24	3048.49	3008.27	3130.83	3557.59
724.95	2152.4	2119.16	1686.14	1708.82	1690.57	1688.16	1692.32	1739.91	2030.09		724.95	6336.69	6367.15	4969.44	4980.1	4969.44	4972.91	5014.36	5142.46	6135.09		724.95	3809.79	3745.55	2996.95	3047.78	3007.07	3127.87	3553.7
724.9	2142.68	2120.6	1685.42	1708.35	1689.88	1687.45	1691.52	1738.04	2032.44		724.9	6470.04	6365.84	4967.1	4978.35	4967.1	4970.6	5010.87	5136.34	6138.08		724.9	3794.49	3740.07	2995.67	3047.08	3005.86	3124.93	3549.21
724.85	2108.21	2121.78	1684.69	1707.89	1689.19	1686.74	1690.72	1736.19	2034.5		724.85	6451.54	6363.81	4964.76	4976.63	4964.76	4968.28	5007.41	5130.24	6140.29		724.85	3674.55	3734.01	2994.39	3046.4	3004.66	3122	3544.12
724.8	2110.32	2122.68	1683.96	1707.43	1688.5	1686.03	1689.93	1734.37	2036.25		724.8	6546.14	6361.05	4962.42	4974.94	4962.42	4965.97	5003.97	5124.19	6141.69		724.8	3681.25	3727.42	2993.11	3045.73	3003.45	3119.1	3538.47
724.75	2100.54	2123.29	1683.24	1706.98	1687.81	1685.32	1689.13	1732.57	2037.68		724.75	6344.69	6357.57	4960.08	4973.28	4960.08	4963.65	5000.55	5118.16	6142.26		724.75	3649.05	3720.33	2991.83	3045.06	3002.25	3116.21	3532.28
724.7	2089.51	2123.6	1682.51	1706.53	1687.12	1684.6	1688.34	1730.79	2038.77		724.7	6425.13	6353.35	4957.74	4971.65	4957.74	4961.34	4997.15	5112.17	6142.02		724.7	3756.3	3712.75	2990.54	3044.41	3001.05	3113.34	3525.58
724.65	2118.91	2123.59	1681.79	1706.09	1686.43	1683.89	1687.55	1729.04	2039.52		724.65	6489.26	6348.4	4955.4	4970.06	4955.4	4959.03	4993.77	5106.22	6140.93		724.65	3705.88	3704.73	2989.26	3043.77	2999.85	3110.49	3518.4
724.6	2078.49	2123.26	1681.06	1705.65	1685.74	1683.18	1686.76	1727.32	2039.92		724.6	6417.85	6342.69	4953.07	4968.5	4953.07	4956.72	4990.42	5100.31	6139.01		724.6	3642.44	3696.28	2987.98	3043.15	2998.65	3107.65	3510.77
724.55	2100.86	2122.61	1680.34	1705.22	1685.06	1682.47	1685.97	1725.62	2039.95		724.55	6386.05	6336.25	4950.73	4966.98	4950.73	4954.4	4987.09	5094.44	6136.26		724.55	3686.02	3687.45	2986.7	3042.53	2997.45	3104.83	3502.73
724.5	2117.86	2121.62	1679.61	1704.79	1684.37	1681.76	1685.18	1723.94	2039.63		724.5	6416.64	6329.07	4948.39	4965.49	4948.39	4952.09	4983.77	5088.61	6132.66		724.5	3700.77	3678.29	2985.42	3041.93	2996.26	3102.03	3494.31
724.45	2091.88	2120.29	1678.88	1704.37	1683.68	1681.05	1684.39	1722.28	2038.94		724.45	6395.3	6321.16	4946.05	4964.05	4946.05	4949.78	4980.48	5082.82	6128.23		724.45	3730.28	3668.81	2984.13	3041.34	2995.06	3099.25	3485.56
724.4	2139.42	2118.63	1678.16	1703.96	1683	1680.34	1683.6	1720.65	2037.88		724.4	6256.13	6312.53	4943.71	4962.64	4943.71	4947.46	4977.21	5077.08	6122.98		724.4	3753.46	3659.06	2982.85	3040.77	2993.86	3096.49	3476.49
724.35	2155.67	2116.64	1677.43	1703.55	1682.31	1679.63	1682.82	1719.03	2036.45		724.35	6287.69	6303.18	4941.37	4961.28	4941.37	4945.15	4973.95	5071.38	6116.9		724.35	3674.64	3649.06	2981.57	3040.21	2992.67	3093.74	3467.15
724.3	2135.46	2114.31	1676.7	1703.15	1681.62	1678.92	1682.03	1717.44	2034.67		724.3	6327.63	6293.14	4939.03	4959.95	4939.03	4942.84	4970.72	5065.72	6110.02		724.3	3735.34	3638.86	2980.29	3039.66	2991.48	3091.01	3457.57
724.25	2148.43	2111.66	1675.98	1702.75	1680.94	1678.21	1681.25	1715.87	2032.53		724.25	6364.01	6282.41	4936.69	4958.68	4936.69	4940.53	4967.51	5060.11	6102.34		724.25	3694.97	3628.5	2979.01	3039.13	2990.29	3088.3	3447.8
724.2	2073.36	2108.69	1675.25	1702.36	1680.26	1677.5	1680.46	1714.33	2030.05		724.2	6416.66	6271.02	4934.35	4957.45	4934.35	4938.22	4964.31	5054.56	6093.89		724.2	3637.86	3617.99	2977.72	3038.61	2989.09	3085.61	3437.85
724.15	2107.15	2105.42	1674.53	1701.98	1679.57	1676.79	1679.68	1712.8	2027.23		724.15	6278.33	6258.99	4932.01	4956.27	4932.01	4935.91	4961.14	5049.04	6084.68		724.15	3597.97	3607.38	2976.44	3038.11	2987.91	3082.93	3427.76
724.1	2039.7	2101.84	1673.8	1701.6	1678.89	1676.08	1678.9	1711.29	2024.08		724.1	6294.3	6246.32	4929.67	4955.13	4929.67	4933.6	4957.98	5043.57	6074.72		724.1	3652.12	3596.68	2975.16	3037.62	2986.72	3080.27	3417.55
724.05	2102.47	2097.99	1673.08	1701.24	1678.2	1675.38	1678.12	1709.8	2020.62		724.05	6248.09	6233.06	4927.33	4954.05	4927.33	4931.29	4954.84	5038.16	6064.05		724.05	3554.19	3585.94	2973.88	3037.15	2985.53	3077.63	3407.26
724	2050.84	2093.86	1672.35	1700.88	1677.52	1674.67	1677.34	1708.33	2016.87		724	6207.45	6219.23	4924.99	4953.02	4924.99	4928.98	4951.72	5032.8	6052.69		724	3599.72	3575.18	2972.59	3036.7	2984.34	3075.01	3396.92
723.95	2068.44	2089.49	1671.62	1700.52	1676.84	1673.96	1676.56	1706.88	2012.84		723.95	6152.21	6204.85	4922.65	4952.05	4922.65	4926.67	4948.62	5027.48	6040.65		723.95	3566.14	3564.42	2971.31	3036.26	2983.16	3072.4	3386.55
723.9	2052.27	2084.88	1670.9	1700.17	1676.16	1673.25	1675.79	1705.45	2008.54		723.9	6143.64	6189.95	4920.31	4951.13	4920.31	4924.36	4945.53	5022.22	6027.97		723.9	3499.12	3553.68	2970.03	3035.83	2981.97	3069.81	3376.16
723.85	2182.6	2080.04	1670.17	1699.84	1675.48	1672.54	1675.01	1704.04	2003.99		723.85	6195.16	6174.54	4917.98	4950.27	4917.98	4922.05	4942.47	5017	6014.65		723.85	3624.7	3542.98	2968.75	3035.43	2980.79	3067.24	3365.77
723.8	2119.43	2075	1669.44	1699.51	1674.8	1671.83	1674.23	1702.64	1999.22		723.8	6183.28	6158.69	4915.64	4949.47	4915.64	4919.74	4939.41	5011.84	6000.76		723.8	3541.61	3532.36	2967.47	3035.04	2979.61	3064.68	3355.43
723.75	2041.58	2069.78	1668.72	1699.19	1674.12	1671.12	1673.46	1701.26	1994.23		723.75	6106.23	6142.4	4913.3	4948.73	4913.3	4917.44	4936.38	5006.73	5986.31		723.75	3479.49	3521.82	2966.18	3034.67	2978.43	3062.15	3345.13
723.7	2084.48	2064.4	1667.99	1698.87	1673.44	1670.42	1672.68	1699.9	1989.05		723.7	6060.36	6125.71	4910.96	4948.05	4910.96	4915.13	4933.36	5001.67	5971.31		723.7	3526.31	3511.38	2964.9	3034.32	2977.25	3059.63	3334.9
723.65	2118.34	2058.87	1667.27	1698.57	1672.76	1669.71	1671.91	1698.55	1983.7		723.65	6117.68	6108.65	4908.62	4947.44	4908.62	4912.82	4930.36	4996.66	5955.82		723.65	3465.37	3501.06	2963.62	3033.99	2976.07	3057.12	3324.74
723.6	2079.35	2053.2	1666.54	1698.28	1672.09	1669	1671.13	1697.22	1978.19		723.6	6085.48	6091.23	4906.28	4946.9	4906.28	4910.52	4927.38	4991.71	5939.83		723.6	3496.46	3490.85	2962.34	3033.68	2974.89	3054.63	3314.67
723.55	2070.85	2047.43	1665.82	1697.99	1671.41	1668.3	1670.36	1695.91	1972.54		723.55	5979.54	6073.52	4903.94	4946.43	4903.94	4908.21	4924.41	4986.8	5923.42		723.55	3528.72	3480.8	2961.06	3033.39	2973.72	3052.16	3304.7
723.5	2109.8	2041.57	1665.09	1697.71	1670.73	1667.59	1669.59	1694.61	1966.78		723.5	6068.42	6055.53	4901.6	4946.02	4901.6	4905.9	4921.46	4981.95	5906.59		723.5	3440.65	3470.89	2959.78	3033.11	2972.54	3049.7	3294.86
723.45	1946.01	2035.62	1664.36	1697.45	1670.06	1666.88	1668.82	1693.33	1960.91		723.45	5975.81	6037.3	4899.26	4945.69	4899.26	4903.6	4918.52	4977.15	5889.37		723.45	3356.26	3461.15	2958.49	3032.86	2971.37	3047.26	3285.13
723.4	1996.81	2029.62	1663.64	1697.19	1669.38	1666.18	1668.05	1692.06	1954.95		723.4	5892.36	6018.85	4896.92	4945.43	4896.92	4901.29	4915.6	4972.41	5871.8		723.4	3458.73	3451.57	2957.21	3032.63	2970.2	3044.84	3275.54
723.35	1989.27	2023.57	1662.91	1696.94	1668.71	1665.47	1667.28	1690.8	1948.92		723.35	5910.08	6000.2	4894.58	4945.25	4894.58	4898.99	4912.69	4967.71	5853.88		723.35	3453.91	3442.17	2955.93	3032.42	2969.03	3042.43	3266.07
723.3	1956.08	2017.49	1662.19	1696.71	1668.03	1664.77	1666.51	1689.56	1942.84		723.3	5815.94	5981.42	4892.24	4945.15	4892.24	4896.68	4909.79	4963.07	5835.69		723.3	3415.59	3432.95	2954.65	3032.23	2967.86	3040.04	3256.76
723.25	2047.89	2011.4	1661.46	1696.48	1667.36	1664.06	1665.74	1688.33	1936.72		723.25	5837.23	5962.52	4889.9	4945.13	4889.9	4894.38	4906.91	4958.48	5817.22		723.25	3437.81	3423.92	2953.36	3032.07	2966.7	3037.66	3247.59
723.2	2078.57	2005.3	1660.73	1696.27	1666.69	1663.36	1664.97	1687.12	1930.57		723.2	5813.73	5943.52	4887.56	4945.19	4887.56	4892.07	4904.05	4953.94	5798.52		723.2	3323.83	3415.09	2952.08	3031.92	2965.53	3035.3	3238.58
723.15	2032.13	1999.22	1660.01	1696.06	1666.02	1662.65	1664.2	1685.91	1924.4		723.15	5899.89	5924.46	4885.22	4945.33	4885.22	4889.77	4901.2	4949.45	5779.6		723.15	3500.2	3406.45	2950.8	3031.8	2964.37	3032.96	3229.73
723.1	2031.2	1993.14	1659.28	1695.87	1665.35	1661.95	1663.44	1684.72	1918.23		723.1	5900.09	5905.35	4882.88	4945.57	4882.88	4887.47	4898.36	4945	5760.48		723.1	3378.83	3398.01	2949.52	3031.71	2963.2	3030.63	3221.02
723.05	1977.43	1987.11	1658.56	1695.69	1664.68	1661.24	1662.67	1683.54	1912.06		723.05	5588.79	5886.25	4880.54	4945.89	4880.54	4885.17	4895.53	4940.61	5741.22		723.05	3375.68	3389.77	2948.24	3031.64	2962.04	3028.31	3212.49
723	1990.72	1981.12	1657.83	1695.53	1664.01	1660.54	1661.91	1682.38	1905.92		723	5688.48	5867.17	4878.2	4946.29	4878.2	4882.87	4892.72	4936.28	5721.83		723	3309.5	3381.74	2946.95	3031.59	2960.89	3026.01	3204.12
722.95	1991.38	1975.19	1657.1	1695.37	1663.34	1659.83	1661.14	1681.22	1899.8		722.95	5690.86	5848.14	4875.86	4946.8	4875.86	4880.56	4889.92	4931.98	5702.33		722.95	3335.5	3373.91	2945.67	3031.57	2959.73	3023.73	3195.91
722.9	1946.79	1969.31	1656.38	1695.23	1662.67	1659.13	1660.38	1680.08	1893.72		722.9	5656.67	5829.18	4873.52	4947.39	4873.52	4878.26	4887.13	4927.74	5682.75		722.9	3378.73	3366.29	2944.39	3031.57	2958.57	3021.45	3187.86
722.85	1966.34	1963.5	1655.65	1695.1	1662.01	1658.43	1659.61	1678.94	1887.67		722.85	5717.59	5810.3	4871.19	4948.08	4871.19	4875.96	4884.36	4923.55	5663.09		722.85	3324.75	3358.87	2943.11	3031.61	2957.42	3019.2	3179.98
722.8	2032.1	1957.76	1654.93	1694.98	1661.34	1657.72	1658.85	1677.82	1881.68		722.8	5564.86	5791.56	4868.85	4948.87	4868.85	4873.66	4881.59	4919.4	5643.41		722.8	3324.04	3351.67	2941.83	3031.66	2956.27	3016.95	3172.26
722.75	1972.2	1952.11	1654.2	1694.88	1660.67	1657.02	1658.09	1676.71	1875.74		722.75	5649.7	5772.97	4866.51	4949.76	4866.51	4871.36	4878.84	4915.31	5623.73		722.75	3314.42	3344.67	2940.55	3031.75	2955.12	3014.73	3164.71
722.7	1934.52	1946.54	1653.47	1694.79	1660.01	1656.32	1657.32	1675.61	1869.87		722.7	5663.93	5754.54	4864.17	4950.74	4864.17	4869.06	4876.1	4911.25	5604.05		722.7	3386.68	3337.88	2939.26	3031.86	2953.97	3012.51	3157.33
722.65	1884.08	1941.07	1652.75	1694.71	1659.35	1655.62	1656.56	1674.51	1864.06		722.65	5503.35	5736.31	4861.83	4951.84	4861.83	4866.77	4873.37	4907.25	5584.4		722.65	3322.9	3331.29	2937.98	3032	2952.82	3010.31	3150.1
722.6	1903.42	1935.68	1652.02	1694.65	1658.68	1654.91	1655.8	1673.43	1858.32		722.6	5491.68	5718.27	4859.49	4953.03	4859.49	4864.47	4870.65	4903.29	5564.78		722.6	3359.96	3324.9	2936.7	3032.17	2951.68	3008.12	3143.03
722.55	1935.19	1930.41	1651.3	1694.61	1658.02	1654.21	1655.04	1672.35	1852.65		722.55	5614.41	5700.48	4857.15	4954.34	4857.15	4862.17	4867.94	4899.37	5545.25		722.55	3326.81	3318.73	2935.42	3032.37	2950.53	3005.95	3136.12
722.5	1868.31	1925.23	1650.57	1694.58	1657.36	1653.51	1654.28	1671.29	1847.07		722.5	5533.19	5682.94	4854.81	4955.75	4854.81	4859.88	4865.25	4895.5	5525.81		722.5	3245.24	3312.75	2934.14	3032.6	2949.39	3003.79	3129.37
722.45	1924.07	1920.17	1649.84	1694.56	1656.7	1652.81	1653.52	1670.23	1841.57		722.45	5572.81	5665.66	4852.47	4957.27	4852.47	4857.58	4862.56	4891.67	5506.47		722.45	3230.52	3306.97	2932.85	3032.86	2948.25	3001.65	3122.77
722.4	1912.53	1915.21	1649.12	1694.56	1656.04	1652.11	1652.76	1669.18	1836.15		722.4	5387.51	5648.68	4850.13	4958.9	4850.13	4855.28	4859.88	4887.89	5487.25		722.4	3264.73	3301.39	2931.57	3033.15	2947.11	2999.51	3116.33
722.35	1914.05	1910.36	1648.39	1694.58	1655.39	1651.41	1652	1668.13	1830.81		722.35	5443.16	5631.98	4847.79	4960.65	4847.79	4852.99	4857.22	4884.14	5468.16		722.35	3284.76	3296	2930.29	3033.47	2945.98	2997.39	3110.03
722.3	1935.02	1905.63	1647.67	1694.61	1654.73	1650.71	1651.24	1667.1	1825.57		722.3	5515.03	5615.62	4845.45	4962.5	4845.45	4850.69	4854.56	4880.44	5449.24		722.3	3289.42	3290.81	2929.01	3033.83	2944.85	2995.28	3103.88
722.25	1945.13	1901.02	1646.94	1694.66	1654.08	1650.01	1650.48	1666.07	1820.41		722.25	5370.75	5599.6	4843.11	4964.48	4843.11	4848.4	4851.91	4876.78	5430.48		722.25	3287.26	3285.82	2927.72	3034.21	2943.72	2993.19	3097.87
722.2	1910.16	1896.52	1646.21	1694.73	1653.42	1649.31	1649.73	1665.05	1815.35		722.2	5521.2	5583.92	4840.77	4966.57	4840.77	4846.11	4849.27	4873.16	5411.91		722.2	3270.19	3281.01	2926.44	3034.63	2942.59	2991.1	3092.01
722.15	1915.07	1892.14	1645.49	1694.82	1652.77	1648.61	1648.97	1664.04	1810.37		722.15	5454.87	5568.6	4838.43	4968.77	4838.43	4843.81	4846.64	4869.58	5393.53		722.15	3256.78	3276.38	2925.16	3035.08	2941.46	2989.03	3086.29
722.1	1843.37	1887.87	1644.76	1694.92	1652.11	1647.91	1648.21	1663.04	1805.49		722.1	5508.92	5553.65	4836.1	4971.11	4836.1	4841.52	4844.02	4866.03	5375.34		722.1	3244.28	3271.94	2923.88	3035.57	2940.34	2986.97	3080.7
722.05	1836.63	1883.72	1644.04	1695.04	1651.46	1647.21	1647.46	1662.04	1800.7		722.05	5536.53	5539.09	4833.76	4973.56	4833.76	4839.23	4841.4	4862.53	5357.39		722.05	3203.3	3267.69	2922.6	3036.09	2939.22	2984.93	3075.24
722	1838.99	1879.7	1643.31	1695.18	1650.81	1646.52	1646.7	1661.04	1796		722	5452.33	5524.93	4831.42	4976.12	4831.42	4836.94	4838.8	4859.06	5339.67		722	3198.37	3263.61	2921.32	3036.65	2938.09	2982.89	3069.91
721.95	1819.72	1875.79	1642.58	1695.34	1650.16	1645.82	1645.94	1660.06	1791.39		721.95	5453.36	5511.17	4829.08	4978.82	4829.08	4834.65	4836.2	4855.62	5322.19		721.95	3294.72	3259.71	2920.03	3037.24	2936.98	2980.87	3064.72
721.9	1835.89	1872.01	1641.86	1695.52	1649.52	1645.12	1645.19	1659.08	1786.88		721.9	5312.44	5497.83	4826.74	4981.63	4826.74	4832.36	4833.61	4852.23	5304.95		721.9	3198.93	3255.98	2918.75	3037.87	2935.86	2978.86	3059.64
721.85	1878.07	1868.33	1641.13	1695.71	1648.87	1644.42	1644.43	1658.1	1782.45		721.85	5454.14	5484.9	4824.4	4984.58	4824.4	4830.07	4831.03	4848.86	5287.95		721.85	3270.26	3252.42	2917.47	3038.54	2934.75	2976.86	3054.68
721.8	1854.93	1864.78	1640.41	1695.93	1648.22	1643.73	1643.68	1657.13	1778.12		721.8	5397.11	5472.42	4822.06	4987.64	4822.06	4827.78	4828.46	4845.53	5271.23		721.8	3222.96	3249.04	2916.19	3039.24	2933.64	2974.87	3049.85
721.75	1841.02	1861.35	1639.68	1696.17	1647.58	1643.03	1642.92	1656.17	1773.88		721.75	5564.73	5460.37	4819.72	4990.83	4819.72	4825.5	4825.89	4842.24	5254.79		721.75	3182.26	3245.81	2914.91	3039.98	2932.53	2972.89	3045.12
721.7	1871.07	1858.04	1638.95	1696.43	1646.94	1642.34	1642.17	1655.21	1769.72		721.7	5366.55	5448.76	4817.38	4994.15	4817.38	4823.21	4823.33	4838.98	5238.61		721.7	3216.34	3242.76	2913.62	3040.76	2931.43	2970.92	3040.51
721.65	1834.01	1854.84	1638.23	1696.71	1646.3	1641.64	1641.42	1654.26	1765.66		721.65	5334.01	5437.59	4815.04	4997.59	4815.04	4820.92	4820.78	4835.74	5222.73		721.65	3319.53	3239.86	2912.34	3041.58	2930.33	2968.97	3036.01
721.6	1869.08	1851.75	1637.5	1697.01	1645.66	1640.95	1640.66	1653.31	1761.68		721.6	5475.75	5426.87	4812.7	5001.16	4812.7	4818.64	4818.23	4832.54	5207.11		721.6	3250.24	3237.11	2911.06	3042.43	2929.23	2967.02	3031.61
721.55	1819.52	1848.79	1636.78	1697.33	1645.02	1640.25	1639.91	1652.37	1757.79		721.55	5417.72	5416.61	4810.36	5004.85	4810.36	4816.35	4815.69	4829.37	5191.79		721.55	3251.22	3234.53	2909.78	3043.33	2928.13	2965.08	3027.31
721.5	1801.09	1845.93	1636.05	1697.68	1644.38	1639.56	1639.16	1651.43	1753.98		721.5	5469.1	5406.81	4808.02	5008.67	4808.02	4814.07	4813.16	4826.23	5176.77		721.5	3288.45	3232.09	2908.49	3044.27	2927.04	2963.16	3023.12
721.45	1920.09	1843.19	1635.33	1698.05	1643.74	1638.87	1638.41	1650.5	1750.26		721.45	5410.36	5397.47	4805.68	5012.61	4805.68	4811.79	4810.63	4823.11	5162.05		721.45	3209.33	3229.81	2907.21	3045.24	2925.95	2961.24	3019.02
721.4	1847.68	1840.56	1634.6	1698.43	1643.11	1638.17	1637.65	1649.57	1746.62		721.4	5339.06	5388.58	4803.34	5016.68	4803.34	4809.5	4808.11	4820.03	5147.63		721.4	3141.82	3227.67	2905.93	3046.26	2924.86	2959.34	3015.01
721.35	1779.77	1838.04	1633.87	1698.85	1642.48	1637.48	1636.9	1648.64	1743.05		721.35	5395.65	5380.15	4801	5020.89	4801	4807.22	4805.6	4816.97	5133.49		721.35	3199.57	3225.68	2904.65	3047.33	2923.77	2957.44	3011.09
721.3	1833.52	1835.63	1633.15	1699.29	1641.85	1636.79	1636.15	1647.72	1739.57		721.3	5552.5	5372.18	4798.66	5025.21	4798.66	4804.94	4803.09	4813.94	5119.67		721.3	3203.14	3223.83	2903.37	3048.43	2922.69	2955.55	3007.26
721.25	1875.42	1833.34	1632.42	1699.75	1641.21	1636.1	1635.4	1646.81	1736.17		721.25	5393.4	5364.67	4796.32	5029.65	4796.32	4802.66	4800.58	4810.93	5106.15		721.25	3223.57	3222.12	2902.09	3049.57	2921.61	2953.68	3003.51
721.2	1841.36	1831.14	1631.69	1700.23	1640.59	1635.41	1634.65	1645.89	1732.85		721.2	5340.31	5357.61	4793.98	5034.22	4793.98	4800.38	4798.09	4807.95	5092.92		721.2	3230.44	3220.55	2900.8	3050.76	2920.54	2951.81	2999.84
721.15	1842.96	1829.05	1630.97	1700.74	1639.96	1634.72	1633.9	1644.98	1729.6		721.15	5350.86	5351.01	4791.65	5038.9	4791.65	4798.1	4795.59	4804.99	5080		721.15	3241.68	3219.11	2899.52	3051.99	2919.47	2949.95	2996.26
721.1	1828.48	1827.07	1630.24	1701.28	1639.34	1634.03	1633.15	1644.08	1726.41		721.1	5377.27	5344.85	4789.31	5043.72	4789.31	4795.83	4793.1	4802.05	5067.37		721.1	3233.08	3217.8	2898.24	3053.27	2918.4	2948.1	2992.75
721.05	1834.16	1825.19	1629.52	1701.84	1638.71	1633.34	1632.4	1643.18	1723.31		721.05	5380.99	5339.15	4786.97	5048.65	4786.97	4793.55	4790.62	4799.14	5055.05		721.05	3206.06	3216.62	2896.96	3054.59	2917.33	2946.26	2989.31
721	1815.97	1823.41	1628.79	1702.42	1638.09	1632.65	1631.65	1642.28	1720.27		721	5404.99	5333.88	4784.63	5053.69	4784.63	4791.27	4788.14	4796.25	5043.02		721	3220.51	3215.57	2895.68	3055.95	2916.27	2944.43	2985.94
720.95	1801.4	1821.73	1628.07	1703.04	1637.47	1631.96	1630.9	1641.38	1717.31		720.95	5383.18	5329.05	4782.29	5058.85	4782.29	4789	4785.67	4793.39	5031.29		720.95	3228.74	3214.65	2894.39	3057.36	2915.21	2942.61	2982.65
720.9	1749.71	1820.15	1627.34	1703.67	1636.85	1631.27	1630.15	1640.49	1714.41		720.9	5371.69	5324.65	4779.95	5064.13	4779.95	4786.73	4783.2	4790.54	5019.85		720.9	3153.36	3213.85	2893.11	3058.81	2914.16	2940.79	2979.42
720.85	1849.37	1818.67	1626.61	1704.34	1636.23	1630.58	1629.4	1639.61	1711.57		720.85	5373.3	5320.67	4777.61	5069.53	4777.61	4784.46	4780.74	4787.71	5008.68		720.85	3215.04	3213.17	2891.83	3060.31	2913.11	2938.99	2976.25
720.8	1880.4	1817.29	1625.89	1705.03	1635.62	1629.9	1628.66	1638.72	1708.8		720.8	5517.23	5317.12	4775.27	5075.02	4775.27	4782.18	4778.28	4784.9	4997.81		720.8	3247.29	3212.61	2890.55	3061.86	2912.06	2937.19	2973.14
720.75	1821.73	1816	1625.16	1705.75	1635.01	1629.21	1627.91	1637.84	1706.09		720.75	5541.17	5313.97	4772.93	5080.63	4772.93	4779.91	4775.82	4782.11	4987.21		720.75	3229.53	3212.16	2889.26	3063.45	2911.02	2935.4	2970.09
720.7	1794.78	1814.8	1624.43	1706.49	1634.4	1628.53	1627.16	1636.96	1703.44		720.7	5478.9	5311.23	4770.59	5086.34	4770.59	4777.64	4773.37	4779.34	4976.9		720.7	3261.82	3211.83	2887.98	3065.08	2909.98	2933.62	2967.1
720.65	1810.3	1813.69	1623.71	1707.27	1633.79	1627.84	1626.41	1636.08	1700.85		720.65	5435.25	5308.89	4768.25	5092.15	4768.25	4775.38	4770.92	4776.59	4966.85		720.65	3225.55	3211.62	2886.7	3066.77	2908.94	2931.84	2964.17
720.6	1842.17	1812.68	1622.98	1708.07	1633.18	1627.16	1625.66	1635.21	1698.32		720.6	5349.04	5306.94	4765.91	5098.08	4765.91	4773.11	4768.48	4773.85	4957.07		720.6	3304.54	3211.51	2885.42	3068.5	2907.91	2930.08	2961.28
720.55	1877.1	1811.76	1622.26	1708.89	1632.58	1626.47	1624.92	1634.34	1695.84		720.55	5382.09	5305.36	4763.57	5104.09	4763.57	4770.84	4766.04	4771.13	4947.55		720.55	3264.98	3211.52	2884.14	3070.28	2906.88	2928.32	2958.45
720.5	1835.42	1810.92	1621.53	1709.75	1631.98	1625.79	1624.17	1633.47	1693.41		720.5	5465.52	5304.15	4761.23	5110.19	4761.23	4768.58	4763.6	4768.43	4938.29		720.5	3297.42	3211.63	2882.85	3072.1	2905.86	2926.57	2955.67
720.45	1790.88	1810.17	1620.81	1710.63	1631.38	1625.11	1623.42	1632.61	1691.04		720.45	5387.24	5303.31	4758.89	5116.38	4758.89	4766.31	4761.17	4765.74	4929.28		720.45	3336.47	3211.84	2881.57	3073.97	2904.84	2924.82	2952.93
720.4	1832.48	1809.5	1620.08	1711.55	1630.78	1624.42	1622.68	1631.74	1688.72		720.4	5428.51	5302.82	4756.55	5122.66	4756.55	4764.05	4758.74	4763.07	4920.52		720.4	3266.29	3212.16	2880.29	3075.88	2903.83	2923.09	2950.24
720.35	1784.52	1808.92	1619.35	1712.49	1630.18	1623.74	1621.93	1630.88	1686.45		720.35	5376.97	5302.67	4754.21	5129.03	4754.21	4761.79	4756.31	4760.41	4911.99		720.35	3291.78	3212.59	2879.01	3077.85	2902.82	2921.36	2947.59
720.3	1767.97	1808.42	1618.63	1713.46	1629.59	1623.06	1621.19	1630.03	1684.23		720.3	5428.52	5302.85	4751.88	5135.47	4751.88	4759.53	4753.89	4757.77	4903.7		720.3	3222.52	3213.11	2877.73	3079.86	2901.82	2919.63	2944.98
720.25	1809.75	1808	1617.9	1714.46	1629	1622.38	1620.44	1629.17	1682.05		720.25	5556.46	5303.35	4749.54	5141.98	4749.54	4757.27	4751.47	4755.13	4895.64		720.25	3266.78	3213.73	2876.44	3081.91	2900.82	2917.92	2942.41
720.2	1840.18	1807.66	1617.17	1715.49	1628.41	1621.7	1619.69	1628.32	1679.92		720.2	5479.07	5304.17	4747.2	5148.57	4747.2	4755.01	4749.05	4752.52	4887.81		720.2	3227.11	3214.45	2875.16	3084.01	2899.82	2916.21	2939.89
720.15	1768.74	1807.4	1616.45	1716.55	1627.83	1621.03	1618.95	1627.46	1677.83		720.15	5531.29	5305.28	4744.86	5155.22	4744.86	4752.75	4746.64	4749.91	4880.19		720.15	3219.13	3215.26	2873.88	3086.16	2898.83	2914.51	2937.4
720.1	1860.52	1807.21	1615.72	1717.64	1627.24	1620.35	1618.2	1626.62	1675.78		720.1	5437.23	5306.68	4742.52	5161.94	4742.52	4750.5	4744.22	4747.31	4872.77		720.1	3161.92	3216.16	2872.6	3088.36	2897.85	2912.81	2934.94
720.05	1817.55	1807.11	1615	1718.75	1626.66	1619.67	1617.46	1625.77	1673.78		720.05	5453.87	5308.36	4740.18	5168.71	4740.18	4748.24	4741.81	4744.73	4865.57		720.05	3237.68	3217.16	2871.32	3090.6	2896.87	2911.12	2932.52
720	1763.47	1807.07	1614.27	1719.89	1626.09	1619	1616.72	1624.92	1671.81		720	5517.95	5310.3	4737.84	5175.53	4737.84	4745.99	4739.41	4742.16	4858.57		720	3243.08	3218.24	2870.03	3092.88	2895.9	2909.44	2930.13
719.95	1831.16	1807.11	1613.55	1721.07	1625.51	1618.32	1615.97	1624.08	1669.88		719.95	5420.58	5312.5	4735.5	5182.4	4735.5	4743.74	4737	4739.6	4851.76		719.95	3320.78	3219.42	2868.75	3095.21	2894.93	2907.76	2927.78
719.9	1799.07	1807.22	1612.82	1722.27	1624.94	1617.65	1615.23	1623.24	1667.99		719.9	5436.71	5314.94	4733.16	5189.3	4733.16	4741.49	4734.6	4737.05	4845.13		719.9	3268.31	3220.68	2867.47	3097.59	2893.97	2906.09	2925.45
719.85	1864.78	1807.4	1612.09	1723.5	1624.37	1616.97	1614.48	1622.4	1666.14		719.85	5377.44	5317.61	4730.82	5196.26	4730.82	4739.24	4732.2	4734.51	4838.68		719.85	3252.83	3222.03	2866.19	3100.01	2893.01	2904.42	2923.15
719.8	1789.09	1807.65	1611.37	1724.76	1623.81	1616.3	1613.74	1621.56	1664.32		719.8	5440.52	5320.5	4728.48	5203.23	4728.48	4737	4729.81	4731.97	4832.41		719.8	3287.81	3223.45	2864.91	3102.47	2892.06	2902.76	2920.88
719.75	1832.54	1807.96	1610.64	1726.05	1623.24	1615.63	1613	1620.73	1662.53		719.75	5338.41	5323.59	4726.14	5210.23	4726.14	4734.75	4727.41	4729.45	4826.31		719.75	3223.43	3224.96	2863.62	3104.97	2891.11	2901.11	2918.64
719.7	1860.96	1808.35	1609.92	1727.37	1622.68	1614.96	1612.25	1619.89	1660.77		719.7	5392.46	5326.88	4723.8	5217.25	4723.8	4732.51	4725.02	4726.94	4820.38		719.7	3233.66	3226.55	2862.34	3107.51	2890.18	2899.46	2916.43
719.65	1855.17	1808.79	1609.19	1728.71	1622.13	1614.29	1611.51	1619.06	1659.05		719.65	5501.93	5330.34	4721.46	5224.28	4721.46	4730.27	4722.63	4724.43	4814.6		719.65	3229.77	3228.21	2861.06	3110.09	2889.25	2897.82	2914.23
719.6	1836.9	1809.31	1608.46	1730.08	1621.57	1613.62	1610.77	1618.23	1657.35		719.6	5381.71	5333.99	4719.12	5231.32	4719.12	4728.02	4720.24	4721.93	4808.96		719.6	3246.56	3229.95	2859.78	3112.72	2888.32	2896.18	2912.07
719.55	1830.3	1809.88	1607.74	1731.48	1621.02	1612.95	1610.02	1617.4	1655.69		719.55	5404.49	5337.78	4716.78	5238.36	4716.78	4725.79	4717.85	4719.44	4803.48		719.55	3264.15	3231.76	2858.5	3115.38	2887.4	2894.55	2909.92
719.5	1821.48	1810.51	1607.01	1732.9	1620.48	1612.29	1609.28	1616.58	1654.05		719.5	5348.63	5341.73	4714.44	5245.39	4714.44	4723.55	4715.47	4716.96	4798.14		719.5	3272.48	3233.65	2857.21	3118.08	2886.49	2892.92	2907.8
719.45	1814.09	1811.2	1606.29	1734.35	1619.94	1611.62	1608.54	1615.75	1652.44		719.45	5488.99	5345.8	4712.1	5252.41	4712.1	4721.31	4713.08	4714.48	4792.93		719.45	3289.68	3235.6	2855.93	3120.81	2885.59	2891.3	2905.7
719.4	1802.71	1811.95	1605.56	1735.82	1619.4	1610.95	1607.8	1614.92	1650.85		719.4	5455.86	5350	4709.77	5259.41	4709.77	4719.08	4710.7	4712.01	4787.85		719.4	3268.79	3237.62	2854.65	3123.57	2884.69	2889.68	2903.62
719.35	1791.58	1812.76	1604.83	1737.33	1618.86	1610.29	1607.05	1614.1	1649.29		719.35	5511.7	5354.31	4707.43	5266.4	4707.43	4716.85	4708.32	4709.55	4782.89		719.35	3330.11	3239.71	2853.37	3126.38	2883.8	2888.07	2901.56
719.3	1811.84	1813.62	1604.11	1738.85	1618.33	1609.63	1606.31	1613.28	1647.75		719.3	5474.95	5358.71	4705.09	5273.34	4705.09	4714.62	4705.94	4707.09	4778.06		719.3	3248.81	3241.85	2852.09	3129.2	2882.92	2886.46	2899.53
719.25	1838.83	1814.53	1603.38	1740.39	1617.81	1608.97	1605.57	1612.46	1646.24		719.25	5517.49	5363.2	4702.75	5280.25	4702.75	4712.39	4703.57	4704.64	4773.34		719.25	3276.5	3244.06	2850.8	3132.06	2882.05	2884.86	2897.5
719.2	1832.03	1815.49	1602.66	1741.96	1617.28	1608.31	1604.83	1611.64	1644.75		719.2	5480.1	5367.76	4700.41	5287.11	4700.41	4710.16	4701.19	4702.2	4768.73		719.2	3305.32	3246.32	2849.52	3134.95	2881.18	2883.26	2895.5
719.15	1856.03	1816.5	1601.93	1743.55	1616.76	1607.65	1604.09	1610.83	1643.28		719.15	5399.56	5372.38	4698.07	5293.91	4698.07	4707.94	4698.82	4699.76	4764.22		719.15	3396.15	3248.64	2848.24	3137.86	2880.32	2881.67	2893.51
719.1	1867.32	1817.57	1601.2	1745.16	1616.25	1606.99	1603.35	1610.01	1641.83		719.1	5440.8	5377.05	4695.73	5300.67	4695.73	4705.72	4696.44	4697.32	4759.81		719.1	3334.4	3251.02	2846.96	3140.79	2879.47	2880.08	2891.55
719.05	1813.44	1818.67	1600.48	1746.79	1615.74	1606.33	1602.61	1609.2	1640.4		719.05	5475.51	5381.76	4693.39	5307.35	4693.39	4703.5	4694.07	4694.89	4755.5		719.05	3251.43	3253.44	2845.68	3143.74	2878.63	2878.5	2889.59
719	1832.89	1819.82	1599.75	1748.43	1615.24	1605.67	1601.87	1608.38	1638.99		719	5457.15	5386.49	4691.05	5313.96	4691.05	4701.28	4691.7	4692.47	4751.28		719	3226.28	3255.9	2844.39	3146.71	2877.8	2876.92	2887.65
718.95	1905.77	1821.01	1599.03	1750.09	1614.74	1605.02	1601.12	1607.57	1637.6		718.95	5465.67	5391.24	4688.71	5320.48	4688.71	4699.06	4689.34	4690.05	4747.15		718.95	3282.84	3258.41	2843.11	3149.69	2876.98	2875.34	2885.73
718.9	1847.44	1822.24	1598.3	1751.77	1614.24	1604.37	1600.38	1606.76	1636.22		718.9	5363.79	5395.99	4686.37	5326.92	4686.37	4696.85	4686.97	4687.63	4743.1		718.9	3217.83	3260.96	2841.83	3152.69	2876.17	2873.77	2883.82
718.85	1799.87	1823.52	1597.57	1753.45	1613.75	1603.71	1599.64	1605.95	1634.87		718.85	5512.94	5400.74	4684.03	5333.28	4684.03	4694.64	4684.6	4685.22	4739.13		718.85	3301.98	3263.55	2840.55	3155.69	2875.36	2872.2	2881.93
718.8	1861.89	1824.82	1596.85	1755.15	1613.27	1603.06	1598.9	1605.15	1633.53		718.8	5437.7	5405.47	4681.69	5339.52	4681.69	4692.43	4682.24	4682.81	4735.23		718.8	3287.76	3266.17	2839.27	3158.7	2874.57	2870.64	2880.05
718.75	1835.48	1826.16	1596.12	1756.86	1612.79	1602.41	1598.16	1604.34	1632.2		718.75	5432.65	5410.16	4679.35	5345.65	4679.35	4690.23	4679.87	4680.41	4731.41		718.75	3343.62	3268.81	2837.98	3161.71	2873.79	2869.08	2878.18
718.7	1857.07	1827.53	1595.4	1758.58	1612.31	1601.77	1597.42	1603.54	1630.9		718.7	5409.88	5414.81	4677.01	5351.67	4677.01	4688.02	4677.51	4678.01	4727.66		718.7	3321.59	3271.49	2836.7	3164.72	2873.01	2867.53	2876.33
718.65	1814.74	1828.93	1594.67	1760.3	1611.84	1601.12	1596.68	1602.73	1629.6		718.65	5386.22	5419.41	4674.67	5357.56	4674.68	4685.82	4675.15	4675.61	4723.97		718.65	3258.38	3274.18	2835.42	3167.72	2872.25	2865.98	2874.49
718.6	1790.02	1830.36	1593.94	1762.03	1611.38	1600.48	1595.94	1601.93	1628.32		718.6	5495.34	5423.96	4672.33	5363.33	4672.34	4683.62	4672.79	4673.21	4720.34		718.6	3309.87	3276.89	2834.14	3170.72	2871.5	2864.43	2872.66
718.55	1894.06	1831.8	1593.22	1763.75	1610.92	1599.83	1595.2	1601.12	1627.06		718.55	5535.75	5428.43	4669.99	5368.95	4670	4681.43	4670.43	4670.82	4716.78		718.55	3384.87	3279.62	2832.86	3173.7	2870.76	2862.88	2870.84
718.5	1879.99	1833.27	1592.49	1765.47	1610.47	1599.19	1594.46	1600.32	1625.81		718.5	5503.28	5432.81	4667.66	5374.44	4667.66	4679.23	4668.07	4668.43	4713.27		718.5	3253.2	3282.35	2831.57	3176.66	2870.04	2861.34	2869.03
718.45	1837.49	1834.76	1591.77	1767.19	1610.03	1598.55	1593.72	1599.53	1624.57		718.45	5496.95	5437.11	4665.32	5379.76	4665.32	4677.04	4665.71	4666.05	4709.81		718.45	3269.18	3285.09	2830.29	3179.6	2869.32	2859.81	2867.23
718.4	1851.97	1836.26	1591.04	1768.9	1609.59	1597.91	1592.98	1598.72	1623.34		718.4	5451.66	5441.3	4662.98	5384.94	4662.98	4674.86	4663.35	4663.66	4706.4		718.4	3331.58	3287.83	2829.01	3182.52	2868.62	2858.27	2865.45
718.35	1800.1	1837.78	1590.31	1770.61	1609.16	1597.28	1592.25	1597.93	1622.13		718.35	5519.6	5445.39	4660.64	5389.95	4660.64	4672.67	4661	4661.28	4703.04		718.35	3268.4	3290.56	2827.73	3185.4	2867.93	2856.74	2863.67
718.3	1825.33	1839.3	1589.59	1772.3	1608.74	1596.64	1591.51	1597.13	1620.92		718.3	5583.27	5449.35	4658.3	5394.78	4658.3	4670.49	4658.64	4658.9	4699.72		718.3	3343.73	3293.28	2826.45	3188.25	2867.25	2855.22	2861.91
718.25	1817.45	1840.83	1588.86	1773.97	1608.32	1596.01	1590.77	1596.34	1619.73		718.25	5441.56	5453.19	4655.96	5399.44	4655.97	4668.31	4656.28	4656.53	4696.45		718.25	3197.3	3295.99	2825.16	3191.05	2866.59	2853.69	2860.15
718.2	1824.01	1842.35	1588.14	1775.63	1607.91	1595.38	1590.03	1595.54	1618.55		718.2	5463.77	5456.88	4653.62	5403.91	4653.63	4666.14	4653.93	4654.15	4693.22		718.2	3335.22	3298.68	2823.88	3193.8	2865.94	2852.17	2858.4
718.15	1858.74	1843.88	1587.41	1777.26	1607.51	1594.75	1589.29	1594.75	1617.38		718.15	5403.52	5460.43	4651.28	5408.2	4651.29	4663.97	4651.58	4651.78	4690.02		718.15	3379.33	3301.34	2822.6	3196.51	2865.3	2850.66	2856.67
718.1	1827.22	1845.41	1586.68	1778.87	1607.12	1594.12	1588.55	1593.95	1616.22		718.1	5478.04	5463.84	4648.94	5412.29	4648.95	4661.8	4649.22	4649.41	4686.87		718.1	3341.02	3303.97	2821.32	3199.16	2864.68	2849.14	2854.94
718.05	1811.9	1846.92	1585.96	1780.45	1606.73	1593.49	1587.81	1593.16	1615.07		718.05	5430.67	5467.07	4646.6	5416.17	4646.62	4659.63	4646.87	4647.04	4683.74		718.05	3262.04	3306.56	2820.04	3201.74	2864.08	2847.63	2853.22
718	1820.97	1848.43	1585.23	1781.99	1606.36	1592.87	1587.08	1592.37	1613.93		718	5475.87	5470.14	4644.26	5419.85	4644.28	4657.47	4644.52	4644.67	4680.65		718	3312.55	3309.11	2818.75	3204.25	2863.49	2846.12	2851.51
717.95	1813.91	1849.91	1584.51	1783.5	1605.99	1592.25	1586.34	1591.58	1612.8		717.95	5437.88	5473.03	4641.92	5423.31	4641.94	4655.31	4642.17	4642.31	4677.6		717.95	3337.82	3311.61	2817.47	3206.68	2862.92	2844.62	2849.8
717.9	1832.07	1851.38	1583.78	1784.97	1605.63	1591.63	1585.6	1590.79	1611.67		717.9	5473.76	5475.73	4639.58	5426.55	4639.61	4653.16	4639.81	4639.94	4674.56		717.9	3355.8	3314.06	2816.19	3209.04	2862.36	2843.12	2848.11
717.85	1860.69	1852.83	1583.06	1786.39	1605.28	1591.01	1584.86	1590	1610.56		717.85	5538.77	5478.25	4637.24	5429.57	4637.28	4651.01	4637.46	4637.58	4671.56		717.85	3336.41	3316.45	2814.91	3211.31	2861.82	2841.62	2846.42
717.8	1901.69	1854.25	1582.33	1787.77	1604.94	1590.4	1584.12	1589.21	1609.45		717.8	5398.44	5480.57	4634.9	5432.36	4634.95	4648.86	4635.11	4635.22	4668.59		717.8	3341.79	3318.77	2813.63	3213.48	2861.3	2840.12	2844.74
717.75	1876.85	1855.63	1581.6	1789.09	1604.61	1589.78	1583.39	1588.42	1608.35		717.75	5496.49	5482.69	4632.56	5434.91	4632.61	4646.72	4632.77	4632.86	4665.64		717.75	3315.08	3321.02	2812.34	3215.56	2860.8	2838.63	2843.07
717.7	1858.66	1856.99	1580.88	1790.35	1604.29	1589.17	1582.65	1587.64	1607.26		717.7	5441.12	5484.59	4630.23	5437.22	4630.29	4644.58	4630.42	4630.5	4662.71		717.7	3338.38	3323.2	2811.06	3217.52	2860.31	2837.14	2841.41
717.65	1857.67	1858.3	1580.15	1791.56	1603.98	1588.57	1581.91	1586.85	1606.18		717.65	5433.03	5486.28	4627.89	5439.29	4627.96	4642.45	4628.07	4628.15	4659.8		717.65	3278.13	3325.29	2809.78	3219.38	2859.85	2835.65	2839.75
717.6	1824.42	1859.57	1579.42	1792.7	1603.69	1587.96	1581.17	1586.07	1605.11		717.6	5442.48	5487.76	4625.55	5441.11	4625.64	4640.32	4625.72	4625.79	4656.92		717.6	3279.94	3327.3	2808.5	3221.12	2859.41	2834.16	2838.1
717.55	1924.76	1860.79	1578.7	1793.77	1603.4	1587.36	1580.44	1585.28	1604.04		717.55	5404.33	5489.01	4623.21	5442.68	4623.31	4638.19	4623.37	4623.43	4654.05		717.55	3226.52	3329.21	2807.22	3222.74	2858.98	2832.68	2836.45
717.5	1851.42	1861.97	1577.97	1794.76	1603.13	1586.76	1579.7	1584.5	1602.98		717.5	5433.44	5490.03	4620.87	5443.99	4621	4636.07	4621.02	4621.08	4651.2		717.5	3228.54	3331.02	2805.93	3224.23	2858.58	2831.2	2834.82
717.45	1875.54	1863.09	1577.25	1795.68	1602.87	1586.16	1578.96	1583.72	1601.92		717.45	5490.38	5490.82	4618.53	5445.04	4618.68	4633.96	4618.68	4618.73	4648.38		717.45	3302.45	3332.73	2804.65	3225.58	2858.2	2829.72	2833.18
717.4	1889.24	1864.15	1576.52	1796.52	1602.63	1585.57	1578.23	1582.94	1600.87		717.4	5248.06	5491.37	4616.19	5445.82	4616.37	4631.85	4616.33	4616.37	4645.56		717.4	3336.76	3334.33	2803.37	3226.79	2857.84	2828.24	2831.56
717.35	1861.22	1865.15	1575.8	1797.28	1602.4	1584.97	1577.49	1582.15	1599.83		717.35	5362.49	5491.69	4613.85	5446.35	4614.07	4629.74	4613.98	4614.02	4642.77		717.35	3304.46	3335.82	2802.09	3227.86	2857.51	2826.77	2829.94
717.3	1803.82	1866.09	1575.07	1797.95	1602.18	1584.39	1576.75	1581.37	1598.8		717.3	5360.28	5491.76	4611.51	5446.6	4611.77	4627.65	4611.64	4611.67	4639.98		717.3	3313.74	3337.19	2800.8	3228.78	2857.2	2825.3	2828.32
717.25	1805.34	1866.96	1574.34	1798.52	1601.97	1583.8	1576.02	1580.6	1597.77		717.25	5415.49	5491.59	4609.17	5446.58	4609.48	4625.55	4609.29	4609.32	4637.22		717.25	3444.08	3338.44	2799.52	3229.54	2856.92	2823.83	2826.72
717.2	1878.9	1867.77	1573.62	1799.01	1601.79	1583.22	1575.28	1579.82	1596.74		717.2	5320.05	5491.18	4606.83	5446.28	4607.2	4623.46	4606.95	4606.97	4634.47		717.2	3299.23	3339.56	2798.24	3230.14	2856.66	2822.36	2825.12
717.15	1879.76	1868.49	1572.89	1799.39	1601.62	1582.64	1574.54	1579.04	1595.72		717.15	5351.02	5490.51	4604.49	5445.72	4604.93	4621.38	4604.6	4604.62	4631.72		717.15	3299.23	3340.56	2796.96	3230.58	2856.43	2820.9	2823.52
717.1	1863.7	1869.15	1572.16	1799.67	1601.46	1582.07	1573.81	1578.26	1594.71		717.1	5500.98	5489.6	4602.15	5444.87	4602.67	4619.3	4602.26	4602.27	4628.99		717.1	3253.29	3341.42	2795.68	3230.85	2856.23	2819.44	2821.93
717.05	1862.34	1869.73	1571.44	1799.85	1601.33	1581.49	1573.07	1577.48	1593.7		717.05	5332.06	5488.45	4599.81	5443.74	4600.42	4617.23	4599.91	4599.93	4626.28		717.05	3248.83	3342.15	2794.4	3230.95	2856.06	2817.98	2820.34
717	1854.4	1870.23	1570.71	1799.92	1601.21	1580.92	1572.34	1576.71	1592.7		717	5381.72	5487.04	4597.47	5442.33	4598.19	4615.16	4597.57	4597.58	4623.57		717	3385.04	3342.74	2793.11	3230.87	2855.92	2816.52	2818.76
716.95	1881.87	1870.66	1569.99	1799.88	1601.12	1580.36	1571.6	1575.93	1591.7		716.95	5566.35	5485.39	4595.13	5440.64	4595.98	4613.11	4595.22	4595.23	4620.87		716.95	3338.15	3343.19	2791.83	3230.62	2855.81	2815.06	2817.19
716.9	1826.2	1871	1569.26	1799.73	1601.04	1579.8	1570.86	1575.15	1590.71		716.9	5512.36	5483.5	4592.79	5438.67	4593.79	4611.05	4592.88	4592.89	4618.19		716.9	3255.76	3343.5	2790.55	3230.18	2855.73	2813.61	2815.62
716.85	1901.94	1871.26	1568.54	1799.47	1600.99	1579.24	1570.13	1574.38	1589.72		716.85	5445.99	5481.36	4590.45	5436.42	4591.62	4609.01	4590.53	4590.54	4615.51		716.85	3280.42	3343.67	2789.27	3229.57	2855.69	2812.16	2814.05
716.8	1892.02	1871.44	1567.81	1799.1	1600.96	1578.69	1569.39	1573.61	1588.74		716.8	5347.56	5478.99	4588.11	5433.88	4589.48	4606.97	4588.19	4588.19	4612.84		716.8	3338.07	3343.69	2787.99	3228.77	2855.68	2810.71	2812.49
716.75	1868.5	1871.54	1567.08	1798.62	1600.95	1578.14	1568.66	1572.83	1587.77		716.75	5383.3	5476.38	4585.77	5431.06	4587.38	4604.94	4585.85	4585.85	4610.18		716.75	3264.08	3343.58	2786.7	3227.78	2855.71	2809.26	2810.93
716.7	1775.4	1871.56	1566.36	1798.01	1600.97	1577.6	1567.92	1572.06	1586.79		716.7	5400.24	5473.54	4583.44	5427.96	4585.3	4602.92	4583.5	4583.5	4607.53		716.7	3332.88	3343.32	2785.42	3226.61	2855.78	2807.81	2809.38
716.65	1925.86	1871.5	1565.63	1797.3	1601.01	1577.06	1567.19	1571.29	1585.82		716.65	5483.81	5470.47	4581.1	5424.57	4583.27	4600.9	4581.16	4581.16	4604.89		716.65	3288.89	3342.93	2784.14	3225.25	2855.89	2806.37	2807.83
716.6	1793.1	1871.36	1564.9	1796.46	1601.08	1576.52	1566.45	1570.52	1584.86		716.6	5403.73	5467.19	4578.76	5420.91	4581.28	4598.9	4578.82	4578.82	4602.25		716.6	3232.49	3342.39	2782.86	3223.71	2856.04	2804.93	2806.29
716.55	1833.65	1871.15	1564.18	1795.51	1601.18	1575.99	1565.71	1569.74	1583.9		716.55	5376.99	5463.69	4576.42	5416.97	4579.35	4596.9	4576.48	4576.47	4599.62		716.55	3262.75	3341.73	2781.57	3221.98	2856.23	2803.49	2804.75
716.5	1878.17	1870.86	1563.45	1794.45	1601.32	1575.46	1564.98	1568.97	1582.94		716.5	5379.81	5460	4574.08	5412.75	4577.47	4594.91	4574.13	4574.13	4597		716.5	3193.86	3340.93	2780.29	3220.07	2856.47	2802.05	2803.22
716.45	1862.08	1870.5	1562.73	1793.27	1601.48	1574.94	1564.24	1568.2	1581.99		716.45	5254.75	5456.11	4571.74	5408.26	4575.66	4592.93	4571.79	4571.79	4594.38		716.45	3428.71	3339.99	2779.01	3217.97	2856.76	2800.61	2801.69
716.4	1873.59	1870.07	1562	1791.99	1601.68	1574.43	1563.51	1567.43	1581.04		716.4	5430.42	5452.03	4569.4	5403.49	4573.93	4590.95	4569.45	4569.44	4591.77		716.4	3238.6	3338.94	2777.73	3215.7	2857.09	2799.17	2800.16
716.35	1881.91	1869.57	1561.28	1790.59	1601.91	1573.92	1562.78	1566.66	1580.1		716.35	5327.16	5447.79	4567.06	5398.45	4572.28	4588.99	4567.11	4567.1	4589.16		716.35	3319.08	3337.76	2776.45	3213.24	2857.48	2797.74	2798.64
716.3	1838.22	1869.02	1560.55	1789.08	1602.18	1573.41	1562.04	1565.9	1579.15		716.3	5314.3	5443.39	4564.72	5393.14	4570.72	4587.04	4564.77	4564.76	4586.56		716.3	3295.01	3336.47	2775.16	3210.61	2857.92	2796.31	2797.12
716.25	1881.14	1868.4	1559.82	1787.46	1602.49	1572.92	1561.31	1565.13	1578.22		716.25	5379.44	5438.84	4562.38	5387.57	4569.27	4585.1	4562.42	4562.42	4583.97		716.25	3322.37	3335.06	2773.88	3207.81	2858.42	2794.88	2795.6
716.2	1867.92	1867.74	1559.1	1785.74	1602.85	1572.42	1560.57	1564.36	1577.28		716.2	5380	5434.16	4560.04	5381.74	4567.93	4583.17	4560.08	4560.07	4581.38		716.2	3326.84	3333.56	2772.6	3204.84	2858.98	2793.45	2794.09
716.15	1882.05	1867.03	1558.37	1783.92	1603.24	1571.94	1559.84	1563.59	1576.35		716.15	5494.95	5429.38	4557.7	5375.65	4566.73	4581.25	4557.74	4557.73	4578.8		716.15	3302.58	3331.95	2771.32	3201.71	2859.6	2792.02	2792.58
716.1	1876.36	1866.27	1557.65	1782	1603.69	1571.46	1559.1	1562.83	1575.42		716.1	5369.62	5424.49	4555.36	5369.29	4565.67	4579.34	4555.4	4555.39	4576.22		716.1	3284.44	3330.26	2770.04	3198.41	2860.28	2790.6	2791.08
716.05	1828.55	1865.48	1556.92	1779.99	1604.18	1570.98	1558.37	1562.06	1574.5		716.05	5313.61	5419.54	4553.02	5362.7	4564.77	4577.44	4553.06	4553.05	4573.65		716.05	3305.53	3328.48	2768.76	3194.96	2861.04	2789.17	2789.58
716	1810.78	1864.66	1556.19	1777.88	1604.72	1570.52	1557.63	1561.29	1573.58		716	5393.85	5414.53	4550.68	5355.85	4564.04	4575.55	4550.72	4550.71	4571.08		716	3286.76	3326.63	2767.47	3191.36	2861.87	2787.75	2788.08
715.95	1864.13	1863.81	1555.47	1775.69	1605.31	1570.06	1556.9	1560.53	1572.66		715.95	5368.76	5409.49	4548.35	5348.77	4563.52	4573.68	4548.38	4548.37	4568.51		715.95	3258.02	3324.72	2766.19	3187.61	2862.77	2786.33	2786.58
715.9	1839.58	1862.95	1554.74	1773.41	1605.97	1569.61	1556.16	1559.76	1571.75		715.9	5355.89	5404.45	4546.01	5341.44	4563.2	4571.82	4546.03	4546.03	4565.95		715.9	3295.22	3322.75	2764.91	3183.72	2863.76	2784.91	2785.09
715.85	1817.25	1862.08	1554.02	1771.05	1606.68	1569.16	1555.43	1559	1570.84		715.85	5341.38	5399.43	4543.67	5333.88	4563.13	4569.98	4543.69	4543.69	4563.39		715.85	3306.79	3320.73	2763.63	3179.69	2864.83	2783.49	2783.6
715.8	1866.39	1861.2	1553.29	1768.61	1607.45	1568.73	1554.69	1558.23	1569.93		715.8	5388.52	5394.46	4541.33	5326.09	4563.32	4568.14	4541.35	4541.34	4560.84		715.8	3314.38	3318.68	2762.34	3175.53	2865.99	2782.07	2782.12
715.75	1800.66	1860.32	1552.56	1766.09	1608.29	1568.3	1553.96	1557.47	1569.02		715.75	5396.74	5389.56	4538.99	5318.08	4563.78	4566.33	4539.01	4539	4558.29		715.75	3293.39	3316.6	2761.06	3171.25	2867.24	2780.66	2780.64
715.7	1810.29	1859.46	1551.84	1763.51	1609.2	1567.88	1553.23	1556.71	1568.12		715.7	5383.18	5384.78	4536.65	5309.86	4564.56	4564.52	4536.67	4536.66	4555.74		715.7	3275.81	3314.51	2759.78	3166.85	2868.6	2779.24	2779.16
715.65	1870.34	1858.62	1551.11	1760.87	1610.18	1567.47	1552.49	1555.95	1567.22		715.65	5445.71	5380.14	4534.31	5301.42	4565.67	4562.74	4534.33	4534.32	4553.2		715.65	3307.36	3312.41	2758.5	3162.34	2870.06	2777.83	2777.68
715.6	1879.01	1857.8	1550.39	1758.15	1611.23	1567.07	1551.76	1555.18	1566.32		715.6	5256.91	5375.68	4531.97	5292.77	4567.15	4560.97	4531.99	4531.98	4550.66		715.6	3222.87	3310.33	2757.22	3157.72	2871.64	2776.42	2776.21
715.55	1840.37	1857.02	1549.66	1755.39	1612.37	1566.68	1551.03	1554.42	1565.43		715.55	5276.61	5371.43	4529.63	5283.93	4569.02	4559.22	4529.65	4529.64	4548.13		715.55	3276.88	3308.27	2755.93	3153	2873.33	2775.01	2774.74
715.5	1860.32	1856.28	1548.93	1752.57	1613.58	1566.3	1550.29	1553.66	1564.54		715.5	5461.07	5367.43	4527.29	5274.89	4571.31	4557.48	4527.31	4527.3	4545.6		715.5	3163.82	3306.24	2754.65	3148.18	2875.14	2773.6	2773.27
715.45	1813.08	1855.59	1548.21	1749.7	1614.89	1565.93	1549.56	1552.9	1563.65		715.45	5453.05	5363.73	4524.95	5265.66	4574.06	4555.76	4524.97	4524.96	4543.07		715.45	3241.62	3304.26	2753.37	3143.28	2877.09	2772.19	2771.8
715.4	1810.75	1854.96	1547.48	1746.79	1616.28	1565.57	1548.83	1552.14	1562.76		715.4	5340.89	5360.35	4522.61	5256.26	4577.3	4554.06	4522.63	4522.62	4540.54		715.4	3336.66	3302.34	2752.09	3138.3	2879.19	2770.79	2770.34
715.35	1891.67	1854.39	1546.76	1743.83	1617.77	1565.22	1548.09	1551.38	1561.88		715.35	5422.69	5357.35	4520.27	5246.66	4581.08	4552.39	4520.29	4520.28	4538.02		715.35	3279.57	3300.5	2750.81	3133.23	2881.43	2769.38	2768.88
715.3	1803.75	1853.91	1546.03	1740.84	1619.36	1564.89	1547.36	1550.62	1560.99		715.3	5469.7	5354.77	4517.93	5236.91	4585.41	4550.73	4517.95	4517.94	4535.5		715.3	3271.54	3298.76	2749.53	3128.1	2883.83	2767.98	2767.42
715.25	1863	1853.5	1545.3	1737.82	1621.04	1564.57	1546.62	1549.86	1560.12		715.25	5500.81	5352.65	4515.59	5227	4590.34	4549.1	4515.61	4515.6	4532.98		715.25	3323.7	3297.11	2748.24	3122.9	2886.4	2766.57	2765.97
715.2	1879.29	1853.19	1544.58	1734.76	1622.84	1564.25	1545.89	1549.1	1559.24		715.2	5381.98	5351.04	4513.25	5216.93	4595.9	4547.48	4513.27	4513.26	4530.47		715.2	3397.56	3295.59	2746.96	3117.65	2889.14	2765.17	2764.52
715.15	1897.9	1852.98	1543.85	1731.68	1624.74	1563.96	1545.16	1548.34	1558.36		715.15	5389.46	5349.98	4510.91	5206.71	4602.14	4545.89	4510.93	4510.92	4527.95		715.15	3283.71	3294.21	2745.68	3112.34	2892.07	2763.77	2763.07
715.1	1857.27	1852.88	1543.13	1728.58	1626.77	1563.67	1544.42	1547.58	1557.49		715.1	5442.24	5349.52	4508.57	5196.34	4609.1	4544.33	4508.59	4508.58	4525.44		715.1	3284.25	3292.98	2744.4	3106.97	2895.21	2762.38	2761.62
715.05	1880.17	1852.9	1542.4	1725.45	1628.91	1563.4	1543.69	1546.82	1556.62		715.05	5454.8	5349.69	4506.23	5185.85	4616.8	4542.79	4506.25	4506.24	4522.94		715.05	3307.64	3291.93	2743.11	3101.57	2898.55	2760.98	2760.17
715	1907.3	1853.04	1541.67	1722.31	1631.17	1563.15	1542.96	1546.07	1555.75		715	5484.91	5350.56	4503.9	5175.23	4625.29	4541.28	4503.91	4503.9	4520.44		715	3267.68	3291.06	2741.83	3096.14	2902.11	2759.58	2758.73
714.95	1892.92	1853.31	1540.95	1719.16	1633.57	1562.91	1542.22	1545.31	1554.88		714.95	5589.98	5352.16	4501.56	5164.48	4634.6	4539.8	4501.57	4501.56	4517.93		714.95	3405.04	3290.4	2740.55	3090.66	2905.91	2758.18	2757.29
714.9	1858.97	1853.73	1540.22	1716	1636.09	1562.69	1541.49	1544.55	1554.02		714.9	5599.4	5354.54	4499.22	5153.63	4644.77	4538.35	4499.23	4499.22	4515.43		714.9	3447.49	3289.96	2739.27	3085.16	2909.96	2756.79	2755.85
714.85	1906.27	1854.3	1539.5	1712.82	1638.76	1562.48	1540.76	1543.79	1553.16		714.85	5495.77	5357.75	4496.88	5142.66	4655.85	4536.93	4496.89	4496.88	4512.94		714.85	3324.43	3289.77	2737.99	3079.64	2914.28	2755.4	2754.42
714.8	1904.65	1855.02	1538.77	1709.65	1641.57	1562.3	1540.03	1543.04	1552.3		714.8	5447.81	5361.81	4494.54	5131.6	4667.84	4535.54	4494.55	4494.54	4510.44		714.8	3298.09	3289.84	2736.7	3074.1	2918.87	2754	2752.98
714.75	1874.63	1855.91	1538.04	1706.47	1644.52	1562.13	1539.29	1542.28	1551.44		714.75	5525.34	5366.77	4492.2	5120.44	4680.78	4534.18	4492.21	4492.2	4507.95		714.75	3324.91	3290.19	2735.42	3068.54	2923.75	2752.61	2751.55
714.7	1855.73	1856.97	1537.32	1703.3	1647.62	1561.98	1538.56	1541.53	1550.58		714.7	5492.8	5372.67	4489.86	5109.21	4694.71	4532.87	4489.87	4489.86	4505.46		714.7	3345.52	3290.84	2734.14	3062.98	2928.94	2751.22	2750.12
714.65	1958.02	1858.21	1536.59	1700.12	1650.87	1561.85	1537.83	1540.77	1549.73		714.65	5546.23	5379.54	4487.52	5097.89	4709.64	4531.59	4487.53	4487.52	4502.97		714.65	3360.33	3291.81	2732.86	3057.41	2934.46	2749.83	2748.69
714.6	1893.65	1859.64	1535.87	1696.95	1654.29	1561.75	1537.1	1540.01	1548.88		714.6	5415.47	5387.43	4485.18	5086.49	4725.63	4530.36	4485.19	4485.18	4500.48		714.6	3340.75	3293.13	2731.58	3051.82	2940.33	2748.44	2747.26
714.55	1881.2	1861.26	1535.14	1693.79	1657.86	1561.66	1536.36	1539.26	1548.03		714.55	5379.28	5396.33	4482.84	5075.04	4742.64	4529.17	4482.85	4482.84	4498		714.55	3394.51	3294.82	2730.3	3046.25	2946.55	2747.06	2745.84
714.5	1880.41	1863.08	1534.41	1690.64	1661.6	1561.61	1535.63	1538.51	1547.18		714.5	5577.13	5406.28	4480.5	5063.53	4760.7	4528.02	4480.51	4480.5	4495.52		714.5	3378.6	3296.88	2729.01	3040.68	2953.15	2745.67	2744.42
714.45	1941.53	1865.11	1533.69	1687.5	1665.5	1561.57	1534.9	1537.75	1546.33		714.45	5546.76	5417.31	4478.16	5051.98	4779.84	4526.93	4478.17	4478.16	4493.04		714.45	3401.11	3299.35	2727.73	3035.12	2960.14	2744.28	2743
714.4	1979.11	1867.35	1532.96	1684.37	1669.58	1561.56	1534.17	1537	1545.48		714.4	5558	5429.41	4475.82	5040.38	4800.04	4525.89	4475.83	4475.82	4490.56		714.4	3375.05	3302.26	2726.45	3029.58	2967.55	2742.9	2741.58
714.35	1860.17	1869.81	1532.24	1681.25	1673.84	1561.59	1533.43	1536.24	1544.64		714.35	5557.54	5442.63	4473.48	5028.73	4821.34	4524.92	4473.49	4473.48	4488.09		714.35	3441.27	3305.61	2725.17	3024.03	2975.4	2741.52	2740.16
714.3	1920.04	1872.49	1531.51	1678.15	1678.27	1561.63	1532.7	1535.49	1543.8		714.3	5605.62	5456.92	4471.14	5017.06	4843.66	4524.01	4471.15	4471.15	4485.61		714.3	3471.11	3309.44	2723.89	3018.52	2983.69	2740.14	2738.75
714.25	1988.87	1875.39	1530.79	1675.07	1682.87	1561.71	1531.97	1534.74	1542.96		714.25	5623.72	5472.3	4468.8	5005.38	4867.02	4523.16	4468.81	4468.81	4483.14		714.25	3382.51	3313.76	2722.6	3013.02	2992.46	2738.75	2737.33
714.2	1881.35	1878.53	1530.06	1672.01	1687.65	1561.83	1531.24	1533.98	1542.12		714.2	5639.94	5488.75	4466.47	4993.67	4891.4	4522.4	4466.47	4466.47	4480.67		714.2	3484.73	3318.59	2721.32	3007.54	3001.72	2737.37	2735.92
714.15	1915.23	1881.9	1529.33	1668.97	1692.61	1561.97	1530.5	1533.23	1541.28		714.15	5705.4	5506.28	4464.12	4981.96	4916.77	4521.71	4464.13	4464.13	4478.2		714.15	3414.88	3323.97	2720.04	3002.09	3011.49	2735.99	2734.51
714.1	1962.21	1885.52	1528.61	1665.94	1697.76	1562.16	1529.77	1532.48	1540.44		714.1	5647.07	5524.86	4461.79	4970.23	4943.12	4521.13	4461.79	4461.79	4475.73		714.1	3466.21	3329.91	2718.76	2996.66	3021.8	2734.61	2733.11
714.05	1882.05	1889.37	1527.88	1662.94	1703.08	1562.38	1529.04	1531.73	1539.61		714.05	5681.2	5544.44	4459.45	4958.52	4970.35	4520.64	4459.45	4459.45	4473.27		714.05	3486.07	3336.43	2717.47	2991.26	3032.66	2733.24	2731.7
714	1910.47	1893.46	1527.15	1659.96	1708.57	1562.64	1528.31	1530.97	1538.78		714	5695.29	5564.99	4457.11	4946.81	4998.42	4520.26	4457.11	4457.11	4470.81		714	3468.79	3343.55	2716.19	2985.89	3044.08	2731.86	2730.29
713.95	1910.57	1897.8	1526.43	1657.01	1714.24	1562.95	1527.58	1530.22	1537.94		713.95	5765.66	5586.47	4454.77	4935.12	5027.29	4520.01	4454.77	4454.77	4468.34		713.95	3450.14	3351.29	2714.91	2980.55	3056.09	2730.48	2728.89
713.9	1965.34	1902.37	1525.7	1654.08	1720.08	1563.3	1526.84	1529.47	1537.11		713.9	5721.17	5608.84	4452.43	4923.46	5056.88	4519.9	4452.43	4452.43	4465.88		713.9	3507.29	3359.68	2713.63	2975.25	3068.72	2729.11	2727.49
713.85	1884	1907.19	1524.98	1651.17	1726.09	1563.7	1526.11	1528.72	1536.28		713.85	5710.15	5632.06	4450.09	4911.81	5087.15	4519.95	4450.09	4450.09	4463.42		713.85	3415.82	3368.74	2712.35	2969.98	3081.98	2727.73	2726.09
713.8	1937.24	1912.24	1524.25	1648.29	1732.24	1564.16	1525.38	1527.97	1535.46		713.8	5777.89	5656.03	4447.75	4900.2	5117.95	4520.16	4447.75	4447.75	4460.97		713.8	3397.33	3378.47	2711.06	2964.75	3095.87	2726.36	2724.69
713.75	1942.94	1917.53	1523.53	1645.44	1738.54	1564.67	1524.65	1527.22	1534.63		713.75	5661.54	5680.7	4445.41	4888.63	5149.22	4520.57	4445.41	4445.41	4458.51		713.75	3412.53	3388.9	2709.78	2959.56	3110.41	2724.98	2723.29
713.7	1904.52	1923.04	1522.8	1642.62	1744.98	1565.24	1523.92	1526.47	1533.81		713.7	5796.79	5706	4443.07	4877.1	5180.86	4521.2	4443.07	4443.07	4456.06		713.7	3420.41	3400.04	2708.5	2954.4	3125.63	2723.61	2721.89
713.65	1964.25	1928.76	1522.07	1639.82	1751.55	1565.88	1523.18	1525.72	1532.98		713.65	5806.46	5731.86	4440.73	4865.62	5212.77	4522.06	4440.73	4440.73	4453.6		713.65	3520.23	3411.91	2707.22	2949.29	3141.54	2722.24	2720.5
713.6	1972.23	1934.71	1521.35	1637.04	1758.23	1566.59	1522.45	1524.97	1532.16		713.6	5807.44	5758.24	4438.39	4854.18	5244.87	4523.21	4438.39	4438.39	4451.15		713.6	3455.72	3424.53	2705.94	2944.21	3158.16	2720.87	2719.11
713.55	1952.5	1940.84	1520.62	1634.3	1765.01	1567.37	1521.72	1524.22	1531.34		713.55	5815.32	5784.98	4436.05	4842.82	5276.97	4524.65	4436.05	4436.05	4448.7		713.55	3467.11	3437.89	2704.65	2939.18	3175.46	2719.5	2717.72
713.5	1945.42	1947.16	1519.89	1631.58	1771.85	1568.23	1520.99	1523.47	1530.52		713.5	5894.93	5812.03	4433.71	4831.51	5308.97	4526.43	4433.71	4433.71	4446.26		713.5	3527.72	3452	2703.37	2934.19	3193.48	2718.13	2716.32
713.45	1905.72	1953.65	1519.17	1628.9	1778.74	1569.18	1520.26	1522.72	1529.7		713.45	5914.56	5839.32	4431.37	4820.28	5340.77	4528.59	4431.38	4431.37	4443.81		713.45	3702.55	3466.88	2702.09	2929.24	3212.2	2716.76	2714.94
713.4	1935.8	1960.29	1518.44	1626.24	1785.66	1570.22	1519.53	1521.97	1528.88		713.4	5870.52	5866.75	4429.03	4809.11	5372.21	4531.17	4429.04	4429.03	4441.36		713.4	3564.1	3482.51	2700.81	2924.34	3231.64	2715.39	2713.55
713.35	1910.39	1967.06	1517.72	1623.61	1792.59	1571.37	1518.8	1521.22	1528.07		713.35	5998.37	5894.29	4426.69	4798.02	5403.21	4534.23	4426.7	4426.69	4438.92		713.35	3580.58	3498.91	2699.53	2919.48	3251.82	2714.03	2712.16
713.3	1924.53	1973.93	1516.99	1621.01	1799.47	1572.62	1518.06	1520.47	1527.25		713.3	5961.04	5921.77	4424.35	4787.01	5433.55	4537.8	4424.36	4424.35	4436.48		713.3	3525.83	3516.04	2698.24	2914.67	3272.67	2712.66	2710.78
713.25	1975.06	1980.89	1516.27	1618.44	1806.29	1574	1517.33	1519.72	1526.44		713.25	5976.2	5949.15	4422.02	4776.09	5463.12	4541.96	4422.02	4422.02	4434.03		713.25	3549.82	3533.91	2696.96	2909.9	3294.2	2711.3	2709.39
713.2	1988.58	1987.9	1515.54	1615.89	1812.99	1575.51	1516.6	1518.98	1525.62		713.2	5908.9	5976.37	4419.68	4765.25	5491.8	4546.76	4419.68	4419.68	4431.59		713.2	3645.06	3552.49	2695.68	2905.18	3316.4	2709.93	2708.01
713.15	1932.25	1994.93	1514.81	1613.38	1819.56	1577.15	1515.87	1518.23	1524.81		713.15	5861.96	6003.35	4417.34	4754.51	5519.44	4552.27	4417.34	4417.34	4429.15		713.15	3601.29	3571.75	2694.4	2900.51	3339.24	2708.57	2706.63
713.1	1956.26	2001.97	1514.09	1610.89	1825.94	1578.95	1515.14	1517.48	1524		713.1	6027.78	6030.07	4415	4743.85	5545.94	4558.56	4415	4415	4426.72		713.1	3681.52	3591.68	2693.12	2895.88	3362.7	2707.2	2705.25
713.05	2003.74	2008.96	1513.36	1608.44	1832.07	1580.92	1514.41	1516.73	1523.19		713.05	6117.98	6056.4	4412.66	4733.29	5571.09	4565.71	4412.66	4412.66	4424.28		713.05	3606.5	3612.2	2691.83	2891.29	3386.69	2705.84	2703.87
713	2014.92	2015.87	1512.63	1606.01	1837.93	1583.06	1513.68	1515.99	1522.38		713	6054.77	6082.33	4410.32	4722.84	5594.81	4573.79	4410.32	4410.32	4421.84		713	3688.16	3633.26	2690.55	2886.76	3411.19	2704.48	2702.49
712.95	1979.54	2022.68	1511.91	1603.62	1843.45	1585.4	1512.94	1515.24	1521.58		712.95	6056.05	6107.81	4407.98	4712.49	5616.95	4582.89	4407.98	4407.98	4419.41		712.95	3728.76	3654.8	2689.27	2882.27	3436.11	2703.12	2701.11
712.9	1945.22	2029.34	1511.18	1601.25	1848.59	1587.95	1512.21	1514.49	1520.77		712.9	6087.45	6132.82	4405.64	4702.25	5637.41	4593.1	4405.64	4405.64	4416.98		712.9	3783.31	3676.76	2687.99	2877.83	3461.4	2701.76	2699.74
712.85	2013.65	2035.84	1510.46	1598.9	1853.3	1590.73	1511.48	1513.74	1519.96		712.85	6068.38	6157.38	4403.3	4692.11	5656.1	4604.53	4403.3	4403.3	4414.54		712.85	3690.29	3699.05	2686.71	2873.43	3486.98	2700.4	2698.36
712.8	2007.3	2042.13	1509.73	1596.59	1857.52	1593.76	1510.75	1513	1519.16		712.8	6237.95	6181.4	4400.96	4682.09	5672.85	4617.23	4400.96	4400.96	4412.11		712.8	3701.11	3721.53	2685.42	2869.08	3512.69	2699.04	2696.99
712.75	2027.67	2048.18	1509.01	1594.31	1861.22	1597.05	1510.02	1512.25	1518.36		712.75	6226.61	6204.91	4398.62	4672.18	5687.59	4631.32	4398.62	4398.62	4409.68		712.75	3756.34	3744.09	2684.14	2864.78	3538.44	2697.68	2695.62
712.7	2014.21	2053.99	1508.28	1592.05	1864.35	1600.63	1509.29	1511.51	1517.55		712.7	6229.31	6227.93	4396.28	4662.39	5700.24	4646.89	4396.28	4396.28	4407.26		712.7	3772.7	3766.6	2682.86	2860.52	3564.09	2696.32	2694.25
712.65	2055.17	2059.52	1507.55	1589.82	1866.87	1604.52	1508.56	1510.76	1516.75		712.65	6278.55	6250.47	4393.94	4652.71	5710.73	4664.04	4393.94	4393.94	4404.83		712.65	3780.79	3788.91	2681.58	2856.31	3589.49	2694.96	2692.88
712.6	2066.97	2064.77	1506.83	1587.62	1868.76	1608.74	1507.83	1510.02	1515.95		712.6	6264.31	6272.6	4391.6	4643.14	5718.99	4682.88	4391.6	4391.6	4402.4		712.6	3738.16	3810.88	2680.3	2852.15	3614.51	2693.61	2691.51
712.55	2049.59	2069.73	1506.1	1585.45	1869.96	1613.31	1507.1	1509.27	1515.15		712.55	6168.27	6294.27	4389.26	4633.7	5724.94	4703.45	4389.26	4389.26	4399.98		712.55	3811.88	3832.27	2679.01	2848.03	3638.89	2692.25	2690.14
712.5	2073.65	2074.41	1505.38	1583.3	1870.48	1618.27	1506.37	1508.52	1514.35		712.5	6272.65	6315.58	4386.92	4624.38	5728.55	4725.86	4386.93	4386.92	4397.55		712.5	3794.75	3852.91	2677.73	2843.96	3662.48	2690.9	2688.77
712.45	2071.55	2078.81	1504.65	1581.18	1870.29	1623.62	1505.64	1507.78	1513.55		712.45	6266.65	6336.55	4384.59	4615.19	5729.8	4750.2	4384.59	4384.59	4395.13		712.45	3791.15	3872.59	2676.45	2839.93	3685.06	2689.54	2687.4
712.4	2009.29	2082.95	1503.92	1579.09	1869.39	1629.4	1504.9	1507.03	1512.76		712.4	6307.36	6357.25	4382.24	4606.11	5728.65	4776.52	4382.25	4382.24	4392.7		712.4	3770.07	3891.09	2675.17	2835.95	3706.42	2688.19	2686.04
712.35	2086.19	2086.88	1503.2	1577.02	1867.77	1635.65	1504.17	1506.29	1511.96		712.35	6340.84	6377.76	4379.91	4597.16	5725.11	4804.93	4379.91	4379.91	4390.28		712.35	3735.92	3908.22	2673.89	2832.01	3726.35	2686.83	2684.67
712.3	2164.6	2090.6	1502.47	1574.98	1865.46	1642.37	1503.44	1505.54	1511.16		712.3	6467.62	6398.08	4377.57	4588.33	5719.19	4835.4	4377.57	4377.57	4387.86		712.3	3843.37	3923.7	2672.6	2828.12	3744.59	2685.48	2683.31
712.25	2153.74	2094.18	1501.75	1572.96	1862.46	1649.6	1502.71	1504.8	1510.37		712.25	6413.36	6418.28	4375.23	4579.64	5710.89	4868	4375.23	4375.23	4385.44		712.25	3809.52	3937.34	2671.32	2824.28	3760.95	2684.13	2681.95
712.2	2096.98	2097.66	1501.02	1570.97	1858.81	1657.36	1501.98	1504.06	1509.58		712.2	6492.11	6438.43	4372.89	4571.06	5700.26	4902.75	4372.89	4372.89	4383.02		712.2	3817.49	3948.92	2670.04	2820.47	3775.21	2682.78	2680.59
712.15	2171.08	2101.1	1500.29	1569.01	1854.53	1665.68	1501.25	1503.31	1508.78		712.15	6657.65	6458.57	4370.55	4562.61	5687.33	4939.66	4370.55	4370.55	4380.6		712.15	3869.58	3958.27	2668.76	2816.71	3787.18	2681.42	2679.22
712.1	2121.61	2104.56	1499.57	1567.07	1849.66	1674.59	1500.52	1502.57	1507.99		712.1	6531.13	6478.77	4368.21	4554.29	5672.15	4978.76	4368.21	4368.21	4378.19		712.1	3822.76	3965.2	2667.48	2812.99	3796.7	2680.07	2677.86
712.05	2093.81	2108.09	1498.84	1565.15	1844.24	1684.1	1499.79	1501.82	1507.2		712.05	6724.08	6498.99	4365.87	4546.09	5654.82	5019.91	4365.87	4365.87	4375.77		712.05	3916.91	3969.57	2666.19	2809.32	3803.6	2678.72	2676.51
712	2153.55	2111.77	1498.12	1563.26	1838.32	1694.22	1499.06	1501.08	1506.41		712	6625.49	6519.3	4363.53	4538.02	5635.39	5063.11	4363.53	4363.53	4373.36		712	3910.88	3971.25	2664.91	2805.69	3807.78	2677.37	2675.15
711.95	2070.88	2115.65	1497.39	1561.39	1831.94	1704.99	1498.33	1500.34	1505.62		711.95	6600	6539.68	4361.19	4530.08	5613.96	5108.27	4361.19	4361.19	4370.94		711.95	3839.89	3970.18	2663.63	2802.1	3809.16	2676.02	2673.79
711.9	2195.04	2119.81	1496.66	1559.54	1825.16	1716.41	1497.6	1499.59	1504.83		711.9	6507.7	6560.14	4358.85	4522.26	5590.62	5155.28	4358.85	4358.85	4368.53		711.9	3804.65	3966.32	2662.35	2798.55	3807.71	2674.67	2672.43
711.85	2143.95	2124.3	1495.94	1557.72	1818.01	1728.51	1496.87	1498.85	1504.04		711.85	6702.36	6580.67	4356.51	4514.56	5565.46	5204.07	4356.51	4356.51	4366.12		711.85	3820.47	3959.67	2661.07	2795.04	3803.43	2673.32	2671.08
711.8	2135.88	2129.17	1495.21	1555.92	1810.56	1741.27	1496.14	1498.11	1503.25		711.8	6670.9	6601.17	4354.17	4506.99	5538.63	5254.35	4354.17	4354.17	4363.7		711.8	3888.91	3950.27	2659.78	2791.57	3796.35	2671.98	2669.72
711.75	2182.09	2134.47	1494.49	1554.14	1802.85	1754.68	1495.41	1497.36	1502.46		711.75	6683.08	6621.57	4351.83	4499.55	5510.24	5305.99	4351.83	4351.83	4361.29		711.75	3949.89	3938.2	2658.5	2788.14	3786.57	2670.63	2668.37
711.7	2209.15	2140.23	1493.76	1552.38	1794.92	1768.75	1494.68	1496.62	1501.68		711.7	6640.03	6641.8	4349.49	4492.23	5480.4	5358.76	4349.49	4349.49	4358.88		711.7	3931.59	3923.59	2657.22	2784.75	3774.2	2669.28	2667.01
711.65	2236.05	2146.48	1493.03	1550.65	1786.83	1783.45	1493.95	1495.88	1500.89		711.65	6603.59	6661.7	4347.15	4485.03	5449.26	5412.4	4347.15	4347.15	4356.47		711.65	3858.83	3906.57	2655.94	2781.4	3759.38	2667.94	2665.66
711.6	2208.92	2153.22	1492.31	1548.93	1778.6	1798.77	1493.22	1495.13	1500.11		711.6	6697.11	6681.16	4344.81	4477.94	5416.9	5466.69	4344.81	4344.81	4354.06		711.6	3904.19	3887.3	2654.66	2778.09	3742.28	2666.59	2664.31
711.55	2146.73	2160.45	1491.58	1547.24	1770.3	1814.62	1492.49	1494.39	1499.32		711.55	6765.27	6699.92	4342.48	4470.99	5383.54	5521.16	4342.48	4342.48	4351.66		711.55	3912.11	3866.02	2653.37	2774.82	3723.12	2665.25	2662.96
711.5	2192.84	2168.12	1490.86	1545.57	1761.94	1830.95	1491.76	1493.65	1498.54		711.5	6738.56	6717.77	4340.14	4464.15	5349.29	5575.5	4340.14	4340.14	4349.25		711.5	3852.98	3842.92	2652.09	2771.58	3702.11	2663.9	2661.61
711.45	2195.15	2176.2	1490.13	1543.92	1753.57	1847.68	1491.03	1492.91	1497.75		711.45	6778.55	6734.47	4337.8	4457.42	5314.27	5629.32	4337.8	4337.8	4346.84		711.45	3864.04	3818.21	2650.81	2768.38	3679.45	2662.56	2660.26
711.4	2183.65	2184.59	1489.4	1542.29	1745.2	1864.69	1490.3	1492.17	1496.97		711.4	6690.76	6749.68	4335.46	4450.82	5278.63	5682.17	4335.46	4335.46	4344.44		711.4	3837.71	3792.13	2649.53	2765.22	3655.37	2661.21	2658.91
711.35	2140.15	2193.22	1488.68	1540.67	1736.87	1881.88	1489.57	1491.42	1496.19		711.35	6569.46	6763.1	4333.12	4444.32	5242.47	5733.64	4333.12	4333.12	4342.03		711.35	3813.28	3764.85	2648.25	2762.09	3630.07	2659.87	2657.56
711.3	2213.77	2201.9	1487.95	1539.08	1728.61	1899.05	1488.84	1490.68	1495.41		711.3	6755.44	6774.31	4330.78	4437.94	5206	5783.07	4330.78	4330.78	4339.63		711.3	3914.05	3736.66	2646.96	2759	3603.81	2658.53	2656.21
711.25	2219.25	2210.49	1487.23	1537.5	1720.43	1916.01	1488.11	1489.94	1494.63		711.25	6770.41	6782.91	4328.44	4431.68	5169.31	5830.01	4328.44	4328.44	4337.22		711.25	3871.24	3707.73	2645.68	2755.94	3576.78	2657.19	2654.87
711.2	2240.62	2218.77	1486.5	1535.94	1712.36	1932.55	1487.38	1489.2	1493.85		711.2	6827.69	6788.47	4326.1	4425.53	5132.53	5873.88	4326.1	4326.1	4334.82		711.2	3805.32	3678.25	2644.4	2752.92	3549.17	2655.84	2653.52
711.15	2197.29	2226.52	1485.77	1534.41	1704.4	1948.42	1486.65	1488.46	1493.07		711.15	6681.32	6790.53	4323.76	4419.48	5095.8	5914.11	4323.76	4323.76	4332.42		711.15	3826.86	3648.42	2643.12	2749.93	3521.17	2654.5	2652.17
711.1	2294.54	2233.49	1485.05	1532.88	1696.57	1963.36	1485.92	1487.72	1492.29		711.1	6620.52	6788.63	4321.42	4413.54	5059.17	5950.17	4321.42	4321.42	4330.02		711.1	3738.96	3618.35	2641.84	2746.97	3492.9	2653.16	2650.83
711.05	2215.76	2239.38	1484.32	1531.38	1688.88	1977.06	1485.19	1486.98	1491.51		711.05	6626.62	6782.34	4319.08	4407.71	5022.85	5981.41	4319.08	4319.08	4327.62		711.05	3745.99	3588.28	2640.55	2744.05	3464.59	2651.82	2649.49
711	2180.61	2243.92	1483.6	1529.89	1681.35	1989.24	1484.46	1486.23	1490.73		711	6676.39	6771.22	4316.74	4401.98	4986.9	6007.35	4316.74	4316.74	4325.22		711	3704.41	3558.29	2639.27	2741.15	3436.32	2650.48	2648.14
710.95	2254.8	2246.82	1482.87	1528.42	1673.98	1999.6	1483.73	1485.49	1489.95		710.95	6683.64	6754.93	4314.4	4396.35	4951.43	6027.54	4314.4	4314.4	4322.82		710.95	3681.48	3528.5	2637.99	2738.29	3408.24	2649.14	2646.8
710.9	2213.35	2247.83	1482.14	1526.96	1666.77	2007.89	1483	1484.75	1489.18		710.9	6632.2	6733.16	4312.06	4390.83	4916.51	6041.59	4312.06	4312.06	4320.42		710.9	3732.35	3499.03	2636.71	2735.46	3380.43	2647.8	2645.46
710.85	2168.92	2246.72	1481.42	1525.53	1659.73	2013.87	1482.27	1484.01	1488.4		710.85	6556.46	6705.67	4309.72	4385.4	4882.21	6049.22	4309.72	4309.72	4318.02		710.85	3655.92	3469.92	2635.43	2732.66	3352.95	2646.46	2644.11
710.8	2236.76	2243.31	1480.69	1524.1	1652.87	2017.36	1481.54	1483.27	1487.62		710.8	6552.98	6672.42	4307.38	4380.06	4848.66	6050.22	4307.38	4307.38	4315.62		710.8	3576.5	3441.32	2634.14	2729.9	3325.95	2645.12	2642.77
710.75	2248.93	2237.49	1479.97	1522.69	1646.19	2018.24	1480.81	1482.53	1486.85		710.75	6549.16	6633.37	4305.04	4374.83	4815.91	6044.54	4305.04	4305.04	4313.22		710.75	3560.68	3413.25	2632.86	2727.16	3299.46	2643.79	2641.43
710.7	2198.34	2229.21	1479.24	1521.3	1639.69	2016.48	1480.08	1481.79	1486.08		710.7	6482.38	6588.66	4302.7	4369.69	4784.01	6032.25	4302.7	4302.7	4310.83		710.7	3420.63	3385.78	2631.58	2724.45	3273.53	2642.45	2640.09
710.65	2191.35	2218.5	1478.52	1519.92	1633.36	2012.09	1479.35	1481.05	1485.3		710.65	6418.42	6538.51	4300.36	4364.64	4753.01	6013.53	4300.36	4300.36	4308.43		710.65	3465.96	3358.94	2630.3	2721.76	3248.2	2641.11	2638.75
710.6	2176.53	2205.45	1477.79	1518.56	1627.21	2005.17	1478.62	1480.31	1484.53		710.6	6470.56	6483.2	4298.03	4359.67	4722.93	5988.64	4298.03	4298.03	4306.04		710.6	3538.46	3332.74	2629.02	2719.11	3223.49	2639.78	2637.41
710.55	2217.91	2190.26	1477.06	1517.2	1621.24	1995.91	1477.89	1479.57	1483.75		710.55	6304.95	6423.27	4295.69	4354.8	4693.88	5958.01	4295.69	4295.69	4303.64		710.55	3443.09	3307.27	2627.73	2716.48	3199.47	2638.44	2636.08
710.5	2133.01	2173.13	1476.34	1515.87	1615.45	1984.52	1477.16	1478.83	1482.98		710.5	6414.76	6359.14	4293.35	4350.01	4665.83	5922.1	4293.35	4293.35	4301.25		710.5	3343.17	3282.51	2626.45	2713.88	3176.14	2637.1	2634.74
710.45	2152.47	2154.32	1475.61	1514.54	1609.83	1971.26	1476.43	1478.09	1482.21		710.45	6321.72	6291.37	4291.01	4345.3	4638.83	5881.41	4291.01	4291.01	4298.85		710.45	3328.49	3258.48	2625.17	2711.31	3153.51	2635.77	2633.4
710.4	2158.93	2134.1	1474.88	1513.23	1604.39	1956.41	1475.7	1477.35	1481.44		710.4	6254.01	6220.52	4288.67	4340.68	4612.89	5836.51	4288.67	4288.67	4296.46		710.4	3275.53	3235.19	2623.89	2708.76	3131.59	2634.43	2632.06
710.35	2122.59	2112.76	1474.16	1511.93	1599.11	1940.25	1474.97	1476.61	1480.67		710.35	6072.59	6147.09	4286.33	4336.13	4587.98	5787.9	4286.33	4286.33	4294.07		710.35	3326.26	3212.61	2622.61	2706.24	3110.36	2633.1	2630.73
710.3	2087.56	2090.61	1473.43	1510.65	1594	1923.11	1474.24	1475.88	1479.9		710.3	6105.21	6071.82	4283.99	4331.66	4564.17	5736.29	4283.99	4283.99	4291.68		710.3	3198.43	3190.8	2621.32	2703.74	3089.87	2631.76	2629.39
710.25	2099.48	2067.91	1472.71	1509.38	1589.06	1905.24	1473.51	1475.14	1479.12		710.25	5846.72	5995.19	4281.65	4327.27	4541.42	5682.17	4281.65	4281.65	4289.28		710.25	3170.93	3169.72	2620.04	2701.27	3070.09	2630.43	2628.06
710.2	1978.27	2044.91	1471.98	1508.11	1584.27	1886.9	1472.78	1474.4	1478.36		710.2	5842.82	5917.74	4279.31	4322.95	4519.73	5626.09	4279.31	4279.31	4286.89		710.2	3162.53	3149.37	2618.76	2698.82	3051.01	2629.1	2626.72
710.15	2011.22	2021.84	1471.26	1506.86	1579.64	1868.31	1472.05	1473.66	1477.59		710.15	5711.84	5839.95	4276.97	4318.71	4499.09	5568.56	4276.97	4276.97	4284.5		710.15	3169.59	3129.74	2617.48	2696.39	3032.62	2627.76	2625.39
710.1	2023.09	1998.85	1470.53	1505.62	1575.16	1849.66	1471.32	1472.92	1476.82		710.1	5740.18	5762.2	4274.63	4314.53	4479.46	5510	4274.63	4274.63	4282.11		710.1	3137.54	3110.79	2616.2	2693.99	3014.9	2626.43	2624.05
710.05	2010.89	1976.17	1469.8	1504.39	1570.83	1831.14	1470.59	1472.18	1476.05		710.05	5647.73	5685.1	4272.29	4310.42	4460.85	5450.97	4272.29	4272.29	4279.72		710.05	3026.7	3092.56	2614.91	2691.61	2997.87	2625.1	2622.72
710	2034.24	1953.91	1469.08	1503.18	1566.64	1812.89	1469.87	1471.44	1475.28		710	5727.86	5608.92	4269.95	4306.38	4443.23	5391.83	4269.95	4269.95	4277.33		710	3036.6	3075.01	2613.63	2689.25	2981.49	2623.77	2621.39
709.95	1963.19	1932.18	1468.35	1501.97	1562.6	1795.01	1469.14	1470.7	1474.51		709.95	5426.29	5534.01	4267.61	4302.4	4426.57	5332.93	4267.61	4267.61	4274.94		709.95	2976.34	3058.12	2612.35	2686.91	2965.76	2622.44	2620.06
709.9	1984.29	1911.05	1467.62	1500.78	1558.68	1777.6	1468.41	1469.96	1473.74		709.9	5376.94	5460.66	4265.27	4298.49	4410.83	5274.61	4265.27	4265.27	4272.56		709.9	3022.54	3041.87	2611.07	2684.6	2950.65	2621.1	2618.73
709.85	1916.29	1890.58	1466.9	1499.59	1554.9	1760.71	1467.68	1469.23	1472.98		709.85	5408.49	5389.06	4262.94	4294.63	4395.96	5217.1	4262.94	4262.94	4270.17		709.85	2908.33	3026.24	2609.78	2682.3	2936.12	2619.77	2617.39
709.8	1944.66	1870.86	1466.17	1498.41	1551.25	1744.43	1466.95	1468.49	1472.21		709.8	5288.03	5319.59	4260.6	4290.84	4381.98	5160.78	4260.6	4260.6	4267.78		709.8	2981.41	3011.23	2608.5	2680.03	2922.2	2618.44	2616.07
709.75	1898.72	1851.9	1465.45	1497.24	1547.71	1728.77	1466.22	1467.75	1471.45		709.75	5267.44	5252.36	4258.26	4287.1	4368.81	5105.82	4258.26	4258.26	4265.4		709.75	2897.55	2996.81	2607.22	2677.77	2908.85	2617.11	2614.73
709.7	1795.67	1833.71	1464.72	1496.09	1544.3	1713.76	1465.49	1467.01	1470.68		709.7	5200.53	5187.52	4255.92	4283.42	4356.43	5052.41	4255.92	4255.92	4263.01		709.7	2868.02	2982.96	2605.94	2675.54	2896.05	2615.78	2613.41
709.65	1860.01	1816.31	1463.99	1494.94	1540.99	1699.41	1464.76	1466.27	1469.91		709.65	5045.63	5125.2	4253.58	4279.79	4344.8	5000.72	4253.58	4253.58	4260.62		709.65	2842.13	2969.66	2604.66	2673.32	2883.78	2614.45	2612.08
709.6	1839.94	1799.68	1463.27	1493.8	1537.8	1685.71	1464.03	1465.54	1469.15		709.6	4962.37	5065.44	4251.24	4276.21	4333.88	4950.82	4251.24	4251.24	4258.24		709.6	2897.55	2956.87	2603.38	2671.12	2872	2613.12	2610.75
709.55	1820.66	1783.84	1462.54	1492.66	1534.71	1672.7	1463.3	1464.8	1468.38		709.55	4863.82	5008.42	4248.9	4272.68	4323.63	4902.94	4248.9	4248.9	4255.85		709.55	2910.34	2944.61	2602.09	2668.94	2860.73	2611.8	2609.42
709.5	1834.23	1768.77	1461.82	1491.54	1531.72	1660.34	1462.57	1464.06	1467.62		709.5	4797.93	4954.14	4246.56	4269.21	4314.03	4857.11	4246.56	4246.56	4253.47		709.5	2815.25	2932.83	2600.81	2666.78	2849.93	2610.47	2608.09
709.45	1722.49	1754.45	1461.09	1490.42	1528.83	1648.63	1461.84	1463.32	1466.86		709.45	4770.07	4902.6	4244.22	4265.78	4305.02	4813.38	4244.22	4244.22	4251.09		709.45	2790.13	2921.52	2599.53	2664.63	2839.57	2609.14	2606.76
709.4	1783.91	1740.85	1460.37	1489.32	1526.03	1637.54	1461.11	1462.59	1466.09		709.4	4681.24	4853.82	4241.88	4262.39	4296.57	4771.79	4241.88	4241.88	4248.7		709.4	2783.56	2910.66	2598.25	2662.51	2829.65	2607.81	2605.44
709.35	1734.08	1727.95	1459.64	1488.22	1523.32	1627.05	1460.38	1461.85	1465.33		709.35	4652.14	4807.7	4239.54	4259.05	4288.64	4732.31	4239.54	4239.54	4246.32		709.35	2788.2	2900.22	2596.97	2660.39	2820.14	2606.48	2604.11
709.3	1734.52	1715.73	1458.91	1487.12	1520.69	1617.15	1459.66	1461.11	1464.57		709.3	4608.34	4764.33	4237.2	4255.75	4281.21	4695.03	4237.2	4237.2	4243.94		709.3	2707.46	2890.21	2595.68	2658.3	2811.02	2605.16	2602.78
709.25	1683.33	1704.17	1458.19	1486.04	1518.14	1607.82	1458.93	1460.37	1463.81		709.25	4548.67	4723.59	4234.86	4252.5	4274.24	4659.88	4234.86	4234.86	4241.56		709.25	2758.12	2880.58	2594.4	2656.22	2802.28	2603.83	2601.46
709.2	1676.36	1693.24	1457.46	1484.96	1515.67	1599.03	1458.2	1459.64	1463.04		709.2	4573.5	4685.41	4232.52	4249.28	4267.69	4626.83	4232.52	4232.52	4239.17		709.2	2844.95	2871.33	2593.12	2654.16	2793.9	2602.5	2600.13
709.15	1690.99	1682.89	1456.74	1483.89	1513.28	1590.75	1457.47	1458.9	1462.28		709.15	4532.83	4649.72	4230.18	4246.1	4261.54	4595.83	4230.18	4230.18	4236.79		709.15	2775.4	2862.43	2591.84	2652.11	2785.86	2601.18	2598.81
709.1	1709.29	1673.1	1456.01	1482.83	1510.95	1582.95	1456.74	1458.16	1461.52		709.1	4605.77	4616.37	4227.84	4242.96	4255.75	4566.78	4227.84	4227.84	4234.41		709.1	2829.83	2853.87	2590.55	2650.07	2778.13	2599.85	2597.48
709.05	1643.5	1663.86	1455.28	1481.77	1508.69	1575.62	1456.01	1457.42	1460.76		709.05	4443.01	4585.36	4225.5	4239.85	4250.3	4539.69	4225.5	4225.5	4232.03		709.05	2815.26	2845.63	2589.27	2648.05	2770.72	2598.52	2596.16
709	1707.16	1655.12	1454.56	1480.72	1506.5	1568.72	1455.28	1456.69	1460		709	4568.97	4556.53	4223.16	4236.78	4245.15	4514.44	4223.16	4223.16	4229.65		709	2800.15	2837.7	2587.99	2646.05	2763.6	2597.2	2594.83
708.95	1646.47	1646.86	1453.83	1479.68	1504.37	1562.23	1454.55	1455.95	1459.24		708.95	4359.73	4529.77	4220.82	4233.74	4240.29	4490.94	4220.82	4220.82	4227.27		708.95	2748.79	2830.07	2586.71	2644.05	2756.76	2595.87	2593.51
708.9	1623.78	1639.05	1453.11	1478.64	1502.29	1556.13	1453.82	1455.21	1458.48		708.9	4332.81	4504.98	4218.48	4230.74	4235.69	4469.12	4218.48	4218.48	4224.89		708.9	2750.23	2822.7	2585.43	2642.08	2750.17	2594.55	2592.19
708.85	1610.35	1631.65	1452.38	1477.61	1500.27	1550.38	1453.09	1454.48	1457.72		708.85	4348.2	4481.99	4216.15	4227.76	4231.31	4448.85	4216.15	4216.15	4222.51		708.85	2699.96	2815.59	2584.14	2640.11	2743.83	2593.22	2590.86
708.8	1603.52	1624.65	1451.65	1476.58	1498.3	1544.97	1452.37	1453.74	1456.96		708.8	4447.32	4460.77	4213.81	4224.81	4227.16	4430.08	4213.81	4213.81	4220.13		708.8	2667.24	2808.74	2582.86	2638.16	2737.73	2591.9	2589.54
708.75	1625.45	1618.02	1450.93	1475.56	1496.38	1539.88	1451.64	1453.01	1456.2		708.75	4276.66	4441.15	4211.47	4221.9	4223.21	4412.69	4211.47	4211.47	4217.75		708.75	2633.34	2802.12	2581.58	2636.22	2731.85	2590.58	2588.22
708.7	1603.11	1611.74	1450.2	1474.54	1494.51	1535.07	1450.91	1452.27	1455.44		708.7	4259.47	4423.03	4209.13	4219.01	4219.43	4396.6	4209.13	4209.13	4215.38		708.7	2625.94	2795.73	2580.3	2634.29	2726.18	2589.25	2586.9
708.65	1620.66	1605.78	1449.48	1473.53	1492.69	1530.54	1450.18	1451.53	1454.68		708.65	4293.21	4406.3	4206.79	4216.14	4215.81	4381.71	4206.79	4206.79	4213		708.65	2626.65	2789.54	2579.02	2632.38	2720.71	2587.93	2585.58
708.6	1639.47	1600.11	1448.75	1472.53	1490.9	1526.25	1449.45	1450.8	1453.93		708.6	4220.66	4390.83	4204.45	4213.3	4212.34	4367.92	4204.45	4204.45	4210.62		708.6	2640.15	2783.55	2577.74	2630.47	2715.42	2586.61	2584.26
708.55	1555.28	1594.72	1448.02	1471.53	1489.16	1522.2	1448.72	1450.06	1453.17		708.55	4152.15	4376.55	4202.11	4210.48	4208.99	4355.16	4202.11	4202.11	4208.24		708.55	2657.78	2777.75	2576.45	2628.58	2710.31	2585.28	2582.94
708.5	1516.45	1589.59	1447.3	1470.54	1487.45	1518.37	1447.99	1449.32	1452.41		708.5	4128.59	4363.35	4199.77	4207.69	4205.77	4343.34	4199.77	4199.77	4205.87		708.5	2572.67	2772.12	2575.17	2626.7	2705.36	2583.96	2581.62
708.45	1585.99	1584.71	1446.57	1469.55	1485.79	1514.73	1447.26	1448.59	1451.65		708.45	4158.13	4351.13	4197.43	4204.92	4202.65	4332.37	4197.43	4197.43	4203.49		708.45	2651.81	2766.67	2573.89	2624.83	2700.58	2582.64	2580.3
708.4	1604.01	1580.05	1445.85	1468.56	1484.15	1511.28	1446.54	1447.85	1450.9		708.4	4245.88	4339.81	4195.09	4202.17	4199.62	4322.18	4195.09	4195.09	4201.11		708.4	2683.39	2761.38	2572.61	2622.97	2695.94	2581.32	2578.98
708.35	1621.78	1575.58	1445.12	1467.58	1482.55	1507.99	1445.81	1447.12	1450.14		708.35	4174.17	4329.29	4192.75	4199.44	4196.67	4312.7	4192.75	4192.75	4198.74		708.35	2705.38	2756.23	2571.32	2621.12	2691.44	2579.99	2577.66
708.3	1537.16	1571.32	1444.39	1466.61	1480.99	1504.86	1445.08	1446.38	1449.38		708.3	4096.44	4319.52	4190.41	4196.73	4193.81	4303.86	4190.41	4190.41	4196.36		708.3	2593.48	2751.23	2570.04	2619.28	2687.07	2578.67	2576.34
708.25	1582.08	1567.23	1443.67	1465.63	1479.45	1501.87	1444.35	1445.64	1448.63		708.25	4127.94	4310.42	4188.07	4194.04	4191	4295.61	4188.07	4188.07	4193.99		708.25	2591.27	2746.37	2568.76	2617.45	2682.83	2577.35	2575.02
708.2	1543.04	1563.31	1442.94	1464.67	1477.94	1499.02	1443.62	1444.91	1447.87		708.2	4181.99	4301.91	4185.73	4191.36	4188.26	4287.88	4185.73	4185.73	4191.61		708.2	2577.46	2741.63	2567.48	2615.63	2678.71	2576.03	2573.7
708.15	1578.96	1559.54	1442.22	1463.7	1476.45	1496.28	1442.89	1444.17	1447.12		708.15	4104.68	4293.94	4183.39	4188.71	4185.57	4280.61	4183.39	4183.39	4189.24		708.15	2484.31	2737.02	2566.2	2613.82	2674.7	2574.71	2572.38
708.1	1554.13	1555.91	1441.49	1462.74	1475	1493.66	1442.16	1443.44	1446.36		708.1	4104.25	4286.46	4181.06	4186.07	4182.92	4273.77	4181.06	4181.06	4186.86		708.1	2599.12	2732.51	2564.91	2612.01	2670.79	2573.39	2571.07
708.05	1470.7	1552.42	1440.76	1461.79	1473.57	1491.14	1441.43	1442.7	1445.61		708.05	4126.85	4279.41	4178.72	4183.44	4180.31	4267.31	4178.72	4178.72	4184.49		708.05	2490.92	2728.12	2563.63	2610.22	2666.98	2572.07	2569.75
708	1515.55	1549.05	1440.04	1460.84	1472.16	1488.72	1440.7	1441.97	1444.85		708	4091.15	4272.76	4176.38	4180.83	4177.74	4261.19	4176.38	4176.38	4182.12		708	2547.78	2723.84	2562.35	2608.44	2663.27	2570.75	2568.43
707.95	1443.93	1545.8	1439.31	1459.89	1470.77	1486.39	1439.98	1441.23	1444.1		707.95	4216.16	4266.45	4174.04	4178.23	4175.21	4255.37	4174.04	4174.04	4179.74		707.95	2570.98	2719.65	2561.07	2606.66	2659.64	2569.43	2567.11
707.9	1478.72	1542.65	1438.59	1458.95	1469.4	1484.14	1439.25	1440.5	1443.34		707.9	4201.08	4260.45	4171.7	4175.65	4172.69	4249.83	4171.7	4171.7	4177.37		707.9	2568.91	2715.55	2559.79	2604.9	2656.11	2568.11	2565.8
707.85	1490.12	1539.6	1437.86	1458.01	1468.06	1481.97	1438.52	1439.76	1442.59		707.85	4144.24	4254.73	4169.36	4173.08	4170.21	4244.52	4169.36	4169.36	4175		707.85	2613.11	2711.54	2558.51	2603.14	2652.64	2566.79	2564.48
707.8	1487.51	1536.65	1437.13	1457.07	1466.73	1479.87	1437.79	1439.03	1441.83		707.8	4050.17	4249.27	4167.02	4170.52	4167.74	4239.43	4167.02	4167.02	4172.63		707.8	2585.99	2707.62	2557.22	2601.39	2649.26	2565.47	2563.16
707.75	1485.11	1533.78	1436.41	1456.14	1465.42	1477.83	1437.06	1438.29	1441.08		707.75	4110.86	4244.02	4164.68	4167.98	4165.29	4234.54	4164.68	4164.68	4170.26		707.75	2474.71	2703.78	2555.94	2599.65	2645.95	2564.16	2561.85
707.7	1439.02	1531	1435.68	1455.21	1464.13	1475.85	1436.33	1437.56	1440.33		707.7	4089.82	4238.98	4162.34	4165.44	4162.86	4229.81	4162.34	4162.34	4167.88		707.7	2563.49	2700.01	2554.66	2597.91	2642.71	2562.84	2560.53
707.65	1455.18	1528.3	1434.96	1454.29	1462.86	1473.93	1435.61	1436.82	1439.57		707.65	4091.38	4234.11	4160	4162.92	4160.44	4225.25	4160	4160	4165.51		707.65	2530.4	2696.32	2553.38	2596.18	2639.53	2561.52	2559.22
707.6	1490.48	1525.66	1434.23	1453.36	1461.6	1472.07	1434.88	1436.09	1438.82		707.6	3997.2	4229.41	4157.66	4160.4	4158.03	4220.81	4157.66	4157.66	4163.14		707.6	2515.48	2692.7	2552.09	2594.46	2636.41	2560.2	2557.91
707.55	1484.13	1523.1	1433.51	1452.44	1460.36	1470.25	1434.15	1435.35	1438.07		707.55	3900.92	4224.85	4155.32	4157.9	4155.63	4216.51	4155.32	4155.32	4160.77		707.55	2496.81	2689.15	2550.81	2592.75	2633.36	2558.88	2556.59
707.5	1452.16	1520.6	1432.78	1451.53	1459.13	1468.48	1433.42	1434.62	1437.32		707.5	4027.82	4220.42	4152.98	4155.4	4153.24	4212.32	4152.98	4152.98	4158.4		707.5	2561.59	2685.66	2549.53	2591.05	2630.36	2557.57	2555.28
707.45	1364.36	1518.17	1432.05	1450.61	1457.92	1466.76	1432.69	1433.88	1436.56		707.45	3992.84	4216.11	4150.64	4152.92	4150.86	4208.23	4150.64	4150.64	4156.03		707.45	2560.94	2682.23	2548.25	2589.35	2627.42	2556.25	2553.96
707.4	1375.11	1515.79	1431.33	1449.7	1456.72	1465.08	1431.96	1433.15	1435.81		707.4	4095.37	4211.91	4148.3	4150.44	4148.49	4204.24	4148.3	4148.3	4153.66		707.4	2599.4	2678.86	2546.97	2587.65	2624.52	2554.93	2552.65
707.35	1469.27	1513.46	1430.6	1448.79	1455.53	1463.43	1431.23	1432.41	1435.06		707.35	4017.78	4207.81	4145.96	4147.97	4146.12	4200.32	4145.96	4145.96	4151.29		707.35	2451.33	2675.54	2545.68	2585.97	2621.68	2553.61	2551.34
707.3	1373.21	1511.2	1429.88	1447.89	1454.36	1461.83	1430.51	1431.68	1434.31		707.3	4134.65	4203.79	4143.62	4145.51	4143.75	4196.48	4143.62	4143.62	4148.92		707.3	2562.1	2672.28	2544.4	2584.29	2618.88	2552.3	2550.02
707.25	1437.33	1508.98	1429.15	1446.98	1453.2	1460.26	1429.78	1430.94	1433.56		707.25	4075.88	4199.86	4141.28	4143.05	4141.39	4192.72	4141.28	4141.28	4146.55		707.25	2514.35	2669.07	2543.12	2582.61	2616.13	2550.98	2548.71
707.2	1401.08	1506.8	1428.42	1446.09	1452.05	1458.72	1429.05	1430.21	1432.81		707.2	4072.55	4196	4138.94	4140.6	4139.03	4189.02	4138.94	4138.94	4144.18		707.2	2571.48	2665.91	2541.84	2580.95	2613.42	2549.66	2547.4
707.15	1425.02	1504.68	1427.7	1445.19	1450.91	1457.21	1428.32	1429.48	1432.06		707.15	4227.29	4192.21	4136.6	4138.16	4136.68	4185.38	4136.6	4136.6	4141.81		707.15	2534.3	2662.8	2540.56	2579.28	2610.76	2548.35	2546.08
707.1	1488.48	1502.59	1426.97	1444.29	1449.78	1455.73	1427.59	1428.74	1431.3		707.1	4130.64	4188.48	4134.27	4135.72	4134.33	4181.79	4134.27	4134.27	4139.44		707.1	2584.82	2659.74	2539.27	2577.63	2608.13	2547.03	2544.77
707.05	1367.21	1500.55	1426.24	1443.4	1448.66	1454.28	1426.86	1428.01	1430.55		707.05	4096.91	4184.81	4131.93	4133.29	4131.98	4178.25	4131.93	4131.93	4137.07		707.05	2604.86	2656.72	2537.99	2575.98	2605.54	2545.72	2543.46
707	1425.22	1498.54	1425.52	1442.51	1447.56	1452.86	1426.13	1427.27	1429.8		707	3952.3	4181.2	4129.59	4130.86	4129.63	4174.76	4129.59	4129.59	4134.71		707	2558.51	2653.74	2536.71	2574.33	2602.99	2544.4	2542.15
706.95	1466.23	1496.58	1424.79	1441.62	1446.46	1451.46	1425.41	1426.54	1429.05		706.95	4041.7	4177.64	4127.25	4128.44	4127.28	4171.32	4127.25	4127.25	4132.34		706.95	2548.95	2650.8	2535.43	2572.69	2600.47	2543.09	2540.84
706.9	1469.13	1494.65	1424.07	1440.74	1445.37	1450.09	1424.68	1425.81	1428.3		706.9	4055.19	4174.12	4124.91	4126.02	4124.94	4167.92	4124.91	4124.91	4129.97		706.9	2542.88	2647.9	2534.15	2571.06	2597.99	2541.77	2539.53
706.85	1375.94	1492.75	1423.34	1439.86	1444.29	1448.73	1423.95	1425.07	1427.55		706.85	4039.96	4170.66	4122.57	4123.61	4122.59	4164.55	4122.57	4122.57	4127.6		706.85	2575.95	2645.04	2532.86	2569.43	2595.53	2540.46	2538.21
706.8	1431.35	1490.89	1422.62	1438.98	1443.22	1447.4	1423.22	1424.34	1426.8		706.8	4046.13	4167.23	4120.23	4121.21	4120.25	4161.23	4120.23	4120.23	4125.24		706.8	2499.45	2642.22	2531.58	2567.81	2593.11	2539.14	2536.9
706.75	1428.58	1489.06	1421.89	1438.1	1442.16	1446.1	1422.49	1423.6	1426.06		706.75	4015.61	4163.85	4117.89	4118.8	4117.91	4157.94	4117.89	4117.89	4122.87		706.75	2525.74	2639.44	2530.3	2566.19	2590.72	2537.83	2535.59
706.7	1449.26	1487.26	1421.16	1437.22	1441.1	1444.81	1421.77	1422.87	1425.31		706.7	4074.4	4160.5	4115.55	4116.4	4115.56	4154.68	4115.55	4115.55	4120.5		706.7	2468.94	2636.68	2529.02	2564.58	2588.37	2536.52	2534.28
706.65	1449.78	1485.49	1420.44	1436.35	1440.06	1443.54	1421.04	1422.14	1424.56		706.65	4044.77	4157.19	4113.21	4114.01	4113.22	4151.45	4113.21	4113.21	4118.14		706.65	2519.72	2633.97	2527.74	2562.97	2586.03	2535.2	2532.97
706.6	1462.56	1483.74	1419.71	1435.47	1439.02	1442.29	1420.31	1421.4	1423.81		706.6	3999.28	4153.91	4110.87	4111.62	4110.88	4148.26	4110.87	4110.87	4115.77		706.6	2510.55	2631.28	2526.45	2561.36	2583.73	2533.89	2531.66
706.55	1444.55	1482.03	1418.98	1434.61	1437.98	1441.05	1419.58	1420.67	1423.06		706.55	4051.35	4150.66	4108.53	4109.23	4108.54	4145.09	4108.53	4108.53	4113.4		706.55	2621.54	2628.62	2525.17	2559.76	2581.45	2532.57	2530.35
706.5	1431.13	1480.34	1418.26	1433.74	1436.96	1439.84	1418.85	1419.94	1422.31		706.5	3964.85	4147.45	4106.19	4106.84	4106.2	4141.95	4106.19	4106.19	4111.04		706.5	2599.7	2626	2523.89	2558.17	2579.2	2531.26	2529.04
706.45	1446.25	1478.67	1417.53	1432.87	1435.94	1438.64	1418.12	1419.2	1421.56		706.45	3973.78	4144.26	4103.85	4104.46	4103.86	4138.83	4103.85	4103.85	4108.67		706.45	2491.08	2623.41	2522.61	2556.58	2576.97	2529.95	2527.74
706.4	1352.36	1477.03	1416.81	1432.01	1434.93	1437.45	1417.4	1418.47	1420.82		706.4	3992.28	4141.1	4101.51	4102.08	4101.52	4135.74	4101.51	4101.51	4106.31		706.4	2508.39	2620.84	2521.33	2554.99	2574.77	2528.64	2526.43
706.35	1367.32	1475.41	1416.08	1431.14	1433.93	1436.28	1416.67	1417.74	1420.07		706.35	4118.87	4137.97	4099.18	4099.7	4099.18	4132.68	4099.18	4099.18	4103.94		706.35	2497.97	2618.3	2520.04	2553.41	2572.58	2527.32	2525.12
706.3	1396.81	1473.82	1415.36	1430.29	1432.93	1435.12	1415.94	1417	1419.32		706.3	4031.32	4134.87	4096.84	4097.32	4096.84	4129.63	4096.84	4096.84	4101.58		706.3	2555.63	2615.78	2518.76	2551.83	2570.43	2526.01	2523.81
706.25	1420.94	1472.25	1414.63	1429.43	1431.93	1433.98	1415.21	1416.27	1418.57		706.25	4079.49	4131.79	4094.5	4094.95	4094.5	4126.61	4094.5	4094.5	4099.21		706.25	2545.57	2613.3	2517.48	2550.25	2568.29	2524.7	2522.5
706.2	1390.02	1470.69	1413.9	1428.57	1430.95	1432.85	1414.48	1415.54	1417.83		706.2	3996.73	4128.73	4092.16	4092.58	4092.16	4123.61	4092.16	4092.16	4096.85		706.2	2521.16	2610.84	2516.2	2548.68	2566.17	2523.39	2521.19
706.15	1407.84	1469.16	1413.18	1427.71	1429.97	1431.73	1413.76	1414.8	1417.08		706.15	3916.98	4125.69	4089.82	4090.21	4089.82	4120.63	4089.82	4089.82	4094.48		706.15	2580.92	2608.4	2514.92	2547.12	2564.07	2522.07	2519.88
706.1	1412.17	1467.65	1412.45	1426.86	1428.99	1430.62	1413.03	1414.07	1416.33		706.1	4031.38	4122.68	4087.48	4087.85	4087.48	4117.67	4087.48	4087.48	4092.12		706.1	2528.55	2605.99	2513.63	2545.55	2561.99	2520.76	2518.58
706.05	1425.9	1466.15	1411.72	1426.01	1428.02	1429.53	1412.3	1413.34	1415.59		706.05	4056.57	4119.68	4085.14	4085.48	4085.14	4114.72	4085.14	4085.14	4089.75		706.05	2565.9	2603.59	2512.35	2544	2559.94	2519.45	2517.27
706	1419.19	1464.68	1411	1425.16	1427.06	1428.44	1411.57	1412.6	1414.84		706	4045.96	4116.71	4082.8	4083.12	4082.8	4111.8	4082.8	4082.8	4087.39		706	2588.85	2601.23	2511.07	2542.44	2557.89	2518.14	2515.96
705.95	1455.9	1463.22	1410.27	1424.31	1426.1	1427.37	1410.84	1411.87	1414.09		705.95	4070.1	4113.75	4080.46	4080.76	4080.46	4108.89	4080.46	4080.46	4085.03		705.95	2530.64	2598.88	2509.79	2540.89	2555.87	2516.83	2514.65
705.9	1430.89	1461.78	1409.55	1423.46	1425.14	1426.31	1410.12	1411.14	1413.35		705.9	3958.63	4110.82	4078.12	4078.4	4078.12	4106	4078.12	4078.12	4082.66		705.9	2571.08	2596.55	2508.51	2539.34	2553.87	2515.52	2513.35
705.85	1443.69	1460.35	1408.82	1422.62	1424.2	1425.25	1409.39	1410.4	1412.6		705.85	3990.1	4107.9	4075.78	4076.04	4075.78	4103.12	4075.78	4075.78	4080.3		705.85	2589.5	2594.25	2507.22	2537.8	2551.88	2514.21	2512.04
705.8	1397.54	1458.94	1408.1	1421.78	1423.25	1424.21	1408.66	1409.67	1411.85		705.8	3957.85	4104.99	4073.44	4073.68	4073.44	4100.26	4073.44	4073.44	4077.94		705.8	2575.56	2591.96	2505.94	2536.26	2549.9	2512.9	2510.73
705.75	1398.74	1457.55	1407.37	1420.93	1422.31	1423.17	1407.93	1408.94	1411.11		705.75	3923.69	4102.11	4071.1	4071.32	4071.1	4097.41	4071.1	4071.1	4075.57		705.75	2586.27	2589.7	2504.66	2534.72	2547.95	2511.59	2509.43
705.7	1395.4	1456.17	1406.64	1420.09	1421.38	1422.15	1407.2	1408.21	1410.36		705.7	4002.45	4099.23	4068.76	4068.97	4068.76	4094.58	4068.76	4068.76	4073.21		705.7	2580.99	2587.45	2503.38	2533.18	2546.01	2510.28	2508.12
705.65	1479	1454.8	1405.92	1419.25	1420.44	1421.13	1406.47	1407.47	1409.62		705.65	4023.28	4096.38	4066.42	4066.61	4066.42	4091.76	4066.42	4066.42	4070.85		705.65	2534.22	2585.22	2502.1	2531.65	2544.08	2508.97	2506.82
705.6	1473.72	1453.45	1405.19	1418.41	1419.52	1420.12	1405.75	1406.74	1408.87		705.6	4023.71	4093.53	4064.08	4064.26	4064.08	4088.95	4064.08	4064.08	4068.49		705.6	2547.1	2583.01	2500.81	2530.12	2542.16	2507.66	2505.51
705.55	1420.24	1452.11	1404.47	1417.58	1418.59	1419.12	1405.02	1406.01	1408.13		705.55	3964.8	4090.7	4061.74	4061.91	4061.74	4086.16	4061.74	4061.74	4066.12		705.55	2512.26	2580.82	2499.53	2528.6	2540.26	2506.35	2504.2
705.5	1459.68	1450.79	1403.74	1416.74	1417.67	1418.12	1404.29	1405.28	1407.38		705.5	4025.71	4087.89	4059.4	4059.56	4059.4	4083.38	4059.4	4059.4	4063.76		705.5	2562.19	2578.64	2498.25	2527.07	2538.38	2505.04	2502.9
705.45	1441.61	1449.47	1403.01	1415.91	1416.76	1417.13	1403.56	1404.54	1406.64		705.45	3972.85	4085.09	4057.07	4057.21	4057.07	4080.61	4057.07	4057.07	4061.4		705.45	2543.2	2576.48	2496.97	2525.55	2536.51	2503.73	2501.59
705.4	1456.08	1448.17	1402.29	1415.08	1415.85	1416.15	1402.84	1403.81	1405.89		705.4	4065.47	4082.29	4054.72	4054.86	4054.72	4077.85	4054.72	4054.72	4059.04		705.4	2538.63	2574.33	2495.69	2524.04	2534.65	2502.42	2500.29
705.35	1397.23	1446.89	1401.56	1414.24	1414.94	1415.18	1402.11	1403.08	1405.15		705.35	4081.81	4079.51	4052.39	4052.51	4052.39	4075.1	4052.39	4052.39	4056.68		705.35	2641.6	2572.2	2494.4	2522.53	2532.8	2501.11	2498.98
705.3	1409.47	1445.61	1400.84	1413.41	1414.03	1414.21	1401.38	1402.35	1404.4		705.3	4029.04	4076.75	4050.05	4050.16	4050.05	4072.37	4050.05	4050.05	4054.32		705.3	2614.77	2570.09	2493.12	2521.01	2530.97	2499.8	2497.68
705.25	1440.34	1444.35	1400.11	1412.59	1413.13	1413.25	1400.65	1401.61	1403.66		705.25	4041.99	4073.99	4047.71	4047.81	4047.71	4069.64	4047.71	4047.71	4051.95		705.25	2565.79	2567.99	2491.84	2519.51	2529.14	2498.49	2496.37
705.2	1427.84	1443.09	1399.38	1411.76	1412.24	1412.3	1399.92	1400.88	1402.91		705.2	4067.4	4071.24	4045.37	4045.46	4045.37	4066.92	4045.37	4045.37	4049.59		705.2	2558.02	2565.91	2490.56	2518	2527.33	2497.18	2495.07
705.15	1426.31	1441.85	1398.66	1410.93	1411.34	1411.35	1399.19	1400.15	1402.17		705.15	4104.91	4068.51	4043.03	4043.12	4043.03	4064.22	4043.03	4043.03	4047.23		705.15	2548.5	2563.84	2489.28	2516.5	2525.53	2495.87	2493.76
705.1	1409.08	1440.61	1397.93	1410.11	1410.45	1410.4	1398.47	1399.41	1401.43		705.1	3955.21	4065.78	4040.69	4040.77	4040.69	4061.52	4040.69	4040.69	4044.87		705.1	2554.39	2561.78	2487.99	2515	2523.74	2494.57	2492.46
705.05	1417.43	1439.39	1397.21	1409.28	1409.56	1409.47	1397.74	1398.68	1400.68		705.05	3979.24	4063.07	4038.35	4038.43	4038.35	4058.83	4038.35	4038.35	4042.51		705.05	2514.43	2559.74	2486.71	2513.5	2521.96	2493.26	2491.16
705	1396.48	1438.18	1396.48	1408.46	1408.68	1408.54	1397.01	1397.95	1399.94		705	4036.01	4060.36	4036.01	4036.08	4036.01	4056.15	4036.01	4036.01	4040.15		705	2485.43	2557.71	2485.43	2512.01	2520.19	2491.95	2489.85

## Sheet: Fig. 2f
Fe-NDI				Fe-NDI+HCl
Velocity (mm/s)	Relative Transmission	Relative Transmission		Velocity (mm/s)	Relative Transmission	Relative Transmission	Relative Transmission	Relative Transmission
-3.818	0.99855	0.99915		-3.818	0.99876	0.99933	0.99945	0.99988
-3.7868	0.99923	0.99914		-3.7868	0.99831	0.99932	0.99944	0.99988
-3.7557	0.9984	0.99912		-3.7557	0.99951	0.99931	0.99943	0.99988
-3.7245	0.99924	0.99911		-3.7245	0.99881	0.9993	0.99942	0.99988
-3.6934	0.99785	0.9991		-3.6934	0.9993	0.9993	0.99942	0.99988
-3.6622	0.99826	0.99908		-3.6622	0.9996	0.99928	0.99941	0.99987
-3.6311	0.99976	0.99907		-3.6311	0.99875	0.99927	0.9994	0.99987
-3.5999	0.99734	0.99905		-3.5999	0.99973	0.99926	0.99939	0.99987
-3.5688	0.99912	0.99904		-3.5688	0.99918	0.99925	0.99938	0.99987
-3.5377	0.99767	0.99902		-3.5377	0.99956	0.99924	0.99937	0.99987
-3.5065	0.99877	0.99901		-3.5065	0.99856	0.99922	0.99936	0.99986
-3.4754	0.99844	0.99899		-3.4754	0.99925	0.99921	0.99935	0.99986
-3.4442	0.99903	0.99898		-3.4442	0.99836	0.9992	0.99934	0.99986
-3.4131	0.99828	0.99896		-3.4131	0.99836	0.99919	0.99933	0.99986
-3.3819	0.99992	0.99894		-3.3819	1.00026	0.99917	0.99932	0.99985
-3.3508	1.00005	0.99892		-3.3508	0.99848	0.99915	0.9993	0.99985
-3.3196	0.99867	0.99891		-3.3196	0.99895	0.99914	0.99929	0.99985
-3.2885	0.99905	0.99889		-3.2885	1.00042	0.99913	0.99928	0.99985
-3.2573	0.99879	0.99887		-3.2573	0.99698	0.99911	0.99927	0.99984
-3.2262	0.99925	0.99885		-3.2262	0.99932	0.9991	0.99926	0.99984
-3.1951	0.99735	0.99883		-3.1951	1.00031	0.99908	0.99924	0.99984
-3.1639	0.99941	0.99881		-3.1639	0.99889	0.99906	0.99923	0.99983
-3.1328	0.99713	0.99879		-3.1328	0.99979	0.99905	0.99922	0.99983
-3.1016	0.99607	0.99877		-3.1016	1.00014	0.99903	0.9992	0.99983
-3.0705	0.99831	0.99874		-3.0705	0.99959	0.99901	0.99919	0.99982
-3.0393	0.99889	0.99872		-3.0393	1.0004	0.99899	0.99917	0.99982
-3.0082	0.99868	0.9987		-3.0082	0.99758	0.99898	0.99916	0.99982
-2.977	0.99889	0.99867		-2.977	0.99847	0.99895	0.99914	0.99981
-2.9459	0.99893	0.99865		-2.9459	0.9983	0.99894	0.99913	0.99981
-2.9148	0.99936	0.99862		-2.9148	0.99772	0.99891	0.99911	0.9998
-2.8836	0.99742	0.9986		-2.8836	0.99826	0.99889	0.99909	0.9998
-2.8525	0.99809	0.99857		-2.8525	0.99747	0.99888	0.99908	0.9998
-2.8213	0.99648	0.99854		-2.8213	0.99799	0.99885	0.99906	0.99979
-2.7902	0.99901	0.99851		-2.7902	0.99978	0.99883	0.99904	0.99979
-2.759	0.99912	0.99848		-2.759	0.99709	0.9988	0.99902	0.99978
-2.7279	0.9978	0.99845		-2.7279	0.99771	0.99878	0.999	0.99978
-2.6967	1.00001	0.99842		-2.6967	0.99867	0.99875	0.99898	0.99977
-2.6656	0.9991	0.99839		-2.6656	0.99788	0.99873	0.99896	0.99977
-2.6344	0.99786	0.99836		-2.6344	0.99894	0.9987	0.99894	0.99976
-2.6033	0.99699	0.99832		-2.6033	0.99735	0.99868	0.99892	0.99976
-2.5721	0.99969	0.99829		-2.5721	0.99807	0.99864	0.99889	0.99975
-2.541	1.00011	0.99825		-2.541	0.99931	0.99861	0.99887	0.99974
-2.5099	0.99824	0.99821		-2.5099	0.99693	0.99858	0.99884	0.99974
-2.4787	0.99853	0.99817		-2.4787	0.99774	0.99855	0.99882	0.99973
-2.4476	0.99672	0.99813		-2.4476	0.99829	0.99851	0.99879	0.99972
-2.4164	0.99748	0.99809		-2.4164	0.99842	0.99849	0.99877	0.99972
-2.3853	0.99861	0.99805		-2.3853	0.99845	0.99845	0.99874	0.99971
-2.3541	0.99804	0.998		-2.3541	0.9978	0.99841	0.99871	0.9997
-2.323	0.99854	0.99796		-2.323	0.99766	0.99837	0.99868	0.99969
-2.2919	0.99662	0.99791		-2.2919	0.99738	0.99834	0.99865	0.99969
-2.2607	0.99788	0.99786		-2.2607	0.99928	0.9983	0.99862	0.99968
-2.2296	0.99807	0.99781		-2.2296	0.99745	0.99825	0.99858	0.99967
-2.1984	0.9984	0.99775		-2.1984	0.99844	0.99821	0.99855	0.99966
-2.1673	0.99721	0.9977		-2.1673	0.99741	0.99816	0.99851	0.99965
-2.1361	0.9995	0.99764		-2.1361	0.9979	0.99812	0.99848	0.99964
-2.105	0.99911	0.99758		-2.105	0.99761	0.99807	0.99844	0.99963
-2.0738	0.99778	0.99752		-2.0738	0.99796	0.99801	0.9984	0.99961
-2.0427	0.99611	0.99745		-2.0427	0.99623	0.99795	0.99835	0.9996
-2.0115	0.9978	0.99738		-2.0115	0.99599	0.9979	0.99831	0.99959
-1.9804	0.99716	0.99731		-1.9804	0.99727	0.99785	0.99827	0.99958
-1.9492	0.9961	0.99724		-1.9492	0.99715	0.99778	0.99822	0.99956
-1.9181	0.99622	0.99717		-1.9181	0.99767	0.99772	0.99817	0.99955
-1.887	0.9949	0.99709		-1.887	0.99634	0.99765	0.99812	0.99953
-1.8558	0.99535	0.997		-1.8558	0.99493	0.99758	0.99807	0.99951
-1.8247	0.99635	0.99692		-1.8247	0.99796	0.99751	0.99801	0.9995
-1.7935	0.99634	0.99683		-1.7935	0.99745	0.99743	0.99795	0.99948
-1.7624	0.99648	0.99673		-1.7624	0.99849	0.99735	0.99789	0.99946
-1.7312	0.99746	0.99663		-1.7312	0.99666	0.99727	0.99783	0.99944
-1.7001	0.99616	0.99653		-1.7001	0.99742	0.99718	0.99776	0.99942
-1.6689	0.99413	0.99642		-1.6689	0.9971	0.99708	0.99769	0.99939
-1.6378	0.99563	0.99631		-1.6378	0.99775	0.99699	0.99762	0.99937
-1.6066	0.9959	0.99619		-1.6066	0.99761	0.99688	0.99754	0.99934
-1.5755	0.99687	0.99607		-1.5755	0.99501	0.99677	0.99746	0.99931
-1.5444	0.99667	0.99594		-1.5444	0.99688	0.99666	0.99738	0.99928
-1.5132	0.99597	0.9958		-1.5132	0.9973	0.99654	0.99729	0.99925
-1.4821	0.99541	0.99565		-1.4821	0.99523	0.99641	0.9972	0.99921
-1.4509	0.99521	0.9955		-1.4509	0.99471	0.99628	0.9971	0.99918
-1.4198	0.99698	0.99534		-1.4198	0.99469	0.99613	0.99699	0.99914
-1.3886	0.9954	0.99517		-1.3886	0.99469	0.99597	0.99688	0.99909
-1.3575	0.99429	0.99499		-1.3575	0.99582	0.99581	0.99677	0.99904
-1.3263	0.99457	0.9948		-1.3263	0.99609	0.99563	0.99664	0.99899
-1.2952	0.99319	0.99459		-1.2952	0.99356	0.99545	0.99651	0.99894
-1.2641	0.99395	0.99438		-1.2641	0.99363	0.99526	0.99638	0.99888
-1.2329	0.99453	0.99415		-1.2329	0.99485	0.99504	0.99623	0.99881
-1.2018	0.99365	0.99391		-1.2018	0.99559	0.99481	0.99607	0.99874
-1.1706	0.99346	0.99365		-1.1706	0.99461	0.99457	0.99591	0.99866
-1.1395	0.99478	0.99338		-1.1395	0.99505	0.99431	0.99573	0.99858
-1.1083	0.99391	0.99308		-1.1083	0.99438	0.99402	0.99554	0.99848
-1.0772	0.9933	0.99277		-1.0772	0.99229	0.99372	0.99534	0.99838
-1.046	0.99077	0.99244		-1.046	0.99387	0.99339	0.99513	0.99826
-1.0149	0.99293	0.99207		-1.0149	0.99446	0.99302	0.99489	0.99813
-0.9837	0.99178	0.99169		-0.9837	0.99468	0.99264	0.99465	0.99799
-0.9526	0.99091	0.99127		-0.9526	0.99341	0.99221	0.99438	0.99783
-0.9215	0.99063	0.99082		-0.9215	0.99275	0.99174	0.99409	0.99765
-0.8903	0.99138	0.99034		-0.8903	0.99261	0.99122	0.99378	0.99744
-0.8592	0.99017	0.98981		-0.8592	0.99145	0.99065	0.99344	0.99721
-0.828	0.99051	0.98924		-0.828	0.99201	0.99001	0.99307	0.99694
-0.7969	0.99033	0.98862		-0.7969	0.9912	0.9893	0.99267	0.99663
-0.7657	0.98987	0.98794		-0.7657	0.99001	0.98852	0.99224	0.99628
-0.7346	0.98908	0.9872		-0.7346	0.9887	0.98764	0.99177	0.99587
-0.7035	0.98829	0.98639		-0.7035	0.98763	0.98663	0.99125	0.99538
-0.6723	0.98605	0.9855		-0.6723	0.98665	0.98548	0.99067	0.99481
-0.6412	0.98517	0.98452		-0.6412	0.98482	0.98419	0.99005	0.99414
-0.61	0.98419	0.98344		-0.61	0.98472	0.98268	0.98935	0.99333
-0.5789	0.9833	0.98224		-0.5789	0.98375	0.98094	0.98858	0.99236
-0.5477	0.98357	0.98091		-0.5477	0.98106	0.9789	0.98773	0.99117
-0.5166	0.98173	0.97942		-0.5166	0.97769	0.97651	0.98678	0.98973
-0.4854	0.98027	0.97776		-0.4854	0.97567	0.97366	0.98571	0.98795
-0.4543	0.97762	0.9759		-0.4543	0.97093	0.97029	0.98452	0.98577
-0.4231	0.97458	0.9738		-0.4231	0.96878	0.96627	0.98317	0.9831
-0.392	0.97189	0.97143		-0.392	0.96278	0.96153	0.98166	0.97987
-0.3609	0.96982	0.96875		-0.3609	0.95739	0.95603	0.97995	0.97608
-0.3297	0.96569	0.96572		-0.3297	0.94934	0.94991	0.978	0.97191
-0.2986	0.9595	0.96227		-0.2986	0.94376	0.94359	0.9758	0.96779
-0.2674	0.95534	0.95835		-0.2674	0.93773	0.93775	0.97329	0.96446
-0.2363	0.95107	0.95389		-0.2363	0.93344	0.93325	0.97044	0.96281
-0.2051	0.94469	0.94885		-0.2051	0.93076	0.93059	0.96722	0.96337
-0.174	0.93834	0.94317		-0.174	0.9296	0.92953	0.96359	0.96594
-0.1428	0.93311	0.93684		-0.1428	0.93098	0.92931	0.95954	0.96977
-0.1117	0.92858	0.92989		-0.1117	0.92852	0.92908	0.95509	0.97399
-0.0805	0.92116	0.92243		-0.0805	0.93036	0.92829	0.9503	0.97799
-0.0494	0.91519	0.91468		-0.0494	0.9308	0.92684	0.94533	0.98151
-0.0182	0.90862	0.90703		-0.0182	0.92663	0.92484	0.94039	0.98445
0.0129	0.90163	0.9		0.0129	0.92622	0.9227	0.93583	0.98687
0.044	0.89712	0.89421		0.044	0.92379	0.92087	0.93204	0.98883
0.0752	0.89075	0.89027		0.0752	0.92394	0.91985	0.92942	0.99043
0.1063	0.89239	0.88863		0.1063	0.92342	0.92	0.92826	0.99174
0.1375	0.88917	0.8894		0.1375	0.92211	0.92146	0.92866	0.9928
0.1686	0.89267	0.89237		0.1686	0.92204	0.92418	0.93049	0.99369
0.1998	0.89418	0.89701		0.1998	0.92253	0.92786	0.93344	0.99442
0.2309	0.89726	0.90268		0.2309	0.92654	0.93211	0.93708	0.99503
0.2621	0.90245	0.90874		0.2621	0.929	0.93658	0.94103	0.99555
0.2932	0.90934	0.91469		0.2932	0.93503	0.94092	0.94493	0.99599
0.3243	0.91685	0.92017		0.3243	0.93906	0.94491	0.94854	0.99637
0.3555	0.92392	0.92494		0.3555	0.94284	0.94842	0.95173	0.99669
0.3866	0.92892	0.92888		0.3866	0.94804	0.95136	0.95439	0.99697
0.4178	0.93437	0.93194		0.4178	0.95313	0.95373	0.95651	0.99722
0.4489	0.93973	0.93411		0.4489	0.95794	0.95549	0.95806	0.99743
0.4801	0.94145	0.93538		0.4801	0.95963	0.95666	0.95904	0.99762
0.5112	0.94326	0.93576		0.5112	0.9597	0.95726	0.95948	0.99778
0.5424	0.94292	0.93526		0.5424	0.96056	0.95729	0.95936	0.99793
0.5735	0.9399	0.93387		0.5735	0.95923	0.95674	0.95868	0.99806
0.6047	0.93267	0.93158		0.6047	0.95886	0.95562	0.95745	0.99817
0.6358	0.92828	0.92839		0.6358	0.95484	0.95392	0.95565	0.99827
0.6669	0.92281	0.92433		0.6669	0.95096	0.95167	0.9533	0.99837
0.6981	0.91639	0.91946		0.6981	0.94611	0.94885	0.9504	0.99845
0.7292	0.91119	0.9139		0.7292	0.94156	0.94553	0.94701	0.99852
0.7604	0.90236	0.90791		0.7604	0.93785	0.94184	0.94325	0.99859
0.7915	0.89837	0.90187		0.7915	0.93214	0.93795	0.9393	0.99865
0.8227	0.89276	0.8963		0.8227	0.92884	0.93414	0.93544	0.9987
0.8538	0.89255	0.89185		0.8538	0.92927	0.93079	0.93204	0.99875
0.8849	0.89311	0.88916		0.8849	0.92998	0.92832	0.92953	0.99879
0.9161	0.89314	0.88871		0.9161	0.92884	0.92713	0.9283	0.99883
0.9472	0.89302	0.89068		0.9472	0.92982	0.92744	0.92857	0.99887
0.9784	0.89848	0.8949		0.9784	0.93137	0.9293	0.9304	0.9989
1.0095	0.90277	0.9009		1.0095	0.93547	0.93249	0.93357	0.99892
1.0407	0.9097	0.90805		1.0407	0.93915	0.9367	0.93775	0.99895
1.0718	0.9147	0.91574		1.0718	0.94432	0.94149	0.94252	0.99897
1.103	0.9218	0.92347		1.103	0.94644	0.9465	0.94751	0.99899
1.1341	0.92904	0.93087		1.1341	0.9523	0.95142	0.95242	0.999
1.1653	0.93664	0.93774		1.1653	0.95594	0.95609	0.95707	0.99902
1.1964	0.94197	0.94399		1.1964	0.96113	0.96039	0.96136	0.99903
1.2276	0.94543	0.94957		1.2276	0.96475	0.96425	0.96522	0.99903
1.2587	0.9511	0.95453		1.2587	0.96684	0.96771	0.96867	0.99904
1.2898	0.95526	0.95891		1.2898	0.97011	0.97077	0.97173	0.99904
1.321	0.96074	0.96276		1.321	0.97419	0.97346	0.97442	0.99904
1.3521	0.96632	0.96615		1.3521	0.97497	0.97583	0.97679	0.99904
1.3833	0.9705	0.96914		1.3833	0.97754	0.97792	0.97888	0.99904
1.4144	0.97304	0.97177		1.4144	0.97996	0.97975	0.98072	0.99903
1.4456	0.9769	0.9741		1.4456	0.98117	0.98137	0.98234	0.99903
1.4767	0.97689	0.97616		1.4767	0.9847	0.9828	0.98378	0.99902
1.5079	0.97698	0.978		1.5079	0.98815	0.98405	0.98505	0.999
1.539	0.98187	0.97963		1.539	0.98723	0.98518	0.98619	0.99899
1.5702	0.98123	0.9811		1.5702	0.98755	0.98617	0.9872	0.99897
1.6013	0.98106	0.98241		1.6013	0.9871	0.98706	0.98811	0.99895
1.6324	0.98653	0.98359		1.6324	0.98774	0.98785	0.98893	0.99892
1.6636	0.98744	0.98466		1.6636	0.98921	0.98856	0.98966	0.9989
1.6947	0.98864	0.98563		1.6947	0.99173	0.9892	0.99033	0.99887
1.7259	0.99033	0.98651		1.7259	0.99107	0.98976	0.99093	0.99883
1.757	0.98896	0.98731		1.757	0.99107	0.99027	0.99148	0.99879
1.7882	0.9888	0.98804		1.7882	0.99246	0.99073	0.99198	0.99875
1.8193	0.98988	0.98871		1.8193	0.99291	0.99113	0.99243	0.9987
1.8505	0.98954	0.98932		1.8505	0.98996	0.9915	0.99285	0.99865
1.8816	0.99107	0.98988		1.8816	0.99418	0.99183	0.99324	0.99859
1.9127	0.99085	0.9904		1.9127	0.99371	0.99211	0.99359	0.99852
1.9439	0.99373	0.99088		1.9439	0.99501	0.99237	0.99392	0.99845
1.975	0.99138	0.99133		1.975	0.99173	0.99259	0.99422	0.99837
2.0062	0.99231	0.99174		2.0062	0.99245	0.99278	0.9945	0.99828
2.0373	0.99314	0.99213		2.0373	0.99184	0.99294	0.99476	0.99818
2.0685	0.99448	0.99248		2.0685	0.99427	0.99306	0.995	0.99806
2.0996	0.99436	0.99281		2.0996	0.99553	0.99315	0.99522	0.99793
2.1308	0.99333	0.99313		2.1308	0.99468	0.99322	0.99543	0.99779
2.1619	0.99528	0.99342		2.1619	0.9931	0.99325	0.99563	0.99762
2.193	0.99458	0.99369		2.193	0.99385	0.99325	0.99581	0.99744
2.2242	0.99362	0.99394		2.2242	0.99285	0.99321	0.99598	0.99723
2.2553	0.99329	0.99418		2.2553	0.9924	0.99312	0.99614	0.99698
2.2865	0.99373	0.99441		2.2865	0.99355	0.993	0.9963	0.9967
2.3176	0.99537	0.99462		2.3176	0.9934	0.99282	0.99644	0.99638
2.3488	0.9949	0.99482		2.3488	0.99257	0.99258	0.99657	0.99601
2.3799	0.99502	0.99501		2.3799	0.99295	0.99227	0.9967	0.99557
2.4111	0.9954	0.99519		2.4111	0.99356	0.99188	0.99682	0.99506
2.4422	0.9963	0.99536		2.4422	0.99312	0.99137	0.99693	0.99444
2.4734	0.99744	0.99552		2.4734	0.98819	0.99076	0.99704	0.99372
2.5045	0.99525	0.99567		2.5045	0.98872	0.98998	0.99714	0.99284
2.5357	0.99488	0.99582		2.5357	0.99058	0.98902	0.99724	0.99178
2.5668	0.9933	0.99595		2.5668	0.98652	0.98782	0.99733	0.99049
2.5979	0.99389	0.99608		2.5979	0.98575	0.98632	0.99742	0.9889
2.6291	0.9951	0.99621		2.6291	0.98054	0.98445	0.9975	0.98695
2.6602	0.99471	0.99633		2.6602	0.97853	0.98213	0.99758	0.98455
2.6914	0.99599	0.99644		2.6914	0.97797	0.97928	0.99765	0.98163
2.7225	0.99717	0.99655		2.7225	0.97415	0.97586	0.99772	0.97814
2.7537	0.99503	0.99665		2.7537	0.9682	0.97194	0.99779	0.97415
2.7848	0.99557	0.99675		2.7848	0.9665	0.96779	0.99786	0.96993
2.8159	0.99574	0.99684		2.8159	0.96408	0.96399	0.99792	0.96607
2.8471	0.99681	0.99693		2.8471	0.96333	0.96141	0.99798	0.96343
2.8782	0.99564	0.99702		2.8782	0.96236	0.96082	0.99803	0.96279
2.9094	0.99681	0.9971		2.9094	0.96286	0.96245	0.99809	0.96436
2.9405	0.99575	0.99718		2.9405	0.96449	0.96578	0.99814	0.96764
2.9717	0.99678	0.99725		2.9717	0.96795	0.96994	0.99819	0.97175
3.0028	0.9959	0.99732		3.0028	0.97104	0.97417	0.99824	0.97593
3.034	0.99679	0.99739		3.034	0.97487	0.97802	0.99829	0.97973
3.0651	0.99799	0.99746		3.0651	0.97886	0.98131	0.99833	0.98298
3.0963	0.99773	0.99753		3.0963	0.98191	0.98405	0.99837	0.98568
3.1274	0.997	0.99759		3.1274	0.9864	0.98629	0.99841	0.98788
3.1586	0.99763	0.99765		3.1586	0.98676	0.98812	0.99845	0.98967
3.1897	0.99819	0.9977		3.1897	0.98947	0.98961	0.99849	0.99112
3.2208	0.99606	0.99776		3.2208	0.99217	0.99085	0.99853	0.99232
3.252	0.99808	0.99781		3.252	0.99276	0.99186	0.99856	0.9933
3.2831	0.99773	0.99786		3.2831	0.99355	0.99271	0.9986	0.99411
3.3143	0.9986	0.99791		3.3143	0.99135	0.99342	0.99863	0.99479
3.3454	0.99705	0.99796		3.3454	0.99418	0.99402	0.99866	0.99536
3.3766	0.99813	0.99801		3.3766	0.99549	0.99454	0.99869	0.99585
3.4077	0.99869	0.99805		3.4077	0.99675	0.99498	0.99872	0.99626
3.4388	0.9988	0.9981		3.4388	0.99602	0.99537	0.99875	0.99662
3.47	0.99669	0.99814		3.47	0.9972	0.99571	0.99878	0.99693
3.5011	0.99889	0.99818		3.5011	0.99615	0.996	0.9988	0.9972
3.5323	0.99749	0.99822		3.5323	0.99717	0.99626	0.99883	0.99743
3.5634	0.99836	0.99825		3.5634	0.99595	0.99649	0.99885	0.99764
3.5946	0.99744	0.99829		3.5946	0.99549	0.9967	0.99888	0.99782
3.6257	0.99504	0.99833		3.6257	0.99641	0.99688	0.9989	0.99798
3.6569	0.99675	0.99836		3.6569	0.99674	0.99706	0.99893	0.99813
3.688	0.99926	0.99839		3.688	0.9968	0.99721	0.99895	0.99826
3.7192	0.99859	0.99843		3.7192	0.99772	0.99734	0.99897	0.99837
3.7503	0.99948	0.99846		3.7503	0.99793	0.99747	0.99899	0.99848
3.7815	0.99778	0.99849		3.7815	0.99812	0.99758	0.99901	0.99857
3.8126	0.99992	0.99852		3.8126	0.99787	0.99769	0.99903	0.99866
3.8437	0.99741	0.99855		3.8437	0.99609	0.99779	0.99905	0.99874
3.8749	0.99873	0.99857		3.8749	0.99868	0.99788	0.99907	0.99881
3.906	0.99844	0.9986		3.906	0.99551	0.99796	0.99908	0.99888
3.9372	0.99767	0.99863		3.9372	0.99862	0.99804	0.9991	0.99894
3.9683	0.99749	0.99865		3.9683	0.99972	0.99811	0.99912	0.99899
3.9995	0.99824	0.99868		3.9995	0.99881	0.99817	0.99913	0.99904
4.0306	0.99934	0.9987		4.0306	0.99812	0.99824	0.99915	0.99909

## Sheet: Fig. 3b
cycle	C-H activation yield (%)	Decarboxylation yield (%)	Oxidation yield (%)
1	91	99	84
2	89	97	82
3	87	95	81
4	85	93	78
5	82	90	77
6	81	90	75

## Sheet: Fig. 3c
Time (hour)	Cyclohexane Yield (%)	Cyclohexane-d12 yield (%)
2	17	3
4	35	7
6	52	11
8	70	16
10	84	21

## Sheet: Fig. 3e
Wavelength (nm)	Absorbance	Wavelength (nm)	Absorbance	Wavelength (nm)	Absorbance	Wavelength (nm)	Absorbance	Wavelength (nm)	Absorbance	Wavelength (nm)	Absorbance
800	0.23151	800	0.22415	800	0.22274	800	0.2239	800	0.22263	800	0.22525
799	0.23171	799	0.22456	799	0.22274	799	0.22398	799	0.22271	799	0.22533
798	0.23195	798	0.22476	798	0.22307	798	0.22446	798	0.22319	798	0.22577
797	0.2322	797	0.22488	797	0.22323	797	0.22474	797	0.22335	797	0.22605
796	0.2326	796	0.22557	796	0.22388	796	0.2251	796	0.22368	796	0.22649
795	0.23321	795	0.2259	795	0.22433	795	0.22566	795	0.22432	795	0.22696
794	0.23317	794	0.2259	794	0.22412	794	0.22558	794	0.22456	794	0.22708
793	0.23337	793	0.22667	793	0.22473	793	0.22627	793	0.22492	793	0.22756
792	0.23369	792	0.22662	792	0.22481	792	0.22639	792	0.22488	792	0.22768
791	0.23409	791	0.22683	791	0.22514	791	0.22663	791	0.22549	791	0.22812
790	0.23429	790	0.22723	790	0.2255	790	0.22699	790	0.22573	790	0.22867
789	0.23462	789	0.22772	789	0.22566	789	0.22731	789	0.22605	789	0.22891
788	0.23498	788	0.22816	788	0.22599	788	0.22767	788	0.22605	788	0.22899
787	0.23546	787	0.22812	787	0.22635	787	0.22775	787	0.22649	787	0.22915
786	0.23567	786	0.22849	786	0.22647	786	0.22819	786	0.22657	786	0.22959
785	0.23607	785	0.22881	785	0.22692	785	0.22855	785	0.22685	785	0.22987
784	0.23664	784	0.22918	784	0.22684	784	0.22843	784	0.22701	784	0.22979
783	0.23688	783	0.22938	783	0.227	783	0.22871	783	0.22726	783	0.23018
782	0.23716	782	0.22934	782	0.2272	782	0.22887	782	0.2271	782	0.2305
781	0.23756	781	0.22974	781	0.22769	781	0.22911	781	0.22738	781	0.23054
780	0.23772	780	0.22991	780	0.22789	780	0.2292	780	0.22746	780	0.23042
779	0.23805	779	0.23015	779	0.22797	779	0.2296	779	0.22782	779	0.23114
778	0.23813	778	0.23064	778	0.2283	778	0.22952	778	0.22794	778	0.23122
777	0.23821	777	0.23051	777	0.2285	777	0.22968	777	0.22786	777	0.23122
776	0.23841	776	0.23068	776	0.22854	776	0.22972	776	0.22798	776	0.23138
775	0.23881	775	0.23092	775	0.22862	775	0.23012	775	0.22814	775	0.23146
774	0.23889	774	0.2312	774	0.2289	774	0.23008	774	0.2285	774	0.23166
773	0.23902	773	0.2312	773	0.22915	773	0.23016	773	0.22846	773	0.2317
772	0.23958	772	0.23157	772	0.22947	772	0.23036	772	0.22862	772	0.23217
771	0.23958	771	0.23165	771	0.22943	771	0.2304	771	0.22895	771	0.23229
770	0.2399	770	0.23193	770	0.2298	770	0.2306	770	0.22903	770	0.23233
769	0.24035	769	0.23217	769	0.22988	769	0.23108	769	0.22943	769	0.23281
768	0.24063	768	0.23217	768	0.23016	768	0.23112	768	0.22959	768	0.23309
767	0.24091	767	0.23266	767	0.23024	767	0.23132	767	0.23007	767	0.23293
766	0.24132	766	0.23282	766	0.23032	766	0.23148	766	0.22999	766	0.23301
765	0.24144	765	0.23286	765	0.2304	765	0.2314	765	0.23011	765	0.23297
764	0.24176	764	0.23311	764	0.23069	764	0.23144	764	0.23023	764	0.23353
763	0.24208	763	0.23359	763	0.23097	763	0.23184	763	0.23084	763	0.23361
762	0.24208	762	0.23323	762	0.23122	762	0.2322	762	0.23068	762	0.23388
761	0.24277	761	0.23388	761	0.23142	761	0.23241	761	0.23128	761	0.23436
760	0.24301	760	0.23424	760	0.23174	760	0.23273	760	0.23124	760	0.23464
759	0.24321	759	0.23424	759	0.23178	759	0.23261	759	0.23144	759	0.23468
758	0.24349	758	0.2344	758	0.23215	758	0.23293	758	0.23176	758	0.2348
757	0.2437	757	0.23461	757	0.23227	757	0.23341	757	0.232	757	0.235
756	0.24382	756	0.23481	756	0.23243	756	0.23325	756	0.23196	756	0.2352
755	0.24422	755	0.23517	755	0.23288	755	0.23369	755	0.23257	755	0.23547
754	0.2443	754	0.23542	754	0.23276	754	0.23393	754	0.23269	754	0.23555
753	0.24474	753	0.23566	753	0.23316	753	0.23417	753	0.23293	753	0.23571
752	0.24495	752	0.23598	752	0.23332	752	0.23421	752	0.23297	752	0.23587
751	0.24551	751	0.23631	751	0.23381	751	0.23453	751	0.23333	751	0.23627
750	0.24571	750	0.23655	750	0.23385	750	0.23477	750	0.23349	750	0.23631
749	0.24604	749	0.23663	749	0.23417	749	0.23513	749	0.2339	749	0.23659
748	0.24632	748	0.23696	748	0.23434	748	0.23521	748	0.23402	748	0.23683
747	0.2464	747	0.237	747	0.23434	747	0.23533	747	0.23406	747	0.23687
746	0.24652	746	0.23696	746	0.2347	746	0.23574	746	0.23434	746	0.23718
745	0.24692	745	0.2376	745	0.23511	745	0.23602	745	0.23458	745	0.23742
744	0.24725	744	0.23797	744	0.23551	744	0.23626	744	0.23494	744	0.23754
743	0.24769	743	0.23825	743	0.23563	743	0.23662	743	0.23526	743	0.23814
742	0.24765	742	0.23845	742	0.23596	742	0.23678	742	0.23538	742	0.23834
741	0.24821	741	0.23886	741	0.23644	741	0.23738	741	0.23579	741	0.23854
740	0.24846	740	0.23918	740	0.23661	740	0.2375	740	0.23599	740	0.23897
739	0.24882	739	0.23947	739	0.23693	739	0.2379	739	0.23619	739	0.23921
738	0.24918	738	0.23975	738	0.23705	738	0.23806	738	0.23655	738	0.23933
737	0.24934	737	0.23983	737	0.23742	737	0.23826	737	0.23683	737	0.23961
736	0.24975	736	0.23999	736	0.23786	736	0.2385	736	0.23715	736	0.23989
735	0.24999	735	0.2406	735	0.23851	735	0.23919	735	0.23764	735	0.24045
734	0.25035	734	0.2406	734	0.23847	734	0.23907	734	0.23768	734	0.24056
733	0.25051	733	0.24113	733	0.23867	733	0.23963	733	0.23812	733	0.24092
732	0.25076	732	0.24117	732	0.23908	732	0.23995	732	0.23836	732	0.24124
731	0.25088	731	0.24161	731	0.23908	731	0.24007	731	0.23872	731	0.24164
730	0.25185	730	0.24234	730	0.23997	730	0.24095	730	0.23933	730	0.24224
729	0.25201	729	0.24242	729	0.23997	729	0.24099	729	0.23933	729	0.24243
728	0.25213	728	0.24279	728	0.24005	728	0.24119	728	0.23961	728	0.24263
727	0.25285	727	0.24327	727	0.24098	727	0.24204	727	0.24021	727	0.24327
726	0.25265	726	0.24323	726	0.2409	726	0.242	726	0.24021	726	0.24331
725	0.25273	725	0.24348	725	0.24123	725	0.24216	725	0.24057	725	0.24335
724	0.25326	724	0.244	724	0.24151	724	0.24292	724	0.24094	724	0.24414
723	0.25354	723	0.24421	723	0.24179	723	0.24296	723	0.24134	723	0.24434
722	0.25423	722	0.24494	722	0.2426	722	0.24388	722	0.24214	722	0.24526
721	0.25483	721	0.24518	721	0.24301	721	0.2442	721	0.24267	721	0.24577
720	0.25507	720	0.24587	720	0.24345	720	0.24464	720	0.24307	720	0.24617
719	0.25536	719	0.24615	719	0.2439	719	0.24488	719	0.24331	719	0.24645
718	0.25572	718	0.24631	718	0.24394	718	0.24537	718	0.24367	718	0.24669
717	0.25588	717	0.24668	717	0.24431	717	0.24545	717	0.24395	717	0.24681
716	0.25628	716	0.24725	716	0.24479	716	0.24593	716	0.2444	716	0.24733
715	0.25645	715	0.24725	715	0.24471	715	0.24605	715	0.24464	715	0.24768
714	0.25669	714	0.24745	714	0.24499	714	0.24641	714	0.24496	714	0.24784
713	0.25689	713	0.24801	713	0.24564	713	0.24673	713	0.24532	713	0.24832
712	0.25741	712	0.24822	712	0.24601	712	0.24717	712	0.24572	712	0.24872
711	0.25802	711	0.2485	711	0.24605	711	0.24753	711	0.24605	711	0.24904
710	0.25814	710	0.24903	710	0.2467	710	0.24805	710	0.24661	710	0.24935
709	0.25858	709	0.24931	709	0.24698	709	0.24821	709	0.24677	709	0.24959
708	0.25891	708	0.24947	708	0.2473	708	0.24866	708	0.24713	708	0.25019
707	0.25927	707	0.25	707	0.24771	707	0.24906	707	0.24725	707	0.25043
706	0.25939	706	0.25028	706	0.24795	706	0.2493	706	0.24774	706	0.25071
705	0.25992	705	0.25053	705	0.24812	705	0.24954	705	0.24798	705	0.25106
704	0.26012	704	0.25085	704	0.2486	704	0.2499	704	0.24834	704	0.25142
703	0.26064	703	0.25146	703	0.24884	703	0.25038	703	0.24882	703	0.25194
702	0.26072	702	0.2515	702	0.24913	702	0.2505	702	0.24898	702	0.25218
701	0.26109	701	0.25182	701	0.24966	701	0.25106	701	0.24951	701	0.25258
700	0.26149	700	0.25219	700	0.2501	700	0.25146	700	0.24979	700	0.25293
699	0.26169	699	0.25251	699	0.25039	699	0.25163	699	0.25023	699	0.25337
698	0.26205	698	0.25275	698	0.25043	698	0.25183	698	0.25063	698	0.25365
697	0.26246	697	0.25316	697	0.25075	697	0.25231	697	0.25079	697	0.25389
696	0.26262	696	0.25357	696	0.2512	696	0.25275	696	0.25096	696	0.25436
695	0.2631	695	0.25381	695	0.25172	695	0.25283	695	0.25124	695	0.25488
694	0.26322	694	0.25405	694	0.25193	694	0.25343	694	0.25168	694	0.25504
693	0.26379	693	0.25454	693	0.25229	693	0.25359	693	0.25208	693	0.25564
692	0.26403	692	0.25462	692	0.25249	692	0.25407	692	0.2524	692	0.25588
691	0.26435	691	0.25498	691	0.25282	691	0.25423	691	0.25269	691	0.25623
690	0.26476	690	0.25531	690	0.25326	690	0.25455	690	0.25309	690	0.25659
689	0.265	689	0.25563	689	0.25351	689	0.255	689	0.25333	689	0.25703
688	0.26532	688	0.256	688	0.25399	688	0.25532	688	0.25357	688	0.25747
687	0.26573	687	0.2564	687	0.25436	687	0.25556	687	0.2543	687	0.25778
686	0.26593	686	0.25677	686	0.2546	686	0.25592	686	0.2545	686	0.2579
685	0.26633	685	0.25685	685	0.25501	685	0.25624	685	0.25482	685	0.25822
684	0.26673	684	0.25741	684	0.25505	684	0.25664	684	0.25498	684	0.25846
683	0.26681	683	0.25762	683	0.25553	683	0.25708	683	0.25542	683	0.25906
682	0.26726	682	0.25794	682	0.25586	682	0.25744	682	0.25578	682	0.25938
681	0.2677	681	0.25835	681	0.25642	681	0.25748	681	0.25603	681	0.25973
680	0.26803	680	0.25875	680	0.25679	680	0.25796	680	0.25659	680	0.26013
679	0.26835	679	0.25895	679	0.25711	679	0.25841	679	0.25703	679	0.26037
678	0.26871	678	0.25932	678	0.25736	678	0.25869	678	0.25727	678	0.26089
677	0.26895	677	0.25956	677	0.25764	677	0.25869	677	0.25755	677	0.26105
676	0.26928	676	0.26001	676	0.25788	676	0.25925	676	0.25796	676	0.2616
675	0.26964	675	0.26037	675	0.25821	675	0.25961	675	0.2582	675	0.2618
674	0.26996	674	0.26053	674	0.25873	674	0.26017	674	0.25872	674	0.26232
673	0.27008	673	0.26094	673	0.2591	673	0.26045	673	0.259	673	0.26248
672	0.27081	672	0.26122	672	0.2595	672	0.26073	672	0.25953	672	0.26327
671	0.27089	671	0.26175	671	0.25971	671	0.26121	671	0.25985	671	0.26355
670	0.27125	670	0.26207	670	0.26007	670	0.26134	670	0.26009	670	0.26379
669	0.27158	669	0.26215	669	0.26044	669	0.2617	669	0.26049	669	0.26431
668	0.2721	668	0.26272	668	0.26084	668	0.26214	668	0.26093	668	0.26459
667	0.2723	667	0.26292	667	0.26108	667	0.2623	667	0.26134	667	0.26502
666	0.2725	666	0.26329	666	0.26161	666	0.2627	666	0.2615	666	0.26542
665	0.27299	665	0.26381	665	0.2619	665	0.2633	665	0.26194	665	0.26598
664	0.27343	664	0.26398	664	0.26254	664	0.26382	664	0.26222	664	0.26622
663	0.27363	663	0.26426	663	0.26291	663	0.2641	663	0.2627	663	0.26661
662	0.27408	662	0.26471	662	0.26319	662	0.26438	662	0.26327	662	0.26717
661	0.2742	661	0.26523	661	0.2636	661	0.26487	661	0.26335	661	0.26733
660	0.27472	660	0.26568	660	0.26412	660	0.26531	660	0.26403	660	0.26812
659	0.27517	659	0.26612	659	0.26445	659	0.26543	659	0.26435	659	0.26832
658	0.27529	658	0.26629	658	0.26461	658	0.26607	658	0.26456	658	0.26856
657	0.27585	657	0.26673	657	0.26493	657	0.26631	657	0.26516	657	0.26892
656	0.2763	656	0.26714	656	0.26542	656	0.26667	656	0.2656	656	0.26928
655	0.27613	655	0.26718	655	0.26554	655	0.26695	655	0.266	655	0.26972
654	0.2767	654	0.26754	654	0.26611	654	0.26747	654	0.26633	654	0.27015
653	0.2771	653	0.26787	653	0.26619	653	0.26788	653	0.26665	653	0.27055
652	0.27743	652	0.26823	652	0.26672	652	0.26816	652	0.26705	652	0.27111
651	0.27771	651	0.26847	651	0.267	651	0.2682	651	0.26721	651	0.27111
650	0.27795	650	0.26892	650	0.26749	650	0.26868	650	0.26785	650	0.27155
649	0.27843	649	0.2692	649	0.26781	649	0.26908	649	0.26818	649	0.27206
648	0.27888	648	0.26981	648	0.2683	648	0.26944	648	0.26866	648	0.27246
647	0.27912	647	0.27022	647	0.26866	647	0.26996	647	0.2691	647	0.27282
646	0.27956	646	0.27042	646	0.26903	646	0.27024	646	0.26926	646	0.27326
645	0.27969	645	0.27094	645	0.26951	645	0.2706	645	0.26987	645	0.27357
644	0.28009	644	0.27099	644	0.26968	644	0.27101	644	0.27015	644	0.27401
643	0.28053	643	0.27147	643	0.27024	643	0.27145	643	0.27059	643	0.27441
642	0.2809	642	0.27188	642	0.27061	642	0.27193	642	0.27083	642	0.27497
641	0.28122	641	0.27244	641	0.27101	641	0.27217	641	0.27123	641	0.27544
640	0.28158	640	0.27273	640	0.27134	640	0.27265	640	0.2716	640	0.27592
639	0.28199	639	0.27309	639	0.27187	639	0.27305	639	0.27224	639	0.27644
638	0.28223	638	0.27358	638	0.27223	638	0.27321	638	0.27244	638	0.27664
637	0.28259	637	0.2739	637	0.27243	637	0.27373	637	0.27288	637	0.27707
636	0.28279	636	0.27423	636	0.27272	636	0.27397	636	0.27301	636	0.27743
635	0.28332	635	0.27451	635	0.27324	635	0.2745	635	0.27369	635	0.27787
634	0.28364	634	0.2752	634	0.27377	634	0.27494	634	0.27409	634	0.27823
633	0.28412	633	0.27532	633	0.27401	633	0.27538	633	0.27457	633	0.27862
632	0.28453	632	0.27568	632	0.27454	632	0.2759	632	0.27494	632	0.2791
631	0.28465	631	0.27589	631	0.27462	631	0.27598	631	0.27522	631	0.27922
630	0.28513	630	0.27625	630	0.27523	630	0.27642	630	0.27566	630	0.27962
629	0.28545	629	0.27682	629	0.27563	629	0.27682	629	0.27606	629	0.28021
628	0.28594	628	0.27731	628	0.2762	628	0.27727	628	0.27675	628	0.28085
627	0.28614	627	0.27759	627	0.2764	627	0.27763	627	0.27707	627	0.28117
626	0.28646	626	0.27807	626	0.27697	626	0.27819	626	0.27767	626	0.28157
625	0.28691	625	0.2784	625	0.27734	625	0.27859	625	0.27795	625	0.28192
624	0.28743	624	0.27889	624	0.27758	624	0.27903	624	0.27844	624	0.2824
623	0.28771	623	0.27909	623	0.27807	623	0.27923	623	0.27868	623	0.28284
622	0.28792	622	0.27945	622	0.27835	622	0.27987	622	0.279	622	0.2832
621	0.28824	621	0.27986	621	0.27896	621	0.28011	621	0.27952	621	0.28379
620	0.28872	620	0.28038	620	0.27936	620	0.28072	620	0.28001	620	0.28407
619	0.28905	619	0.28071	619	0.27977	619	0.2808	619	0.28045	619	0.28455
618	0.28941	618	0.28107	618	0.28017	618	0.28136	618	0.28057	618	0.28499
617	0.28961	617	0.28152	617	0.28038	617	0.28188	617	0.28125	617	0.28531
616	0.28989	616	0.28188	616	0.28078	616	0.28204	616	0.28162	616	0.2857
615	0.29034	615	0.28225	615	0.28123	615	0.28244	615	0.28206	615	0.28614
614	0.2909	614	0.28281	614	0.28204	614	0.28292	614	0.2827	614	0.28674
613	0.29114	613	0.28306	613	0.2822	613	0.2836	613	0.28306	613	0.28733
612	0.29139	612	0.28346	612	0.28248	612	0.28369	612	0.28347	612	0.28769
611	0.29171	611	0.28379	611	0.28273	611	0.28417	611	0.28371	611	0.28801
610	0.29231	610	0.28419	610	0.28325	610	0.28453	610	0.28427	610	0.28857
609	0.29239	609	0.28444	609	0.28362	609	0.28481	609	0.28455	609	0.28884
608	0.29304	608	0.28496	608	0.28439	608	0.28561	608	0.28528	608	0.28948
607	0.29332	607	0.28553	607	0.28479	607	0.28597	607	0.28572	607	0.28992
606	0.29352	606	0.28589	606	0.285	606	0.28641	606	0.28616	606	0.29032
605	0.29361	605	0.28597	605	0.28504	605	0.28653	605	0.28636	605	0.29052
604	0.29417	604	0.28658	604	0.28577	604	0.28718	604	0.28697	604	0.29087
603	0.29453	603	0.28699	603	0.28621	603	0.2875	603	0.28737	603	0.29167
602	0.29498	602	0.28755	602	0.28658	602	0.28806	602	0.28785	602	0.29199
601	0.29538	601	0.28772	601	0.28698	601	0.2885	601	0.28825	601	0.29254
600	0.2957	600	0.28808	600	0.28751	600	0.2887	600	0.2885	600	0.2929
599	0.2959	599	0.28857	599	0.28767	599	0.28918	599	0.28926	599	0.29326
598	0.29639	598	0.28893	598	0.28812	598	0.28986	598	0.28942	598	0.29401
597	0.29667	597	0.28954	597	0.2886	597	0.28998	597	0.2899	597	0.29453
596	0.29707	596	0.2899	596	0.28917	596	0.29055	596	0.29035	596	0.29469
595	0.29732	595	0.29023	595	0.28929	595	0.29079	595	0.29083	595	0.29509
594	0.29772	594	0.29055	594	0.28962	594	0.29135	594	0.29119	594	0.29561
593	0.29792	593	0.291	593	0.29022	593	0.29191	593	0.29172	593	0.29612
592	0.2982	592	0.29136	592	0.29047	592	0.29243	592	0.29224	592	0.29644
591	0.29861	591	0.29152	591	0.29099	591	0.29275	591	0.29272	591	0.29712
590	0.29901	590	0.29201	590	0.29128	590	0.2934	590	0.29341	590	0.2974
589	0.29946	589	0.29258	589	0.29189	589	0.29364	589	0.29369	589	0.29787
588	0.29986	588	0.29315	588	0.29237	588	0.29408	588	0.29417	588	0.29863
587	0.30014	587	0.29351	587	0.29262	587	0.29448	587	0.29481	587	0.29907
586	0.30038	586	0.29367	586	0.29294	586	0.29476	586	0.29493	586	0.29938
585	0.30054	585	0.29396	585	0.29343	585	0.29528	585	0.2955	585	0.2997
584	0.30091	584	0.29448	584	0.29387	584	0.29572	584	0.29594	584	0.30026
583	0.30147	583	0.29513	583	0.29436	583	0.29644	583	0.29658	583	0.30097
582	0.30184	582	0.29541	582	0.29489	582	0.29693	582	0.29703	582	0.30145
581	0.30212	581	0.29602	581	0.29553	581	0.29733	581	0.29755	581	0.30173
580	0.3026	580	0.29614	580	0.29557	580	0.29769	580	0.29787	580	0.30237
579	0.30297	579	0.29659	579	0.29586	579	0.29829	579	0.29819	579	0.3028
578	0.30325	578	0.29691	578	0.29643	578	0.29869	578	0.29868	578	0.30352
577	0.30361	577	0.29736	577	0.29691	577	0.29901	577	0.29936	577	0.3038
576	0.3041	576	0.29764	576	0.29732	576	0.29957	576	0.2998	576	0.30431
575	0.30426	575	0.29817	575	0.29784	575	0.29986	575	0.30029	575	0.30475
574	0.30466	574	0.29861	574	0.29813	574	0.30026	574	0.30065	574	0.30503
573	0.30518	573	0.29906	573	0.29878	573	0.30082	573	0.30129	573	0.30575
572	0.30551	572	0.29938	572	0.29898	572	0.30138	572	0.30161	572	0.30622
571	0.30595	571	0.29995	571	0.29975	571	0.3019	571	0.30242	571	0.30694
570	0.30648	570	0.30048	570	0.30003	570	0.30242	570	0.30294	570	0.30722
569	0.30652	569	0.30048	569	0.30036	569	0.3027	569	0.30326	569	0.30777
568	0.30728	568	0.301	568	0.30096	568	0.30335	568	0.30375	568	0.30813
567	0.30736	567	0.30141	567	0.30133	567	0.30359	567	0.30431	567	0.30865
566	0.30785	566	0.3019	566	0.30161	566	0.30411	566	0.30491	566	0.30921
565	0.30809	565	0.30234	565	0.3021	565	0.30447	565	0.30519	565	0.31004
564	0.30841	564	0.30287	564	0.30255	564	0.30475	564	0.30568	564	0.31044
563	0.30894	563	0.30323	563	0.30299	563	0.30551	563	0.306	563	0.3108
562	0.3091	562	0.30344	562	0.30336	562	0.30587	562	0.30676	562	0.31143
561	0.3097	561	0.30392	561	0.30376	561	0.3064	561	0.30709	561	0.31183
560	0.31007	560	0.30425	560	0.30445	560	0.30692	560	0.30777	560	0.31263
559	0.31035	559	0.30469	559	0.3049	559	0.3072	559	0.30821	559	0.31294
558	0.31083	558	0.30522	558	0.30542	558	0.30788	558	0.30886	558	0.31362
557	0.31099	557	0.30566	557	0.30579	557	0.30836	557	0.30934	557	0.3143
556	0.31136	556	0.30619	556	0.30623	556	0.30876	556	0.30966	556	0.31458
555	0.31176	555	0.30635	555	0.30652	555	0.30912	555	0.31034	555	0.31493
554	0.31188	554	0.3066	554	0.30696	554	0.30953	554	0.31059	554	0.31557
553	0.31241	553	0.30712	553	0.30769	553	0.31013	553	0.31147	553	0.31629
552	0.31285	552	0.30761	552	0.30794	552	0.31049	552	0.31179	552	0.3166
551	0.31329	551	0.30813	551	0.3085	551	0.31093	551	0.31244	551	0.3174
550	0.31382	550	0.30854	550	0.30903	550	0.31161	550	0.3132	550	0.31792
549	0.31414	549	0.30899	549	0.30939	549	0.31201	549	0.3136	549	0.31859
548	0.31414	548	0.30931	548	0.30972	548	0.31274	548	0.31389	548	0.31911
547	0.31463	547	0.30988	547	0.31041	547	0.31294	547	0.31465	547	0.31967
546	0.31499	546	0.31008	546	0.31061	546	0.31338	546	0.31501	546	0.32006
545	0.31551	545	0.31073	545	0.3111	545	0.31418	545	0.31574	545	0.32078
544	0.31559	544	0.31101	544	0.31183	544	0.31454	544	0.31622	544	0.32146
543	0.31612	543	0.31142	543	0.31215	543	0.31502	543	0.31674	543	0.32197
542	0.3166	542	0.3119	542	0.3128	542	0.31554	542	0.31731	542	0.32249
541	0.31701	541	0.31243	541	0.3132	541	0.31611	541	0.31799	541	0.32328
540	0.31733	540	0.31263	540	0.31369	540	0.31667	540	0.31819	540	0.32368
539	0.31753	539	0.31296	539	0.3141	539	0.31715	539	0.31892	539	0.32432
538	0.31785	538	0.3136	538	0.31454	538	0.31771	538	0.31964	538	0.325
537	0.31826	537	0.31381	537	0.31523	537	0.31799	537	0.32	537	0.32559
536	0.31854	536	0.31433	536	0.31568	536	0.31863	536	0.32065	536	0.32599
535	0.3191	535	0.31494	535	0.3162	535	0.31916	535	0.32125	535	0.32674
534	0.31951	534	0.31514	534	0.31645	534	0.31976	534	0.32165	534	0.32742
533	0.31999	533	0.31571	533	0.31722	533	0.32048	533	0.32234	533	0.32786
532	0.32048	532	0.31624	532	0.31786	532	0.32056	532	0.32294	532	0.32865
531	0.31971	531	0.31559	531	0.31726	531	0.32088	531	0.3229	531	0.32869
530	0.32011	530	0.31579	530	0.31807	530	0.32124	530	0.3235	530	0.32933
529	0.32044	529	0.31644	529	0.31835	529	0.32168	529	0.3239	529	0.32965
528	0.32112	528	0.3168	528	0.31908	528	0.32225	528	0.32495	528	0.33024
527	0.32153	527	0.3177	527	0.31936	527	0.32245	527	0.32515	527	0.33064
526	0.32189	526	0.31778	526	0.32009	526	0.32325	526	0.32592	526	0.3316
525	0.32185	525	0.31842	525	0.3207	525	0.32389	525	0.32616	525	0.33247
524	0.32249	524	0.31891	524	0.32131	524	0.32485	524	0.32668	524	0.33279
523	0.3231	523	0.31968	523	0.32176	523	0.32493	523	0.32757	523	0.3339
522	0.32314	522	0.31984	522	0.32216	522	0.32586	522	0.32833	522	0.33494
521	0.32342	521	0.32013	521	0.32305	521	0.32618	521	0.32918	521	0.3349
520	0.32471	520	0.32114	520	0.32366	520	0.3269	520	0.33002	520	0.33605
519	0.32431	519	0.32122	519	0.32407	519	0.3273	519	0.33062	519	0.33669
518	0.32467	518	0.32187	518	0.32435	518	0.32794	518	0.3307	518	0.33724
517	0.3252	517	0.32231	517	0.32508	517	0.32863	517	0.33131	517	0.33784
516	0.32552	516	0.32276	516	0.3254	516	0.32891	516	0.33199	516	0.3384
515	0.32596	515	0.32345	515	0.32601	515	0.33027	515	0.33296	515	0.33939
514	0.32637	514	0.32402	514	0.32658	514	0.33043	514	0.33348	514	0.33999
513	0.32649	513	0.32418	513	0.32719	513	0.33111	513	0.33412	513	0.34019
512	0.32717	512	0.32499	512	0.32763	512	0.33163	512	0.33505	512	0.34126
511	0.32725	511	0.32547	511	0.32836	511	0.3322	511	0.33565	511	0.34241
510	0.3279	510	0.32624	510	0.32921	510	0.333	510	0.3363	510	0.34345
509	0.32842	509	0.32641	509	0.32966	509	0.33384	509	0.33718	509	0.34373
508	0.32891	508	0.32709	508	0.33051	508	0.33408	508	0.33791	508	0.34472
507	0.32911	507	0.32754	507	0.33075	507	0.33472	507	0.33847	507	0.34552
506	0.32927	506	0.32782	506	0.33116	506	0.33557	506	0.33907	506	0.34603
505	0.32984	505	0.32863	505	0.33213	505	0.33637	505	0.33988	505	0.34691
504	0.32968	504	0.32932	504	0.33254	504	0.33685	504	0.34056	504	0.34731
503	0.3304	503	0.3294	503	0.33335	503	0.33753	503	0.34129	503	0.34858
502	0.33044	502	0.3294	502	0.33347	502	0.33809	502	0.34165	502	0.34953
501	0.33125	501	0.33034	501	0.33432	501	0.33866	501	0.34318	501	0.34993
500	0.33165	500	0.33102	500	0.33525	500	0.3393	500	0.34342	500	0.35116
499	0.33193	499	0.332	499	0.33566	499	0.34002	499	0.34443	499	0.35164
498	0.33262	498	0.33204	498	0.33614	498	0.34038	498	0.34527	498	0.35216
497	0.33274	497	0.33273	497	0.33687	497	0.34143	497	0.34603	497	0.35359
496	0.33302	496	0.33301	496	0.33756	496	0.34199	496	0.34708	496	0.3545
495	0.33395	495	0.33382	495	0.33866	495	0.34303	495	0.34764	495	0.3555
494	0.33395	494	0.33406	494	0.33902	494	0.34355	494	0.34865	494	0.35653
493	0.33419	493	0.33459	493	0.33918	493	0.34435	493	0.34921	493	0.35693
492	0.33436	492	0.33544	492	0.33999	492	0.34528	492	0.35018	492	0.35776
491	0.33496	491	0.33653	491	0.34097	491	0.34596	491	0.35114	491	0.35916
490	0.33577	490	0.33678	490	0.34153	490	0.34688	490	0.35235	490	0.36015
489	0.33605	489	0.33747	489	0.34299	489	0.34777	489	0.35292	489	0.36107
488	0.33617	488	0.33815	488	0.3436	488	0.34853	488	0.35408	488	0.36214
487	0.33714	487	0.33892	487	0.34421	487	0.34941	487	0.35493	487	0.36301
486	0.33714	486	0.3388	486	0.34474	486	0.34997	486	0.35529	486	0.36385
485	0.33795	485	0.33994	485	0.34555	485	0.35093	485	0.35678	485	0.36548
484	0.33795	484	0.34038	484	0.34652	484	0.3519	484	0.35754	484	0.36655
483	0.33819	483	0.34127	483	0.34729	483	0.35262	483	0.35899	483	0.36691
482	0.33912	482	0.342	482	0.34818	482	0.35362	482	0.35996	482	0.3687
481	0.33964	481	0.34265	481	0.34899	481	0.35459	481	0.36112	481	0.37001
480	0.34021	480	0.34366	480	0.34976	480	0.35599	480	0.36221	480	0.37093
479	0.34029	479	0.34476	479	0.35049	479	0.35691	479	0.36366	479	0.37224
478	0.34121	478	0.34492	478	0.35171	478	0.35788	478	0.36462	478	0.37375
477	0.34186	477	0.3465	477	0.35304	477	0.35904	477	0.36583	477	0.37522
476	0.3421	476	0.34719	476	0.35414	476	0.3604	476	0.36716	476	0.37673
475	0.34247	475	0.34763	475	0.35487	475	0.36117	475	0.36853	475	0.37777
474	0.34327	474	0.34905	474	0.35641	474	0.36301	474	0.37062	474	0.38019
473	0.3446	473	0.35031	473	0.35758	473	0.36454	473	0.37247	473	0.38222
472	0.34448	472	0.35132	472	0.35969	472	0.36578	472	0.37408	472	0.38405
471	0.34533	471	0.35294	471	0.3605	471	0.36763	471	0.37553	471	0.38592
470	0.34557	470	0.3542	470	0.36281	470	0.36963	470	0.37802	470	0.38815
469	0.3469	469	0.35578	469	0.36378	469	0.37136	469	0.38048	469	0.39046
468	0.34755	468	0.35736	468	0.36642	468	0.37349	468	0.38201	468	0.39308
467	0.34795	467	0.35849	467	0.3678	467	0.37561	467	0.38478	467	0.39551
466	0.34888	466	0.36044	466	0.36974	466	0.37762	466	0.38708	466	0.39761
465	0.35029	465	0.36214	465	0.37157	465	0.37926	465	0.38905	465	0.40004
464	0.34678	464	0.35991	464	0.36897	464	0.3769	464	0.38712	464	0.39769
463	0.34803	463	0.36096	463	0.37112	463	0.37866	463	0.38897	463	0.40012
462	0.34811	462	0.36226	462	0.37282	462	0.38063	462	0.3909	462	0.40187
461	0.34848	461	0.36376	461	0.37396	461	0.38219	461	0.39219	461	0.40406
460	0.34932	460	0.36457	460	0.37489	460	0.38312	460	0.39408	460	0.40573
459	0.34965	459	0.36518	459	0.3757	459	0.38476	459	0.39424	459	0.40648
458	0.35066	458	0.36667	458	0.37752	458	0.38552	458	0.39689	458	0.40756
457	0.3511	457	0.36712	457	0.37813	457	0.38673	457	0.39786	457	0.40939
456	0.35114	456	0.36744	456	0.37854	456	0.38769	456	0.39943	456	0.41022
455	0.35158	455	0.36785	455	0.37931	455	0.38793	455	0.39911	455	0.41141
454	0.35154	454	0.36862	454	0.38004	454	0.38861	454	0.40124	454	0.41273
453	0.35271	453	0.36947	453	0.38093	453	0.38994	453	0.40156	453	0.41452
452	0.35283	452	0.37016	452	0.3819	452	0.39006	452	0.40212	452	0.41471
451	0.35404	451	0.37125	451	0.38247	451	0.39186	451	0.40369	451	0.4165
450	0.35449	450	0.37129	450	0.38376	450	0.3921	450	0.40546	450	0.41762
449	0.35413	449	0.37178	449	0.3847	449	0.39427	449	0.40579	449	0.41865
448	0.35501	448	0.37255	448	0.38466	448	0.39467	448	0.40711	448	0.4202
447	0.35534	447	0.37316	447	0.38579	447	0.39527	447	0.40856	447	0.42187
446	0.35582	446	0.37429	446	0.38599	446	0.39672	446	0.40993	446	0.42295
445	0.35598	445	0.37482	445	0.3879	445	0.39768	445	0.4113	445	0.42418
444	0.35647	444	0.3749	444	0.3883	444	0.3984	444	0.41138	444	0.42478
443	0.35707	443	0.37624	443	0.38847	443	0.39929	443	0.4121	443	0.42653
442	0.3578	442	0.37668	442	0.38997	442	0.40013	442	0.41411	442	0.42744
441	0.35804	441	0.3768	441	0.39025	441	0.40085	441	0.41532	441	0.42863
440	0.35836	440	0.37765	440	0.39142	440	0.40234	440	0.41653	440	0.42983
439	0.35897	439	0.3785	439	0.39191	439	0.40282	439	0.41637	439	0.43018
438	0.35889	438	0.37887	438	0.393	438	0.4031	438	0.41778	438	0.43178
437	0.35893	437	0.3783	437	0.39296	437	0.4035	437	0.4177	437	0.43186
436	0.35973	436	0.38017	436	0.39398	436	0.40482	436	0.41894	436	0.43353
435	0.36014	435	0.38004	435	0.39454	435	0.40595	435	0.42043	435	0.43464
434	0.36147	434	0.38085	434	0.39592	434	0.40619	434	0.42224	434	0.43619
433	0.36066	433	0.38122	433	0.39523	433	0.40763	433	0.4218	433	0.43659
432	0.36215	432	0.38296	432	0.39706	432	0.40892	432	0.42425	432	0.43969
431	0.36296	431	0.38337	431	0.39868	431	0.40912	431	0.42598	431	0.43957
430	0.36296	430	0.38373	430	0.39925	430	0.4108	430	0.42611	430	0.44116
429	0.36357	429	0.38507	429	0.4001	429	0.41172	429	0.42707	429	0.44291
428	0.36264	428	0.38454	428	0.40054	428	0.41289	428	0.42908	428	0.44442
427	0.36393	427	0.38616	427	0.40212	427	0.41297	427	0.42908	427	0.44518
426	0.36478	426	0.38632	426	0.40261	426	0.41445	426	0.43021	426	0.44573
425	0.36474	425	0.38725	425	0.40281	425	0.41433	425	0.4317	425	0.44677
424	0.36445	424	0.38673	424	0.40285	424	0.41526	424	0.4325	424	0.44709
423	0.36619	423	0.38697	423	0.40374	423	0.41618	423	0.43246	423	0.44848
422	0.37014	422	0.39204	422	0.40857	422	0.42212	422	0.43926	422	0.45556
421	0.37047	421	0.39305	421	0.40922	421	0.42204	421	0.43954	421	0.45572
420	0.37091	420	0.39289	420	0.41007	420	0.42252	420	0.44039	420	0.45655
419	0.37083	419	0.39301	419	0.41019	419	0.42276	419	0.44103	419	0.45739
418	0.37139	418	0.39349	418	0.4112	418	0.42356	418	0.44156	418	0.45826
417	0.37188	417	0.3937	417	0.41145	417	0.42396	417	0.44288	417	0.45902
416	0.3722	416	0.39447	416	0.41132	416	0.42444	416	0.44288	416	0.45946
415	0.3722	415	0.39426	415	0.41169	415	0.42493	415	0.44305	415	0.46021
414	0.37305	414	0.39463	414	0.41201	414	0.42537	414	0.44457	414	0.46085
413	0.37313	413	0.39511	413	0.41307	413	0.42593	413	0.44453	413	0.46136
412	0.37333	412	0.39564	412	0.41319	412	0.42629	412	0.44562	412	0.46216
411	0.37394	411	0.39588	411	0.41376	411	0.42745	411	0.4461	411	0.46327
410	0.37438	410	0.39629	410	0.41384	410	0.42745	410	0.44634	410	0.46335
409	0.37446	409	0.39661	409	0.41457	409	0.42761	409	0.44663	409	0.46439
408	0.37486	408	0.39678	408	0.41497	408	0.42798	408	0.44755	408	0.46407
407	0.37486	407	0.39686	407	0.41493	407	0.42874	407	0.44739	407	0.46455
406	0.37511	406	0.39657	406	0.41521	406	0.42902	406	0.44799	406	0.46498
405	0.37503	405	0.39738	405	0.4159	405	0.42918	405	0.44904	405	0.4659
404	0.37583	404	0.39787	404	0.41598	404	0.4295	404	0.44888	404	0.46622
403	0.37583	403	0.39767	403	0.41643	403	0.42974	403	0.44936	403	0.46673
402	0.3762	402	0.39767	402	0.41643	402	0.4295	402	0.44976	402	0.46697
401	0.37636	401	0.39823	401	0.41631	401	0.4301	401	0.45005	401	0.46713
400	0.37676	400	0.3986	400	0.41659	400	0.42998	400	0.44989	400	0.46753
399	0.37615	399	0.3988	399	0.41675	399	0.43058	399	0.45029	399	0.46725
398	0.37648	398	0.39864	398	0.41651	398	0.4303	398	0.45017	398	0.46741
397	0.37624	397	0.39787	397	0.41663	397	0.43006	397	0.44932	397	0.46793
396	0.37624	396	0.3975	396	0.41671	396	0.42986	396	0.44976	396	0.46769
395	0.37603	395	0.39807	395	0.41578	395	0.42926	395	0.44976	395	0.46717
394	0.37559	394	0.3973	394	0.41562	394	0.42906	394	0.44884	394	0.46669
393	0.37446	393	0.39665	393	0.41517	393	0.42866	393	0.44856	393	0.46618
392	0.37442	392	0.39576	392	0.41477	392	0.42757	392	0.44832	392	0.46546
391	0.37337	391	0.39524	391	0.41384	391	0.42685	391	0.44735	391	0.46478
390	0.37212	390	0.39418	390	0.41242	390	0.42633	390	0.4459	390	0.46395
389	0.37119	389	0.39325	389	0.41149	389	0.42505	389	0.44441	389	0.46276
388	0.37022	388	0.39208	388	0.41019	388	0.42388	388	0.44441	388	0.46272
387	0.36865	387	0.39013	387	0.40861	387	0.42284	387	0.44232	387	0.46025
386	0.36764	386	0.38932	386	0.40792	386	0.4216	386	0.4418	386	0.45854
385	0.36643	385	0.38758	385	0.40614	385	0.41975	385	0.43983	385	0.45743
384	0.36421	384	0.38596	384	0.40407	384	0.41831	384	0.43818	384	0.45504
383	0.3628	383	0.38426	383	0.40245	383	0.41606	383	0.43657	383	0.45389
382	0.36042	382	0.38211	382	0.40042	382	0.41481	382	0.43363	382	0.4513
381	0.35889	381	0.38138	381	0.39929	381	0.41301	381	0.43262	381	0.45059
380	0.35719	380	0.37956	380	0.39746	380	0.4116	380	0.43146	380	0.44947
379	0.35634	379	0.37859	379	0.39698	379	0.411	379	0.43118	379	0.44836
378	0.3563	378	0.37806	378	0.39633	378	0.41012	378	0.42985	378	0.448
377	0.35509	377	0.37745	377	0.39523	377	0.40904	377	0.42993	377	0.44697
376	0.35526	376	0.37725	376	0.39552	376	0.40912	376	0.4294	376	0.44641
375	0.35493	375	0.37786	375	0.39604	375	0.40972	375	0.43021	375	0.448
374	0.35594	374	0.37875	374	0.3969	374	0.41048	374	0.43093	374	0.44868
373	0.35626	373	0.37907	373	0.39657	373	0.41036	373	0.43101	373	0.4488
372	0.35643	372	0.37911	372	0.3969	372	0.41108	372	0.43073	372	0.44888
371	0.35796	371	0.38045	371	0.39835	371	0.41273	371	0.43222	371	0.45039
370	0.3584	370	0.38073	370	0.39908	370	0.41273	370	0.43355	370	0.45067
369	0.35961	369	0.38146	369	0.39957	369	0.41397	369	0.43375	369	0.45222
368	0.36022	368	0.38251	368	0.40095	368	0.41518	368	0.4346	368	0.45313
367	0.36078	367	0.38328	367	0.40148	367	0.4159	367	0.43568	367	0.45289
366	0.36107	366	0.38377	366	0.40273	366	0.4171	366	0.43721	366	0.4546
365	0.36248	365	0.38462	365	0.40415	365	0.4175	365	0.43741	365	0.45651
364	0.36417	364	0.38754	364	0.4067	364	0.42015	364	0.43958	364	0.45818
363	0.36562	363	0.39074	363	0.40922	363	0.42324	363	0.44333	363	0.4614
362	0.3695	362	0.39382	362	0.41262	362	0.42785	362	0.44743	362	0.4651
361	0.37345	361	0.39912	361	0.41911	361	0.43235	361	0.4531	361	0.47166
360	0.38124	360	0.40796	360	0.42668	360	0.44069	360	0.4626	360	0.48049
359	0.3879	359	0.41505	359	0.43426	359	0.44876	359	0.47004	359	0.48662
358	0.40012	358	0.42777	358	0.44853	358	0.46184	358	0.48316	358	0.50086
357	0.41626	357	0.44616	357	0.46604	357	0.48066	357	0.50219	357	0.52078
356	0.43865	356	0.4703	356	0.49141	356	0.50558	356	0.52694	356	0.54464
355	0.46665	355	0.50105	355	0.52501	355	0.53704	355	0.56058	355	0.57785
354	0.50652	354	0.54254	354	0.56558	354	0.58049	354	0.6027	354	0.61853
353	0.55574	353	0.59504	353	0.61992	353	0.6333	353	0.65586	353	0.67143
352	0.61864	352	0.658	352	0.68396	352	0.69429	352	0.71806	352	0.72889
351	0.68981	351	0.73157	351	0.75501	351	0.76266	351	0.78485	351	0.79252
350	0.76792	350	0.80218	350	0.82236	350	0.83043	350	0.84227	350	0.84593
349	0.82457	349	0.85035	349	0.86455	349	0.86707	349	0.87756	349	0.87063
348	0.86911	348	0.88596	348	0.88928	348	0.88861	348	0.89852	348	0.88666
347	0.88699	347	0.89653	347	0.90188	347	0.89756	347	0.90367	347	0.89278
346	0.88021	346	0.88559	346	0.89398	346	0.88508	346	0.88786	346	0.88312
345	0.88118	345	0.88543	345	0.88701	345	0.88223	345	0.88203	345	0.88455
344	0.87121	344	0.87883	344	0.88312	344	0.87962	344	0.8768	344	0.86928
343	0.86492	343	0.86947	343	0.87935	343	0.86735	343	0.86935	343	0.86427
342	0.8602	342	0.86947	342	0.86934	342	0.86141	342	0.86279	342	0.85934
341	0.85354	341	0.86173	341	0.86982	341	0.85699	341	0.8601	341	0.85126
340	0.84648	340	0.85582	340	0.85592	340	0.84805	340	0.85378	340	0.84267
339	0.84406	339	0.84998	339	0.85317	339	0.84636	339	0.84585	339	0.83977
338	0.83595	338	0.84257	338	0.84336	338	0.8393	338	0.84243	338	0.83321
337	0.83272	337	0.83982	337	0.83906	337	0.82762	337	0.83555	337	0.82653

[truncated: 7 more sheets: Fig. 3g inset, Fig. 3f, Fig. 3g, Fig. 3h, Fig. 3i, Fig. 3i inset, DFT atomic coordinates]
